# Supplementary material for: The molecular logic of Nanog-induced self-renewal in mouse embryonic stem cells
Source: Nat Commun. 2019 Mar 7;10:1109. doi: 10.1038/s41467-019-09041-z (PMC6406003; doi:10.1038/s41467-019-09041-z)
Supplement: Supplementary file 3 — Supplementary Data 1 [file 41467_2019_9041_MOESM3_ESM.xlsx]

## Sheet: Feuil1
gRNAs
Nanog-F	caccGCTTCCCACTAGAGATCGCCA
Nanog-R	aaacTGGCGATCTCTAGTGGGAAGC
Otx2-F	caccAATGTAGAGCGTGCATTTGG
Otx2-R	aaacCCAAATGCACGCTCTACATT
RT-qPCR
Tbp-F	GGGGAGCTGTGATGTGAAGT
Tbp-R	CCAGGAAATAATTCTGGCTCA
Nanog-F	aggatgaagtgcaagcggtg
Nanog-R	tgctgagcccttctgaatcag
Nanog pre-F	GGTGATACGTTGGCCTTCTAGT
Nanog pre-R	TTCTCAAATACACACAAGAGCCTTA
eRNA1-F	ACTGCTAACCACCCAGAGGA
eRNA1-R	AATAGGGAGGAGGGCGTCTA
eRNA2-F	AGTGTGGCAAAAGTATGTAACTGG
eRNA2-R	CTAAGCCCAACATTCGAGGA
Esrrb-F	cgattcatgaaatgcctcaa
Esrrb-R	cctcctcgaactcggtca
Klf4-F	GGGAGAGCTTTTGAGGCCAC
Klf4-R	ACATTCCTCAGCTGTATTTACCT
Oct4-F	ccccaatgccgtgaagttg
Oct4-R	tcagcagcttggcaaactgtt
Sox2-F	cacagatgcaaccgatgca
Sox2-R	ggtgccctgctgcgagta
Otx2_F	AATCAACTTGCCAGAATCCAGGG
Otx2_R	GCTGTTGGCGGCACTTAGC
Fgf5-F	gtttccagtggagcccttc
Fgf5-R	gagacacagcaaatatttccaaaa
Rex1-F	CAGCTCCTGCACACAGAAGA
Rex1-R	ACTGATCCGCAAACACCTG
Tcfcp2l1-F	AGTATGTGTTGTGTGCCGCC
Tcfcp2l1-R	CTGCACCCGGGTTACAACTC
Klf5-F	ccggagacgatctgaaacac
Klf5-R	gaactggagggagctgagg
Tbx3-F	tcccggaaacagaattcatc
Tbx3-R	gagacagcaggagaggatgc
Tet2-F	gatccaggaggagcagtgag
Tet2-R	gccacttggtgtctccattt
Sema6a-F	gaagattccgagccaatcag
Sema6a-R	agcagcaacgtagagggttc
Fzd2-K27me-F	ATCCTCACATGGTCGGTGTT
Fzd2-K27me-R	TAGCAGCCGGACAGAAAGAT
ChIP-qPCR
ActP-F	ccgttccgaaagttgcctt
ActP-R	cgccgccgggttttata
-6kb-F	CACCACATCCTGCTTCAAGA
-6kb-R	ATCAGGGGCAGCTATTGTGT
-5,6kb-F	ATACTGCCTGGCTGTGTGTG
-5,6kb-R	CATTCTTCCTGAGGCCAGAT
-5,1kb-F	CCCAGAAGTGTTGGAGTCTG
-5,1kb-R	GTGAATCGCTAGCCTTGGAG
-4,9kb-F	ACTGCTAACCACCCAGAGGA
-4,9kb-R	AATAGGGAGGAGGGCGTCTA
-4,7kb-F	ATCCATCGCCGTCTCCTAA
-4,7kb-R	AGTCAAGGCCACCATAGCC
-4,55kb-F	AGAACCGGCTTAGAGCTTGA
-4,55kb-R	AAGCTTGCCTTTGTCTTCTAGG
-4,2kb-F	AGTGTGGCAAAAGTATGTAACTGG
-4,2kb-R	CTAAGCCCAACATTCGAGGA
-3,9kb-F	CTGTGATGCCCCTACCTCTC
-3,9kb-R	TGGAACTTGGTTCTCTTGCAC
-3,4kb-F	AGCCCTTGGTTAGTCCGAGT
-3,4kb-R	CAGGCATCACCAAAGTCATTT
-2,3kb-F	TGGTGTAAACAGTGGGTCTGAA
-2,3kb-R	TGGTTGACCTCTGTCCACATC
-1,7kb-F	TGGAGGCATTGCAGGCTT
-1,7kb-R	CACCACGGCTGCCACTAC
-1,1kb-F	ACCCAGGAAGAACCACTCCT
-1,1kb-R	CCCAGCTTAAGTCGGCTTCT
-0,5kb-F	CCCGAGTCTTAAGCAGGACA
-0,5kb-R	TTGCTTGCTCTTCACATTGG
-0,3kb-F	CTAGAGATCGCCAGGGTCTG
-0,3kb-R	CTTAGGGGGCATCCTCTGAT
-0,2kb-F	CTTTCCCTCCCTCCCAGTC
-0,2kb-R	TGAATTCACAGTTAATCCCACCT
0kb-F	TGGCCTTCAGATAGGCTGAT
0kb-R	CAAGAAGTCAGAAGGAAGTGAGC
0,2kb-F	GAGGAAGCATCGAATTCTGG
0,2kb-R	TTCGGGGACTGAATTCCTTA
0,5kb-F	GGTGATACGTTGGCCTTCTAGT
0,5kb-R	TTCTCAAATACACACAAGAGCCTTA
1,4kb-F	GCCAGCAGATGGCATAATTT
1,4kb-R	TGATGGCAATGCTGAGGTTA
2,3kb-F	GATTCTATTCACCCAGCACCA
2,3kb-R	CCTTCTGAGTGGAGGTTTATCC
2,6kb-F	CCATCTCAGCTACTGGAGCA
2,6kb-R	ATTAGAACCGTGACCGCATC
Xist-F	AACCCTTTTAAGTCCACTGTAAATTCC
Xist-R	TAGAGAGCCAGACAATGCTAAGCC
Foxd3-F	CCCAGTGACTTGGCCTGTAA
Foxd3-R	TGGCCTTGAAAGCTGAGTGT
NgchipOtx2-F	CCCAACATTTGCATAGGACTC
NgchipOtx2-R	TCACCAATGGGCTTTGTTATC
Rex1-F	AGGACGGATATGGCTTTGCG
Rex1-R	CCTCGACCTTCCTCTGTCCT
Esrrb-F	CGGCTGGTATCACCTGATTT
Esrrb-R	GCTTTGTCCTCTTTGCCAAT
Nanog-F	ACTGCTAACCACCCAGAGGA
Nanog-R	AATAGGGAGGAGGGCGTCTA
Ctgf-F	ATCTAGTCCACGCACCTTGG
Ctgf-R	CTGCCTGGTGCTTTGTTTCT
Nanog*-F	CTTTCCCTCCCTCCCAGTC
Nanog*-R	TGAATTCACAGTTAATCCCACCT
Tbx3-F	CCCTCCCCTCTGATCATGTTG
Tbx3-R	AGAAGGTGTCGGAAACTGGAA
Sema6a-K27me-F	GTCCGGCTTCTCTCACTGAC
Sema6a-K27me-R	CGCGTTTTACTCAGCTCTCC
Fgf5-K27me-F	GCGACGTTTTCTTCGTCTTC
Fgf5-K27me-R	GATGCCCACTCTGCAGTACA
Fzd2-K27me-F	ATCCTCACATGGTCGGTGTT
Fzd2-K27me-R	TAGCAGCCGGACAGAAAGAT
Otx2-K27me-F	GCAAGTCCATACCCGAAGTG
Otx2-K27me-R	CCAAATCTACCCACCAAGGA
RT strand-specific primers
Strand -	ACTGCTAACCACCCAGAGGA
Strand +	CTAAGCCCAACATTCGAGGA
Tbp-R	CCAGGAAATAATTCTGGCTCA
ChIPseq libraries amplification
PCR 1.0	AATGATACGGCGACCACCGAGATCTACACTCTTTCCCTACACGA
PCR 2.0	CAAGCAGAAGACGGCATACGAGAT
Illumina Adapters
	Oligo seq	Modification	Index	Index n
IndxAdpt Bn6 i1	GATCGGAAGAGCACACGTCTGAACTCCAGTCAC ATCACG NNNNNNNN ATCTCGTATGCCGTCTTCTGCTTG	5' pho	ATCACG	1
IndxAdpt Bn6 i2	GATCGGAAGAGCACACGTCTGAACTCCAGTCAC CGATGT NNNNNN ATCTCGTATGCCGTCTTCTGCTTG	5' pho	CGATGT	2
IndxAdpt Bn6 i3	GATCGGAAGAGCACACGTCTGAACTCCAGTCAC TTAGGC NNNNNNNN ATCTCGTATGCCGTCTTCTGCTTG	5' pho	TTAGGC	3
IndxAdpt Bn6 i4	GATCGGAAGAGCACACGTCTGAACTCCAGTCAC TGACCA NNNNNN ATCTCGTATGCCGTCTTCTGCTTG	5' pho	TGACCA	4
IndxAdpt Bn6 i5	GATCGGAAGAGCACACGTCTGAACTCCAGTCAC ACAGTG NNNNNN ATCTCGTATGCCGTCTTCTGCTTG	5' pho	ACAGTG	5
IndxAdpt Bn6 i6	GATCGGAAGAGCACACGTCTGAACTCCAGTCAC GCCAAT NNNNNN ATCTCGTATGCCGTCTTCTGCTTG	5' pho	GCCAAT	6
IndxAdpt Bn6 i7	GATCGGAAGAGCACACGTCTGAACTCCAGTCAC CAGATC NNNNNN ATCTCGTATGCCGTCTTCTGCTTG	5' pho	CAGATC	7
IndxAdpt Bn6 i8	GATCGGAAGAGCACACGTCTGAACTCCAGTCAC ACTTGA NNNNNNNN ATCTCGTATGCCGTCTTCTGCTTG	5' pho	ACTTGA	8
IndxAdpt Bn6 i9	GATCGGAAGAGCACACGTCTGAACTCCAGTCAC GATCAG NNNNNNNN ATCTCGTATGCCGTCTTCTGCTTG	5' pho	GATCAG	9
IndxAdpt Bn6 i10	GATCGGAAGAGCACACGTCTGAACTCCAGTCAC TAGCTT NNNNNNNN ATCTCGTATGCCGTCTTCTGCTTG	5' pho	TAGCTT	10
IndxAdpt Bn6 i11	GATCGGAAGAGCACACGTCTGAACTCCAGTCAC GGCTAC NNNNNNNN ATCTCGTATGCCGTCTTCTGCTTG	5' pho	GGCTAC	11
IndxAdpt Bn6 i12	GATCGGAAGAGCACACGTCTGAACTCCAGTCAC CTTGTA NNNNNN ATCTCGTATGCCGTCTTCTGCTTG	5' pho	CTTGTA	12
IndxAdpt Bn6 i13	GATCGGAAGAGCACACGTCTGAACTCCAGTCAC AGTCAA NNNNNNNN ATCTCGTATGCCGTCTTCTGCTTG	5' pho	AGTCAA	13
IndxAdpt Bn6 i14	GATCGGAAGAGCACACGTCTGAACTCCAGTCAC AGTTCC NNNNNNNN ATCTCGTATGCCGTCTTCTGCTTG	5' pho	AGTTCC	14
IndxAdpt Bn6 i15	GATCGGAAGAGCACACGTCTGAACTCCAGTCAC ATGTCA NNNNNNNN ATCTCGTATGCCGTCTTCTGCTTG	5' pho	ATGTCA	15
IndxAdpt Bn6 i16	GATCGGAAGAGCACACGTCTGAACTCCAGTCAC CCGTCC NNNNNNNN ATCTCGTATGCCGTCTTCTGCTTG	5' pho	CCGTCC	16
Universal adaptor	AATGATACGGCGACCACCGAGATCTACACTCTTTCCCTACACGACGCTCTTCCGATC*T	phosphorothioate bond between the last C and T
Antibodies	Quantities used for ChIP/ChIPseq in µg (Chromatin/Antibody)	Dilution used for WB
H3 (Abcam ab1791)	20/1	1:5000
HA (Abcam ab9110)	5/1	1:5000
Nanog (Cosmobio RCAB0001P)	10/0.2	1:1000
Cas9 (Epigentek A-1111)	5/1
VP16 (Abcam ab4808)	5/1
H3 pan acetyl (Abcam ab47915)	20/1
H3K27me3 (Millipore 07-449)	10/1
Esrrb (Perseus Proteomics Inc. PP-H6705-00)	50/4	1:1000
Brg1 Abcam(ab110641)	50/0.5
Oct4 (N-19) SantaCruz sc-8628	50/4
Sox2 (Y-17) SantaCruz sc-17320	50/4
Klf4 (Abcam ab75486)		1:1000
Otx2 (Proteintech 13497-1-AP)		1:1000
anti-rabbit IgG HRP (Thermo RB230254)		1:10000
anti-mouse IgG HRP (Thermo QB213868)		1:10000
