# Supplementary material for: The molecular logic of Nanog-induced self-renewal in mouse embryonic stem cells
Source: Nat Commun. 2019 Mar 7;10:1109. doi: 10.1038/s41467-019-09041-z (PMC6406003; doi:10.1038/s41467-019-09041-z)
Supplement: Supplementary file 4 — Supplementary Data 2 [file 41467_2019_9041_MOESM4_ESM.xlsx]

## Sheet: RNA-seq
Sample	Cell	Parental	Guide	Lif	Treat	Total Reads
HV_C1	44iN			+	-Dox (24 H)	24854697
HV_C2	44iN			+	+Dox	52096183
HV_C3	44iN			+	-Dox (24 H)	17580368
HV_C4	44iN			+	+Dox	27005024
HV_D1	44iN			+	-Dox (LT)	89317359
HV_D3	44iN			+	-Dox (LT)	66473021
HV_E1	Tg2a			+	FCS	78343879
HV_E2	Tg2a			+	FCS	65330694
HV_E3	Tg2a			+	FCS	126074220
HV_F1	Tg2a			+	2i	72686134
HV_F2	Tg2a			+	2i	114276359
HV_F3	Tg2a			+	2i	74496029
HV_G1	SunTag	C1	Nanog	+	-Dox	14201624
HV_G4	SunTag	C1	Nanog	+	+Dox	34938834
HV_G5	SunTag	C2	Nanog	+	-Dox	23160496
HV_G6	SunTag	C2	Nanog	+	+Dox	50998113
HV_G7	SunTag	C2	Nanog	+	-Dox	36383223
HV_H1	SunTag	C1	Nanog	-	-Dox	45945421
HV_H2	SunTag	C1	Nanog	-	+Dox	90701450
HV_H3	SunTag	C1	Nanog	-	-Dox	37057252
HV_H4	SunTag	C1	Nanog	-	+Dox	44224293
HV_H5	SunTag	C2	Nanog	-	-Dox	36451453
HV_H6	SunTag	C2	Nanog	-	+Dox	47729334
B426-sample3	SunTag	C1ON3	Nanog/Otx	+	-Dox	51925009
B426-sample11	SunTag	C1ON3	Nanog/Otx	+	-Dox	61124552
B426-sample15	SunTag	C2ON3	Nanog/Otx	+	-Dox	8599975
B426-sample4	SunTag	C1ON3	Nanog/Otx	+	+Dox	28867551
B426-sample12	SunTag	C1ON3	Nanog/Otx	+	+Dox	20474997
B426-sample8	SunTag	C2ON3	Nanog/Otx	+	+Dox	32939714
B426-sample16	SunTag	C2ON3	Nanog/Otx	+	+Dox	59417371
B426-sample1	SunTag	C1ON3	Nanog/Otx	-	-Dox	106963724
B426-sample9	SunTag	C1ON3	Nanog/Otx	-	-Dox	25598198
B426-sample5	SunTag	C2ON3	Nanog/Otx	-	-Dox	43624316
B426-sample13	SunTag	C2ON3	Nanog/Otx	-	-Dox	31957770
B426-sample2	SunTag	C1ON3	Nanog/Otx	-	+Dox	33985762
B426-sample10	SunTag	C1ON3	Nanog/Otx	-	+Dox	27120693
B426-sample6	SunTag	C2ON3	Nanog/Otx	-	+Dox	26411828
B426-sample14	SunTag	C2ON3	Nanog/Otx	-	+Dox	49615239

## Sheet: NanogPublicDataSets
Study	Accession	Sample	LibraryType	TotalReads
Galonska et al., 2015	GSE56312	mES_Nanog_Serum_r1	Single	26371376
Galonska et al., 2015	GSE56312	mES_Nanog_Serum_r2	Single	14949364
Marson et al. 2008	GSE11724	Nanog_mES_rep1	Single	8927251
Marson et al. 2008	GSE11724	Nanog_mES_rep2	Single	8874819
Whyte et al. 2013	GSE44288	ChIP-Seq_Nanog_V65	Single	60867764
Lee et al. 2015	GSE55404	Nanog_ChIPseq	Paired	15884151

## Sheet: 44iN & H3K27me3 ChIP-seq
Cell	Sample	ChIP	Lif	Dox	TotalReads
44iN	IN44Brg1minus1	Brg1	+	-Dox	38736761
44iN	IN44Brg1minus2	Brg1	+	-Dox	34281560
44iN	IN44Brg1plus1	Brg1	+	+Dox	26528205
44iN	IN44Brg1plus2	Brg1	+	+Dox	31507051
44iN	IN44Esrrbminus1	Esrrb	+	-Dox	27672795
44iN	IN44Esrrbminus2	Esrrb	+	-Dox	28898957
44iN	IN44Esrrbplus1	Esrrb	+	+Dox	33243229
44iN	IN44Esrrbplus2	Esrrb	+	+Dox	28552382
44iN	IN44Oct4minus1	Oct4	+	-Dox	16359354
44iN	IN44Oct4minus2	Oct4	+	-Dox	20971905
44iN	IN44Oct4plus1	Oct4	+	+Dox	15708791
44iN	IN44Oct4plus2	Oct4	+	+Dox	22243162
44iN	IN44Sox2minus1	Sox2	+	-Dox	20645937
44iN	IN44Sox2minus2	Sox2	+	-Dox	27694736
44iN	IN44Sox2plus1	Sox2	+	+Dox	23286648
44iN	IN44Sox2plus2	Sox2	+	+Dox	27582839
SunTag-Nanog	A1N2_mL_mD_1	H3K27me3	-	-Dox	18046978
SunTag-Nanog	E1N4_mL_mD_1	H3K27me3	-	-Dox	15986080
SunTag-Nanog	A1N2_mL_mD_2	H3K27me3	-	-Dox	13378371
SunTag-Nanog	E1N4_mL_mD_2	H3K27me3	-	-Dox	15516176
SunTag-Nanog	A1N2_mL_pD_1	H3K27me3	-	+Dox	18516149
SunTag-Nanog	E1N4_mL_pD_1	H3K27me3	-	+Dox	15791914
SunTag-Nanog	A1N2_mL_pD_2	H3K27me3	-	+Dox	12855851
SunTag-Nanog	A1N2_pL_mD_1	H3K27me3	+	-Dox	17374287
SunTag-Nanog	A1N2_pL_mD_2	H3K27me3	+	-Dox	13170660
SunTag-Nanog	E1N4_pL_mD_2	H3K27me3	+	-Dox	12864332
SunTag-Nanog	A1N2_pL_pD_1	H3K27me3	+	+Dox	15769261
SunTag-Nanog	E1N4_pL_pD_1	H3K27me3	+	+Dox	16542402
SunTag-Nanog	E1N4_pL_pD_2	H3K27me3	+	+Dox	12984528

## Sheet: ATAC-seq
Cell	Sample	Library	LibraryType	Dox	TotalReads
44iN	IGG_sample1	ATAC	Paired	+Dox	42035229
44iN	IGG_sample2	ATAC	Paired	-Dox	23875218
44iN	IGG_sample3	ATAC	Paired	+Dox	32282546
44iN	IGG_sample4	ATAC	Paired	-Dox	25973957
