# Supplementary material for: The molecular logic of Nanog-induced self-renewal in mouse embryonic stem cells
Source: Nat Commun. 2019 Mar 7;10:1109. doi: 10.1038/s41467-019-09041-z (PMC6406003; doi:10.1038/s41467-019-09041-z)
Supplement: Supplementary file 6 — Source Data [file 41467_2019_9041_MOESM6_ESM.xlsx]

## Sheet: sheet1_gene expression
Nanog Induction RNA-seq
FDRs are DESeq2 padj – Benjamini Hochberg adjusted p-values. n.s. = not significant
Key:
BaselineExpression	Mean expression over all SunTag (Nanog induction only) and 44iN samples
log2FC_44in	log2FC 44iN +Dox/-Dox
log2FC_ST_pLIF	log2FC SunTag Nanog +Lif +Dox/-Dox
FDR_44in	FDR 44iN +Dox/-Dox
FDR_ST_pLIF	FDR SunTag Nanog +Lif +Dox/-Dox
FDR_LR	FDR Likelihood Ratio Test (~Cell + Dox + Cell:Dox) over (~Cell) for Cell: {SunTag, 44iN}, Dox: {+Dox, -Dox)
DECat_44in	DE Category 44iN +Dox/-Dox {A = Activated, R = Repressed, - = n.s.}
DECat_ST	DE Category SunTag +Lif +Dox/-Dox {A = Activated, R = Repressed, - = n.s.}
DECat_LR	DE Category likelihood ratio test {A = Activated, R = Repressed, - = n.s.}
DECat_pLIF	Combined Category between DECat_44in, DECat_ST, DECat_LR
log2FC_LIF	log2FC -LIF/+LIF in -Dox SunTag
log2FC_ST_mLIF	log2FC +Dox/-Dox in -LIF SunTag
FDR_LIF	FDR -LIF/+LIF in -Dox SunTag
FDR_ST_mLIF	FDR +Dox/-Dox in -LIF SunTag
DECat_LIF	DE Category SunTag -Lif/+Lif in -Dox {A = Activated, R = Repressed, - = n.s.}
DECat_ST_mLIF	DE Category SunTag -Lif +Dox/-Dox {A = Activated, R = Repressed, - = n.s.}
NanogRescue	DECat_LIF and DECat_ST_mLIF are opposing
K27Embedded	H3K27me3 Domain: 0 = Outside, 1 = Embedded
log2FC_ST_Otx2_mLIF	log2FC -LIF/+LIF in -Dox SunTag Nanog/Otx2
FDR_ST_Otx2_mLIF	FDR -LIF/+LIF in -Dox SunTag Nanog/Otx2
log2FC_Nanog_NanogOtx2	log2FC +Dox-Nanog/+Dox-Nanog-Otx2
FDR_NanogOtx2	FDR +Dox-Nanog/+Dox-Nanog-Otx2
DECat_ST_Otx2_mLIF	DE Category SunTag Nanog/Otx2 -Lif +Dox/-Dox
Otx2Compensation	Combined Category indicating Otx2 Compensation, gene is compensated is the DECat_ST_Otx2_mLIF changes, or FDR_NanogOtx2 < 0.05
	Nanog Induction +LIF										Nanog Induction -LIF, H3K27me3 embedding								Otx2 Compensation
Gene	BaselineExpression	log2FC_44in	log2FC_ST_pLIF	FDR_44in	FDR_ST_pLIF	FDR_LR	DECat_44in	DECat_ST	DECat_LR	DECat_pLIF	log2FC_LIF	log2FC_ST_mLIF	FDR_LIF	FDR_ST_mLIF	DECat_LIF	DECat_ST_mLIF	NanogRescue	K27Embedded	log2FC_ST_Otx2_mLIF	FDR_ST_Otx2_mLIF	log2FC_Nanog_NanogOtx2	FDR_NanogOtx2	DECat_ST_Otx2_mLIF	Otx2Compensation
ENSMUSG00000085299_Gm16627	41.497	-0.556349	-0.905284	0.944853	0.80669	0.806942	-	-	-	-	-2.55342	1.43495	0.000315478	0.163977	R	-	-	0	-0.0965483	1	0.549524	1	-	-
ENSMUSG00000020530_Ggnbp2	2882.55	-0.298456	-0.221975	0.944853	0.935505	0.889499	-	-	-	-	-0.344497	0.16804	0.0751409	0.668733	-	-	-	0	-0.0387119	0.833902	-0.196981	0.194188	-	-
ENSMUSG00000027427_Polr3f	2259.44	-0.330039	-0.685507	0.944853	0.778207	0.7963	-	-	-	-	0.0315971	0.104884	0.943347	0.918687	-	-	-	0	-0.195908	0.269582	-0.424766	0.0930071	-	-
ENSMUSG00000032743_D430042O09Rik	245.698	0.450922	-0.0519128	0.944853	0.992907	0.913353	-	-	-	-	0.386968	0.0776984	0.097094	0.905036	-	-	-	0	0.25707	0.324553	0.210295	0.355697	-	-
ENSMUSG00000019368_Sec14l4	61.7468	1.26639	0.232667	0.944853	0.964789	0.881644	-	-	-	-	1.43206	-0.10824	0.000273455	0.922689	A	-	-	0	0.0598144	0.914566	-0.104426	0.824363	-	-
ENSMUSG00000004789_Dlst	3283.44	0.0111721	-0.0595768	0.996972	0.985282	0.970442	-	-	-	-	0.413956	-0.342791	0.000151666	0.00839784	A	R	Rescue	0	-0.163384	0.0054144	0.223233	0.000875697	R	Compensation
ENSMUSG00000025949_Pikfyve	1917.23	-0.10769	-0.909745	0.963735	0.4918	0.511199	-	-	-	-	1.21724	0.0982197	9.37805e-05	0.920445	A	-	-	0	-0.090386	0.821181	-0.718034	0.0417453	-	-
ENSMUSG00000024766_Lipo1	590.224	-0.514947	-0.346854	0.944853	0.940899	0.91099	-	-	-	-	-0.52529	0.735231	0.225938	0.209607	-	-	-	0	0.307549	0.173469	-0.439539	0.141763	-	-
ENSMUSG00000031198_Fundc2	2132.82	-0.280849	0.139242	0.944853	0.964789	0.916652	-	-	-	-	-0.559948	0.193491	0.0299548	0.738348	R	-	-	0	-0.0636896	0.6928	0.0205125	0.933162	-	-
ENSMUSG00000031595_Pdgfrl	45.776	0.106879	0.389125	0.988398	0.937268	0.95392	-	-	-	-	-0.521022	-0.198036	0.261839	0.865288	-	-	-	0	0.0766674	0.872014	0.675022	0.0446957	-	-
ENSMUSG00000005687_Bcas2	4851.86	-0.387884	-0.206103	0.944853	0.933147	0.807188	-	-	-	-	-0.536198	0.0671338	0.00166678	0.89516	R	-	-	0	-0.264589	0.0458983	-0.369324	0.0339621	R	-
ENSMUSG00000087303_Lipo2	146.118	-0.801975	-0.856658	0.944853	0.869106	0.799846	-	-	-	-	-0.948751	0.76544	0.146585	0.484845	-	-	-	0	0.34579	0.264745	-0.608978	0.143232	-	-
ENSMUSG00000027428_Rbbp9	1131.44	-0.237828	-0.184235	0.944853	0.941882	0.91099	-	-	-	-	-0.148725	-0.0662107	0.47442	0.904685	-	-	-	0	-0.167266	0.247356	-0.229213	0.109999	-	-
ENSMUSG00000045636_Mtus1	1467.91	0.663672	0.00448423	0.734182	0.999204	0.599519	-	-	-	-	-0.602957	0.153233	0.00139389	0.718748	R	-	-	0	-0.0843949	0.678073	-0.770648	0.000755887	-	-
ENSMUSG00000019235_Rps6kl1	83.2627	0.901667	-0.393549	0.944853	0.923136	0.911297	-	-	-	-	0.0237576	-0.00834747	0.965476	0.992776	-	-	-	1	0.665255	0.091015	0.969394	0.0193115	-	-
ENSMUSG00000034708_Grn	1008.42	0.52553	0.451993	0.944853	0.84914	0.894142	-	-	-	-	-0.25236	0.153694	0.397386	0.819078	-	-	-	0	0.485055	0.0267427	0.221868	0.395498	A	-
ENSMUSG00000031200_Mtcp1	230.02	-0.413958	-1.05682	0.944853	0.827085	0.831848	-	-	-	-	1.44474	0.198331	0.00336552	0.886391	A	-	-	0	-0.19804	0.540377	-0.926393	0.0158899	-	-
ENSMUSG00000069808_Fam57a	225.057	0.717422	1.17544	0.944853	0.0407193	0.00560178	-	A	A	A	0.816756	-0.339568	0.000372836	0.338509	A	-	-	1	-0.185109	0.662699	-0.207577	0.508942	-	-
ENSMUSG00000033014_Trim33	5942.38	-0.593468	-0.567186	0.944853	0.775763	0.637112	-	-	-	-	1.40901	-0.435858	2.05684e-09	0.237351	A	-	-	0	-0.428054	1.36851e-05	-0.285301	0.124122	R	-
ENSMUSG00000032413_Rasa2	863.648	0.178103	-0.0600479	0.94683	0.992727	0.985212	-	-	-	-	0.538645	0.332231	0.0789568	0.540852	-	-	-	1	0.351598	0.00739699	-0.56617	0.0225952	A	-
ENSMUSG00000031201_Brcc3	1944.93	-0.328509	-0.194435	0.944853	0.951633	0.917461	-	-	-	-	0.647705	-0.0581091	0.0144777	0.946344	A	-	-	0	-0.32859	0.00135875	-0.804449	0.000643193	R	-
ENSMUSG00000045763_Basp1	2549.54	-0.387633	-0.286817	0.944853	0.888637	0.809649	-	-	-	-	-0.112872	-0.145318	0.625996	0.753977	-	-	-	0	-0.126017	0.789729	0.297718	0.370459	-	-
ENSMUSG00000004791_Pgf	20.6734	1.46203	0.171503	0.944853	0.988357	0.909094	-	-	-	-	-0.364947	-0.344627	0.609052	0.82418	-	-	-	1	0.1089	0.867409	0.606838	0.187303	-	-
ENSMUSG00000040204_2810417H13Rik	2576.2	-0.299721	-0.611428	0.944853	0.48636	0.299794	-	-	-	-	0.513018	-0.276069	0.00323139	0.314563	A	-	-	0	-0.201458	0.142088	-0.0370068	0.859141	-	-
ENSMUSG00000027429_Sec23b	4374.43	-0.138807	-0.358673	0.950483	0.811928	0.569307	-	-	-	-	-0.0968013	0.0308586	0.491485	0.938481	-	-	-	0	-0.141355	0.23646	-0.159326	0.149804	-	-
ENSMUSG00000030559_Rab38	56.0703	0.393752	1.62201	0.949754	0.174453	0.111084	-	-	-	-	0.885264	-0.0206871	0.0368793	0.986384	A	-	-	1	0.596994	0.0961302	0.0819183	0.841768	-	-
ENSMUSG00000048701_Ccdc6	2519.45	-0.0177567	0.0169695	0.995672	0.99639	0.98654	-	-	-	-	0.657979	-0.515889	8.74306e-06	0.00281852	A	R	Rescue	0	-0.118688	0.367901	-0.240623	0.328558	-	Compensation
ENSMUSG00000022272_Myo10	5830.68	-0.287925	-0.574301	0.944853	0.472178	0.159087	-	-	-	-	0.448521	-0.021375	0.00402118	0.967017	A	-	-	0	-0.0837613	0.579318	-0.204631	0.17403	-	-
ENSMUSG00000004788_Eif2b2	985.219	0.502248	0.120639	0.944853	0.974254	0.935884	-	-	-	-	0.0555581	-0.168464	0.875136	0.804533	-	-	-	0	-0.117666	0.250118	0.425579	0.0815355	-	-
ENSMUSG00000004748_Mtfp1	168.173	0.310798	0.131337	0.94512	0.980798	0.970813	-	-	-	-	0.00611423	-0.252495	0.990364	0.779125	-	-	-	0	-0.182624	0.360113	0.246219	0.384578	-	-
ENSMUSG00000070304_Scn2b	112.326	0.660114	-0.0807189	0.944853	0.993067	0.937805	-	-	-	-	-1.09567	0.278803	0.0713765	0.860898	-	-	-	0	9.22289e-05	0.999924	-0.481372	0.492861	-	-
ENSMUSG00000032384_Csnk1g1	1999.07	0.0149315	-0.20279	0.996722	0.943287	0.941966	-	-	-	-	0.627942	0.0318068	0.00543346	0.966438	A	-	-	0	0.123438	0.62435	-0.747042	0.00988215	-	-
ENSMUSG00000003585_Sec14l2	199.79	0.400613	-0.076227	0.944853	0.985282	0.941445	-	-	-	-	-1.19907	0.252157	4.35935e-05	0.704809	R	-	-	1	0.51277	0.0445658	0.395802	0.13804	A	-
ENSMUSG00000024774_Ankrd22	13.055	-0.167697		0.983507		0.955781	-	-	-	-
ENSMUSG00000021245_Mlh3	2205.28	-0.594699	-0.508421	0.842507	0.814063	0.417266	-	-	-	-	-0.989112	0.512461	5.16009e-05	0.143527	R	-	-	0	0.0857677	0.71046	-0.825644	0.000256019	-	-
ENSMUSG00000001632_Brpf1	1305.09	0.264626	-0.385575	0.944853	0.870164	0.900334	-	-	-	-	0.48476	-0.227646	0.024558	0.573701	A	-	-	0	-0.123628	0.132985	0.0842627	0.598351	-	-
ENSMUSG00000063903_Klk1	69.8757	1.5274	0.316616	0.944853	0.951989	0.839988	-	-	-	-	-4.98991	2.88469	2.84104e-13	0.000392092	R	A	Rescue	0	2.36648	4.24251e-07	-0.892896	0.0662323	A	-
ENSMUSG00000020894_Vamp2	783.163	0.316476	0.353374	0.944853	0.857493	0.878284	-	-	-	-	0.130082	0.452067	0.691635	0.283679	-	-	-	0	0.491497	0.0046332	-1.05303	0.00493785	A	-
ENSMUSG00000015222_Mtap2	429.016	0.259146	0.565721	0.949881	0.881867	0.924076	-	-	-	-	1.32924	0.0866095	0.000395396	0.944365	A	-	-	0	0.0884463	0.812572	-0.655919	0.06506	-	-
ENSMUSG00000024776_Stambpl1	90.4789	-1.10675	0.497363	0.887956	0.863961	0.160956	-	-	-	-	-1.42768	0.784249	6.03325e-05	0.112264	R	-	-	0	0.529377	0.0825516	-0.294298	0.362608	-	-
ENSMUSG00000003581_Rnf215	102.746	-0.102081	0.249306	0.984821	0.943287	0.954492	-	-	-	-	-0.474896	-0.00447747	0.111637	0.994676	-	-	-	0	0.185355	0.605241	0.600575	0.0225411	-	-
ENSMUSG00000045411_2410002F23Rik	3172.33	-0.128209	-0.324532	0.957218	0.87622	0.86246	-	-	-	-	0.522135	-0.142658	0.00383628	0.725258	A	-	-	0	-0.301658	0.0150419	-0.242581	0.109106	R	-
ENSMUSG00000001786_Fbxo7	534.111	0.0942519	-0.277798	0.974001	0.900153	0.908482	-	-	-	-	-0.24481	-0.108983	0.227173	0.817444	-	-	-	0	0.0548348	0.746009	0.169417	0.222779	-	-
ENSMUSG00000031197_Vbp1	7216.19	-0.414467	-0.580738	0.944853	0.845082	0.877855	-	-	-	-	-0.326601	0.0725284	0.368288	0.946448	-	-	-	0	-0.23373	0.0697279	-0.123541	0.649212	-	-
ENSMUSG00000031594_Fgl1	13.3203	0.362427	0.837645	0.974078	0.910994	0.924268	-	-	-	-	-2.56202	-0.987922	0.0314563	0.765111	R	-	-	0	0.627782		0.857493	0.494079	-	-
ENSMUSG00000000131_Xpo6	3953.62	0.0354268	-0.184221	0.989261	0.937268	0.920236	-	-	-	-	0.441909	-0.263701	0.00141191	0.187394	A	-	-	0	-0.00721232	0.955351	0.168365	0.119433	-	-
ENSMUSG00000008822_Acyp1	213.091	-0.0739857	-0.164586	0.985753	0.968111	0.970111	-	-	-	-	-0.473932	0.160274	0.248409	0.88244	-	-	-	0	0.193541	0.236165	0.270704	0.316636	-	-
ENSMUSG00000069020_Urm1	681.98	0.50668	0.205482	0.944853	0.949444	0.913353	-	-	-	-	-0.0671618	-0.206343	0.835908	0.722668	-	-	-	1	-0.183649	0.240255	-0.0239026	0.922332	-	-
ENSMUSG00000008730_Hipk1	3190.67	-0.202708	-0.0736785	0.944853	0.988395	0.938893	-	-	-	-	1.65715	-0.674026	3.15419e-09	0.083046	A	-	-	0	-0.577426	0.00899286	-0.318019	0.268087	R	-
ENSMUSG00000027828_Ssr3	13958.3	-0.164005	0.249445	0.950151	0.916858	0.926273	-	-	-	-	0.400583	-0.0596298	0.0536681	0.923729	-	-	-	0	-0.155247	0.0578283	-0.494976	0.00502089	-	-
ENSMUSG00000039428_Tmem135	1084.94	-0.57861	-0.175108	0.944853	0.957101	0.842203	-	-	-	-	-0.188009	-0.000342743	0.499292	0.999839	-	-	-	1	0.0674098	0.672272	-0.201145	0.328203	-	-
ENSMUSG00000051427_Ccdc157	163.994	0.234554	0.522155	0.955003	0.869467	0.91099	-	-	-	-	0.520237	-0.387819	0.0947492	0.431522	-	-	-	0	0.0726947	0.747173	0.370655	0.0597676	-	-
ENSMUSG00000035783_Acta2	63.7736	-0.411418		0.960334		0.950434	-	-	-	-	2.87976	0.576931	3.40759e-05	0.653555	A	-	-	0	1.30464	1.92728e-06	0.328558	0.514657	A	-
ENSMUSG00000037762_Slc16a9	57.24	-0.393142	0.428464	0.9476	0.923136	0.920469	-	-	-	-	-2.51465	2.50722	4.01689e-05	0.000195588	R	A	Rescue	1	1.11179	0.0253083	-0.88855	0.08545	A	-
ENSMUSG00000045064_Fam164c	29.4444	0.4445	-1.74239	0.950366	0.564193	0.591102	-	-	-	-	-0.905214	-0.163884	0.141039	0.928403	-	-	-	0	0.625586	0.391192	-0.0614554	0.94172	-	-
ENSMUSG00000031592_Pcm1	10468.8	-0.253762	-0.171613	0.944853	0.950712	0.919994	-	-	-	-	0.728564	0.0455845	0.00100602	0.95186	A	-	-	0	-0.164741	0.110317	-1.0315	0.000128526	-	-
ENSMUSG00000024778_Fas	21.6756	0.749579		0.944853		0.929998	-	-	-	-
ENSMUSG00000031202_Rab39b	180.867	-0.257287	0.045091	0.949754	0.995863	0.960244	-	-	-	-	0.88709	-0.430841	0.00217013	0.322363	A	-	-	0	-0.625487	0.000192971	0.155174	0.53169	R	-
ENSMUSG00000034290_Nek9	2463.35	-0.186769	-0.013185	0.944853	0.996973	0.93936	-	-	-	-	-0.215372	0.0812799	0.407646	0.909174	-	-	-	0	0.0466748	0.805659	0.242403	0.199181	-	-
ENSMUSG00000074580_4931440P22Rik	30.9013	0.543744	0.684761	0.94512	0.916481	0.915678	-	-	-	-	-0.409275	0.863397	0.553009	0.338632	-	-	-	0	0.672021	0.154454	-0.0226212	0.967193	-	-
ENSMUSG00000022587_Ly6e	1853.08	0.261737	0.54086	0.944853	0.767639	0.889364	-	-	-	-	0.148748	-0.206803	0.598961	0.694358	-	-	-	0	0.14462	0.498185	0.0368343	0.903268	-	-
ENSMUSG00000016382_Pls3	1415.88	0.1918	0.592882	0.959542	0.863961	0.920149	-	-	-	-	2.66137	0.174313	1.06003e-11	0.882506	A	-	-	0	-0.147637	0.814283	-0.441689	0.36836	-	-
ENSMUSG00000020893_Per1	509.049	0.753259	-0.460747	0.944853	0.884132	0.891249	-	-	-	-	0.986137	-0.420738	0.000675074	0.38222	A	-	-	0	-0.0792702	0.68463	0.215634	0.358689	-	-
ENSMUSG00000004473_Clec11a	23.6296	-0.613485	0.877863	0.94512	0.889032	0.909094	-	-	-	-	-0.740608	0.892154	0.347509	0.450447	-	-	-	1	-0.122029	0.85952	0.0395604	0.954955	-	-
ENSMUSG00000015474_Ppt2	222.569	0.832834	0.0854596	0.944853	0.987179	0.893627	-	-	-	-	0.902612	-0.452578	0.000869921	0.26204	A	-	-	1	-0.281435	0.413814	0.608977	0.0391706	-	-
ENSMUSG00000034640_Tiparp	3541.1	-0.200101	-0.345432	0.94512	0.937268	0.929998	-	-	-	-	-0.174902	0.42063	0.692918	0.547217	-	-	-	0	0.107689	0.673081	-0.693573	0.0236647	-	-
ENSMUSG00000030271_Ogg1	264.448	0.274658	0.101654	0.94512	0.977987	0.959402	-	-	-	-	-0.520227	0.0135249	0.0201608	0.985478	R	-	-	0	-0.0977588	0.586181	0.410035	0.063287	-	-
ENSMUSG00000006471_Ndor1	1414.53	0.429816	-0.342166	0.944853	0.861612	0.911297	-	-	-	-	0.640825	-0.282217	2.06733e-05	0.206268	A	-	-	0	-0.247362	0.0282408	-0.183436	0.166976	R	-
ENSMUSG00000024781_Lipa	268.697	-0.392922	0.445753	0.944853	0.884132	0.861434	-	-	-	-	0.0967109	0.145981	0.807768	0.865381	-	-	-	0	0.473391	0.0192783	-0.000185344	0.999626	A	-
ENSMUSG00000002129_Sf3a1	7746.56	0.0708222	-0.0709721	0.974262	0.986639	0.985212	-	-	-	-	0.418873	-0.367506	0.0920389	0.335646	-	-	-	0	-0.260334	0.0356617	-0.255126	0.242775	R	-
ENSMUSG00000074754_Gm561	151.398	-0.116315	-0.262117	0.976766	0.950712	0.943425	-	-	-	-	-1.39618	0.482522	0.000217846	0.484845	R	-	-	0	-0.0746565	0.756198	0.318819	0.371759	-	-
ENSMUSG00000074579_Lekr1	110.38	-0.357555	-0.964382	0.944853	0.720426	0.617983	-	-	-	-	-1.89357	1.19711	3.08383e-05	0.0427072	R	A	Rescue	0	0.225731	0.698674	-0.918218	0.0221193	-	Compensation
ENSMUSG00000022843_Clcn2	509.808	0.385924	-0.214706	0.944853	0.95141	0.959109	-	-	-	-	-0.545497	0.0116623	0.0616033	0.989354	-	-	-	0	0.127934	0.447917	-0.00468812	0.986578	-	-
ENSMUSG00000045932_Ifit2	166.175	-0.053432	-0.317622	0.989665	0.951232	0.948751	-	-	-	-	1.72257	-0.761949	5.57471e-07	0.0922698	A	-	-	0	-0.341475	0.252072	-0.364285	0.325034	-	-
ENSMUSG00000030272_Camk1	82.1858	-0.170964	0.520819	0.980419	0.861612	0.911297	-	-	-	-	-0.486414	-0.546063	0.234806	0.393314	-	-	-	0	0.155425	0.624888	0.935881	0.000719705	-	-
ENSMUSG00000075602_Ly6a	168.596	-1.35641	0.78566	0.349421	0.855549	0.372523	-	-	-	-	-4.02787	0.990666	2.49306e-07	0.55158	R	-	-	0	0.884638	0.158803	0.257397	0.703276	-	-
ENSMUSG00000027430_Dtd1	481.086	-0.589526	-0.537601	0.944853	0.762995	0.349502	-	-	-	-	0.751599	-0.162048	0.000141554	0.708621	A	-	-	0	-0.31032	0.25475	-0.0484998	0.87208	-	-
ENSMUSG00000025371_Chmp6	412.853	0.509469	0.188131	0.944853	0.95141	0.929221	-	-	-	-	-0.142825	-0.301951	0.59626	0.449886	-	-	-	0	-0.211554	0.219319	0.90676	0.00367677	-	-
ENSMUSG00000079018_Ly6c1	9.52916	0.791925		0.945744		0.950434	-	-	-	-
ENSMUSG00000049396_Gemin4	2831.09	0.130842	-0.256175	0.958224	0.887002	0.897862	-	-	-	-	0.233931	0.112395	0.0563292	0.642639	-	-	-	0	-0.262285	0.0553493	-0.119014	0.476769	-	-
ENSMUSG00000025875_Tspan17	72.0663	-0.305435	0.214717	0.968846	0.95824	0.945272	-	-	-	-	-1.04022	-0.129261	0.0103985	0.918684	R	-	-	1	-0.356089	0.492923	1.13917	0.0369712	-	-
ENSMUSG00000031591_Asah1	2793.03	-0.188428	-0.266219	0.945922	0.929457	0.924076	-	-	-	-	-0.68722	0.241353	0.0122113	0.676917	R	-	-	0	-0.0263379	0.872847	-0.00579601	0.983034	-	-
ENSMUSG00000021248_Tmed10	4825.44	-0.119141	0.145942	0.959799	0.95494	0.940152	-	-	-	-	-0.380262	-0.0358538	0.0546582	0.9554	-	-	-	0	-0.0725178	0.376902	0.0644093	0.673001	-	-
ENSMUSG00000027829_Ccnl1	3813.49	-0.324292	-0.304423	0.944853	0.894127	0.887435	-	-	-	-	0.286928	0.0145083	0.159158	0.982145	-	-	-	0	-0.163536	0.170836	-0.576987	0.00122525	-	-
ENSMUSG00000021250_Fos	49.4639	0.392234	0.500664	0.94512	0.921493	0.919994	-	-	-	-	-1.41948	-0.104508	0.00981918	0.956162	R	-	-	1	-0.0538602	0.929563	0.474083	0.300318	-	-
ENSMUSG00000022270_Fam134b	208.459	0.292786	0.362897	0.944853	0.937268	0.938761	-	-	-	-	-0.11587	0.0176588	0.834914	0.989354	-	-	-	1	0.32278	0.48922	0.578503	0.166506	-	-
ENSMUSG00000038057_Dbil5	28.3673	0.297824	0.561962	0.973038	0.920259	0.941762	-	-	-	-	-4.56621	2.43047	2.48067e-06	0.0734439	R	-	-	0	1.03137	0.159927	-0.452598	0.551364	-	-
ENSMUSG00000048930_Tada3	794.608	0.813482	-0.142672	0.944853	0.97633	0.908482	-	-	-	-	-0.37553	0.0513363	0.336624	0.9659	-	-	-	0	0.22911	0.0398803	0.202204	0.470808	A	-
ENSMUSG00000034271_Jdp2	98.8048	-0.0122773	-0.00242372	0.999042	0.999566	0.997427	-	-	-	-	-1.39396	-0.382939	0.0273602	0.80574	R	-	-	1	0.0244684	0.966418	1.32927	0.0137409	-	-
ENSMUSG00000034412_Tbc1d10a	296.085	1.19696	-0.103792	0.944853	0.979434	0.877855	-	-	-	-	0.190668	-0.166517	0.492837	0.771177	-	-	-	0	0.152224	0.335578	1.05977	0.00409058	-	-
ENSMUSG00000069495_Epc2	2664.34	-0.0467155	-0.348613	0.984821	0.867101	0.908482	-	-	-	-	0.533128	0.264143	0.0075197	0.436257	A	-	-	0	-0.0383622	0.841705	-0.982355	5.64571e-05	-	-
ENSMUSG00000033610_Pank1	429.756	-0.0537289	-0.473929	0.984106	0.861612	0.882696	-	-	-	-	-0.232932	0.144385	0.560281	0.883551	-	-	-	0	-0.00982632	0.974581	-0.677303	0.0175339	-	-
ENSMUSG00000034258_Mfsd7c	41.6021	0.210937	-0.130856	0.968846	0.991218	0.989005	-	-	-	-	-1.29342	1.09925	0.0737577	0.307025	-	-	-	1	0.27939	0.535621	0.569899	0.319737	-	-
ENSMUSG00000052253_Zfp622	2087.42	0.0898744	-0.0747469	0.968846	0.98113	0.974389	-	-	-	-	-0.631084	-0.138772	0.000154969	0.715058	R	-	-	0	-0.293847	0.0223141	0.414849	0.0379407	R	-
ENSMUSG00000027845_Dclre1b	493.754	0.107672	-0.327156	0.968846	0.917641	0.916843	-	-	-	-	0.599807	-0.266656	0.0204632	0.582846	A	-	-	0	-0.396974	0.000335167	-0.244205	0.154003	R	-
ENSMUSG00000030731_Syt3	86.1033	0.118636	0.105012	0.989261	0.987543	0.996304	-	-	-	-	0.335261	-0.520606	0.402856	0.364978	-	-	-	0	-0.15053	0.700592	0.997275	0.00323082	-	-
ENSMUSG00000038046_Rnmtl1	301.652	0.180157	-0.0765953	0.961188	0.986316	0.976173	-	-	-	-	0.0092079	-0.36066	0.97397	0.230483	-	-	-	0	-0.340546	0.103993	0.305953	0.136106	-	-
ENSMUSG00000049791_Fzd4	85.2993	-1.00129	0.030416	0.944853	0.996973	0.883613	-	-	-	-	1.73094	-0.585616	0.000112248	0.422196	A	-	-	1	0.051208	0.864479	0.340004	0.249573	-	-
ENSMUSG00000022269_March11	30.4201	0.849537	-0.163819	0.944853	0.98478	0.926423	-	-	-	-	-2.58826	0.468078	1.74533e-05	0.763521	R	-	-	1	0.714109	0.423607	-0.503568	0.538165	-	-
ENSMUSG00000021252_0610007P14Rik	1350.21	0.0324786	0.236024	0.990271	0.920259	0.936151	-	-	-	-	-0.124072	0.101074	0.524031	0.811481	-	-	-	0	0.00916785	0.960945	-0.453796	0.0106104	-	-
ENSMUSG00000024795_Kif20b	9875.9	-0.456006	-0.408985	0.944853	0.861612	0.788384	-	-	-	-	0.254481	0.180653	0.369049	0.766115	-	-	-	0	-0.0307766	0.87896	-1.36312	0.000127265	-	-
ENSMUSG00000079426_Arpc4	2885.8	-0.0104932	0.0971608	0.996972	0.971667	0.976104	-	-	-	-	-0.100439	-0.300474	0.655589	0.322363	-	-	-	0	-0.129634	0.188976	0.346964	0.00988141	-	-
ENSMUSG00000025246_Tbl1x	5095.41	-0.123186	-0.190623	0.960334	0.945632	0.932938	-	-	-	-	0.173471	0.0841208	0.480609	0.895415	-	-	-	1	-0.177123	0.00295151	-0.404767	0.00604816	R	-
ENSMUSG00000047003_Zfp41	670.423	0.484	-0.237483	0.944853	0.93522	0.891961	-	-	-	-	0.23551	-0.0417191	0.272778	0.948226	-	-	-	0	-0.0720427	0.749108	0.0524137	0.825502	-	-
ENSMUSG00000025372_Baiap2	316.438	0.267916	-0.191376	0.94512	0.964789	0.962721	-	-	-	-	-0.383045	-0.209183	0.287678	0.797547	-	-	-	1	0.286805	0.144996	0.326939	0.270115	-	-
ENSMUSG00000032383_Ppib	4369.84	0.195835	0.576767	0.944853	0.732524	0.836131	-	-	-	-	-0.381252	-0.0656295	0.127318	0.929166	-	-	-	0	-0.0934586	0.496056	0.385578	0.0559549	-	-
ENSMUSG00000092062_Gm7664	15.4604	-0.102755		0.991791		0.938893	-	-	-	-
ENSMUSG00000074863_Gm5665	164.776	-0.515496	-0.207133	0.944853	0.972	0.925988	-	-	-	-	-0.841205	0.565306	0.0900396	0.510857	-	-	-	0	0.0391341	0.931708	-0.708343	0.0412125	-	-
ENSMUSG00000031590_Frg1	2738.66	-0.297121	0.238875	0.944853	0.91892	0.908489	-	-	-	-	-0.55846	0.107686	0.00180936	0.812713	R	-	-	0	-0.179142	0.0877265	-0.566114	0.00387594	-	-
ENSMUSG00000020424_Gatsl3	379.067	0.663202	0.234719	0.944853	0.929457	0.909094	-	-	-	-	-0.196269	0.777604	0.469021	0.00364235	-	A	-	0	0.87588	0.00747075	0.454701	0.208028	A	-
ENSMUSG00000022265_Ank	286.977	1.14501	0.65493	0.555522	0.78231	0.210062	-	-	-	-	1.42315	-0.85963	1.15132e-06	0.015729	A	R	Rescue	1	-0.700566	0.00261151	0.502008	0.077823	R	-
ENSMUSG00000032952_Ap4b1	517.505	0.0824369	-0.0166094	0.975345	0.996973	0.995267	-	-	-	-	-0.223378	-0.101328	0.363734	0.865708	-	-	-	0	-0.305721	0.0581229	0.235594	0.271374	-	-
ENSMUSG00000027831_Veph1	27.8751	-0.415032	0.0392559	0.958933	0.996973	0.965335	-	-	-	-	-1.22866	0.897698	0.126541	0.51807	-	-	-	1	1.85215	0.000106025	0.335805	0.611424	A	-
ENSMUSG00000012609_Ttll5	763.626	0.071567	-0.125509	0.981411	0.972254	0.975387	-	-	-	-	0.859832	-0.107599	0.00032341	0.871706	A	-	-	0	0.0370722	0.80223	-0.460436	0.0523116	-	-
ENSMUSG00000001768_Rin2	295.531	0.0922534	-0.153139	0.982004	0.964034	0.972956	-	-	-	-	0.11699	0.230134	0.642935	0.55918	-	-	-	0	0.11242	0.56864	-0.196161	0.404216	-	-
ENSMUSG00000040433_Zbtb38	849.095	-0.280642	-0.502537	0.944853	0.870164	0.872554	-	-	-	-	-0.363293	0.456542	0.314298	0.406633	-	-	-	0	0.273953	0.238673	-0.981054	0.0026699	-	-
ENSMUSG00000045140_Pigw	408.353	-0.301885	-0.483024	0.944853	0.909804	0.908482	-	-	-	-	0.77382	-0.0256186	0.0453488	0.983368	A	-	-	0	-0.375914	0.240824	-0.914845	0.00810418	-	-
ENSMUSG00000021018_Polr2h	1746.59	-0.162301	0.11127	0.946434	0.964789	0.924076	-	-	-	-	-0.299565	-0.203471	0.117059	0.551643	-	-	-	0	-0.245094	0.00942522	0.546017	0.00993888	R	-
ENSMUSG00000090723_Gm9625	3922.76	0.500049	0.0808964	0.944853	0.988357	0.933311	-	-	-	-	0.475529	-0.33785	0.144334	0.564703	-	-	-	0	-0.234827	0.59315	0.524004	0.203317	-	-
ENSMUSG00000000934_Top1mt	266.813	0.482649	0.18541	0.944853	0.952582	0.93936	-	-	-	-	-0.421158	0.0984516	0.151978	0.907623	-	-	-	0	0.233858	0.137651	0.0360882	0.883051	-	-
ENSMUSG00000058906_Zfp353	14.3585	-0.617091		0.944853		0.91099	-	-	-	-
ENSMUSG00000053038_Gm6180	444.357	0.550224	-0.988637	0.944853	0.824001	0.901703	-	-	-	-	0.265242	-0.367624	0.697738	0.794623	-	-	-	0	-0.224599	0.0180625	1.22614	0.0277286	R	-
ENSMUSG00000031651_Triml1	2481.16	-0.233789	0.202012	0.944853	0.93852	0.913353	-	-	-	-	-4.45235	2.41035	4.96268e-60	8.92363e-17	R	A	Rescue	0	1.63667	6.2702e-18	-1.29806	0.000343385	A	Compensation
ENSMUSG00000032382_Snx1	1649.15	-0.100618	0.136447	0.965532	0.952582	0.93397	-	-	-	-	-0.724623	0.269971	0.00121597	0.51557	R	-	-	0	0.0257701	0.915156	0.0420906	0.864661	-	-
ENSMUSG00000022847_Thpo	73.7556	0.593007	-0.108164	0.94512	0.990084	0.959402	-	-	-	-	-2.32884	-0.9322	9.24044e-07	0.250248	R	-	-	1	-0.0702887	0.889054	0.519001	0.289102	-	-
ENSMUSG00000091490_Triml2	3072.9	-0.13065	-0.0103836	0.956545	0.996973	0.937173	-	-	-	-	-3.29481	1.93987	1.27039e-53	8.15695e-18	R	A	Rescue	0	1.09698	1.45078e-13	-0.880713	0.000253468	A	Compensation
ENSMUSG00000043259_Fam13c	463.304	-0.46993	-0.324788	0.944853	0.88526	0.876123	-	-	-	-	-0.052526	-0.201876	0.916968	0.838837	-	-	-	0	-0.994489	1.82016e-05	-0.798914	0.0113743	R	-
ENSMUSG00000030276_Ttll3	87.3004	2.28101	1.01248	0.142435	0.519146	0.00263444	-	-	A	A	-0.666924	0.441566	0.0921176	0.51645	-	-	-	0	1.01509	0.000933227	0.24433	0.476293	A	-
ENSMUSG00000035725_Prkx	804.453	-0.2695	-0.464131	0.944853	0.87851	0.882696	-	-	-	-	0.494298	0.0893877	0.184655	0.935559	-	-	-	0	-0.0139908	0.971669	-0.704385	0.0303312	-	-
ENSMUSG00000051176_Zfp42	15698.5	0.00860258	-0.773348	0.997368	0.157991	0.14809	-	-	-	-	-4.03648	3.09251	2.6611e-78	1.19136e-44	R	A	Rescue	0	2.72638	4.32872e-95	-0.337883	0.101119	A	-
ENSMUSG00000046034_Fam105b	675.551	0.0904415	0.13158	0.974262	0.962297	0.976365	-	-	-	-	-0.288088	-0.26493	0.119556	0.351355	-	-	-	0	-0.242768	0.103993	0.258275	0.113318	-	-
ENSMUSG00000034394_Lif	158.526	0.0676927	-0.152179	0.984821	0.974254	0.973775	-	-	-	-	0.734534	-0.207316	0.0231902	0.774313	A	-	-	0	-0.109805	0.767546	-0.154756	0.605807	-	-
ENSMUSG00000044165_Bcl2l15	34.6735	1.7017	2.48822	0.944853	0.242532	0.148209	-	-	-	-	1.3765	1.01668	0.0676393	0.273195	-	-	-	0	-0.4292	0.400477	-1.14123	0.0157266	-	-
ENSMUSG00000038695_Josd2	80.2431	0.813358	0.260533	0.944853	0.964291	0.936151	-	-	-	-	-0.393548	-0.265505	0.502986	0.844093	-	-	-	1	-0.0665556	0.806012	1.54538	0.00242148	-	-
ENSMUSG00000056069_Fam105a	29.3093	0.0788051	-0.263937	0.99453	0.968261	0.980033	-	-	-	-	-0.463381	-0.13082	0.445064	0.940472	-	-	-	1	1.02354	0.00204627	0.609153	0.154202	A	-
ENSMUSG00000006958_Chrd	41.931	-0.574906	-0.315488	0.94512	0.957101	0.926649	-	-	-	-	-1.6564	-0.555646	0.00214107	0.638264	R	-	-	1	-0.0268525	0.965265	1.2463	0.00788003	-	-
ENSMUSG00000070047_Fat1	9240.65	0.124241	0.0834753	0.959799	0.976751	0.989005	-	-	-	-	2.61715	-0.653013	2.91223e-52	0.00214731	A	R	Rescue	1	-0.468503	0.015441	-0.701857	0.0204425	R	-
ENSMUSG00000027843_Ptpn22	30.2001	3.49345	1.77596	0.182381	0.676995	0.0382598	-	-	A	A	0.616102	0.791505	0.470082	0.529097	-	-	-	0	0.219391	0.765947	-1.43017	0.00962526	-	-
ENSMUSG00000020419_Hormad2	248.352	0.649633	0.114453	0.944853	0.964874	0.8982	-	-	-	-	-2.34563	1.04738	1.86306e-09	0.0469107	R	A	Rescue	0	1.36816	1.03662e-06	0.263913	0.578473	A	-
ENSMUSG00000039316_Rftn1	58.097	1.77387	0.555377	0.944853	0.88526	0.38221	-	-	-	-	0.366025	-0.614921	0.491719	0.435647	-	-	-	1	0.67411	0.0118315	1.90503	1.87558e-06	A	-
ENSMUSG00000042978_Sbk1	932.276	0.889601	0.280725	0.566376	0.931538	0.625645	-	-	-	-	0.521657	-0.129283	0.0655346	0.860898	-	-	-	1	0.00338879	0.991765	0.576776	0.0388648	-	-
ENSMUSG00000039787_Cercam	161.64	0.997703	0.405908	0.944853	0.896378	0.714777	-	-	-	-	0.312829	-0.362022	0.351195	0.498156	-	-	-	0	0.45004	0.182096	0.393966	0.222031	-	-
ENSMUSG00000050334_C130071C03Rik	35.3981	-2.70464		0.618853		0.643002	-	-	-	-	4.00084	-1.43203	1.11399e-05	0.236917	A	-	-	1	-1.38684	0.00618361	-0.14169	0.864838	R	-
ENSMUSG00000030742_Lat	69.362	0.262213	1.1066	0.970074	0.559136	0.757453	-	-	-	-	0.151783	0.682584	0.737965	0.168535	-	-	-	0	0.750403	0.000375102	0.762288	0.00900761	A	-
ENSMUSG00000022263_Trio	1105.12	0.555453	0.236906	0.944853	0.937268	0.79889	-	-	-	-	3.43895	-1.1368	7.10849e-68	5.135e-08	A	R	Rescue	1	-0.630325	2.50788e-08	0.204006	0.36763	R	-
ENSMUSG00000034544_Rsrc1	900.579	-0.266819	0.0600682	0.944853	0.99044	0.93936	-	-	-	-	0.252415	0.00529743	0.278478	0.991745	-	-	-	1	-0.000931187	0.997029	-0.174232	0.390533	-	-
ENSMUSG00000053436_Mapk14	3945.44	-0.00111071	0.0378031	0.999671	0.992727	0.98766	-	-	-	-	0.260093	-0.215788	0.0890745	0.367348	-	-	-	0	-0.0413167	0.774648	0.14123	0.18663	-	-
ENSMUSG00000044098_Rsbn1	2231.65	-0.202352	-0.656773	0.94512	0.840205	0.886005	-	-	-	-	0.708255	0.0110423	0.0757181	0.990947	-	-	-	0	-0.271718	0.180808	-0.625237	0.0357116	-	-
ENSMUSG00000034354_Mtmr3	1731.81	0.149827	-0.135188	0.953623	0.95824	0.954237	-	-	-	-	0.111702	0.0975952	0.593908	0.830502	-	-	-	0	0.201847	0.168837	0.341944	0.0467036	-	-
ENSMUSG00000002728_Naa20	2949.63	-0.319891	0.166402	0.944853	0.950712	0.908489	-	-	-	-	-0.0936353	-0.0299527	0.717974	0.966865	-	-	-	0	-0.151006	0.321145	-0.287381	0.101465	-	-
ENSMUSG00000039391_Ccdc81	9.75053	0.332187		0.975345		0.989005	-	-	-	-
ENSMUSG00000024800_Rpp30	1412.89	-0.0784238	0.205303	0.974262	0.933448	0.924268	-	-	-	-	-0.211087	0.151278	0.331713	0.736114	-	-	-	0	-0.018373	0.929571	-0.736869	0.00190492	-	-
ENSMUSG00000051169_Rpusd3	151.79	0.636608	-0.147678	0.944853	0.971667	0.929998	-	-	-	-	-0.372157	-0.360862	0.288322	0.549571	-	-	-	0	-0.036398	0.901384	1.32644	0.000458045	-	-
ENSMUSG00000008140_2310044H10Rik	572.36	0.456796	0.0328825	0.944853	0.996153	0.951617	-	-	-	-	0.16377	-0.563236	0.71177	0.346403	-	-	-	0	-0.252923	0.230226	1.12063	0.00209574	-	-
ENSMUSG00000020844_Nxn	878.397	0.651316	0.75265	0.944853	0.523145	0.576953	-	-	-	-	0.0504654	-0.64756	0.879276	0.0488274	-	R	-	1	0.181911	0.310044	1.26633	1.56037e-08	-	-
ENSMUSG00000030741_Spns1	1077.66	0.658295	-0.40516	0.944853	0.857493	0.838597	-	-	-	-	0.593337	-0.783351	0.00378099	0.000486082	A	R	Rescue	0	-0.484752	0.000380817	1.06201	0.00159235	R	Compensation
ENSMUSG00000037747_Phyhipl	317.598	-0.511532	-0.103583	0.944853	0.982551	0.888152	-	-	-	-	-0.0115175	-0.102782	0.980147	0.920638	-	-	-	0	-0.462271	0.017025	-0.756649	0.0113229	R	-
ENSMUSG00000061393_Acvr2b	102.553	1.24484	-0.625534	0.944853	0.909804	0.903665	-	-	-	-	2.46794	-0.665197	1.86932e-14	0.104969	A	-	-	0	-0.120745	0.674077	1.08793	0.034989	-	-
ENSMUSG00000005958_Ephb3	385.95	0.53609	0.197267	0.944853	0.951894	0.935277	-	-	-	-	0.0134423	0.157194	0.968664	0.792316	-	-	-	0	0.366248	0.0076774	0.64642	0.00438612	A	-
ENSMUSG00000058388_Phtf1	765.786	0.0949207	0.273073	0.969872	0.926612	0.933566	-	-	-	-	0.979964	-0.152346	4.23365e-05	0.797936	A	-	-	0	-0.204017	0.082764	-0.267958	0.109301	-	-
ENSMUSG00000000120_Ngfr	188.741	-0.502415	0.00810809	0.944853	0.998456	0.91099	-	-	-	-	-3.33318	2.2559	2.0516e-12	2.59872e-05	R	A	Rescue	1	2.76291	5.74297e-38	0.209921	0.622198	A	-
ENSMUSG00000075600_Zc3h3	460.718	0.612259	-0.170587	0.944853	0.971267	0.920969	-	-	-	-	-0.485339	-0.103148	0.240521	0.931003	-	-	-	0	0.0789392	0.779348	-0.209893	0.557808	-	-
ENSMUSG00000024805_Pcgf5	390.369	-0.0073351	-0.0107785	0.999042	0.997256	0.996871	-	-	-	-	-0.38406	0.232315	0.254841	0.748099	-	-	-	1	0.10666	0.529897	-0.0229837	0.934928	-	-
ENSMUSG00000048416_Mlf1	186.787	0.0982967	0.424148	0.982577	0.909804	0.939273	-	-	-	-	0.257083	-0.360479	0.482472	0.540852	-	-	-	1	-0.181763	0.381183	0.634483	0.0237119	-	-
ENSMUSG00000010592_Dazl	1330.07	0.0464368	1.19955	0.987917	0.337238	0.505107	-	-	-	-	-1.42608	0.852948	0.000915077	0.168064	R	-	-	1	1.32742	0.000100348	0.375361	0.430671	A	-
ENSMUSG00000038670_Mybpc2	52.2219	-0.026555	-0.469251	0.997948	0.93522	0.95392	-	-	-	-	-0.00523867	0.571687	0.993592	0.557302	-	-	-	1	0.591819	0.269255	0.216967	0.706201	-	-
ENSMUSG00000001767_Crnkl1	4307.35	-0.30577	-0.0845217	0.944853	0.97633	0.91099	-	-	-	-	-0.202595	-0.00971603	0.249643	0.985744	-	-	-	0	-0.27768	0.0337014	-0.688507	0.000141179	R	-
ENSMUSG00000022575_Gsdmd	92.9528	0.0763512	0.382425	0.990672	0.910994	0.938893	-	-	-	-	-2.43531	0.310593	1.18174e-08	0.783544	R	-	-	0	0.867408	0.000232523	1.10754	0.000519016	A	-
ENSMUSG00000038845_Phb	6536.9	0.600061	-0.12511	0.944853	0.970886	0.913353	-	-	-	-	-0.436819	-0.082001	0.134517	0.923883	-	-	-	0	-0.0166903	0.95496	0.0644187	0.820797	-	-
ENSMUSG00000041180_Hectd2	302.141	-0.405344	0.0343172	0.944853	0.996973	0.94969	-	-	-	-	0.467389	0.302432	0.355312	0.7794	-	-	-	1	0.333188	0.0971792	-0.340672	0.326453	-	-
ENSMUSG00000027774_Gfm1	4546.83	-0.315209	-0.14331	0.944853	0.946851	0.733931	-	-	-	-	-0.185509	0.0558524	0.170104	0.874825	-	-	-	0	-0.153761	0.293649	-0.4485	0.00436473	-	-
ENSMUSG00000022574_Naprt1	99.1556	-0.258552	-0.253998	0.966196	0.949276	0.944298	-	-	-	-	-1.12927	-1.22342	0.00408431	0.0139088	R	R	-	1	-0.665991	0.00671432	1.25919	0.00135062	R	-
ENSMUSG00000037129_Tmprss13	61.8429	1.75499	0.0928036	0.944853	0.993067	0.84602	-	-	-	-	0.997849	-0.154405	0.0524038	0.916488	-	-	-	0	0.164481	0.830489	0.531792	0.33205	-	-
ENSMUSG00000042787_Exog	704.133	0.16254	-0.285376	0.952507	0.89258	0.901703	-	-	-	-	-0.148355	-0.109741	0.482698	0.813243	-	-	-	0	-0.235802	0.385874	0.0835746	0.755553	-	-
ENSMUSG00000048603_Gm9828	67.2156	-0.242367	-0.526555	0.961112	0.91767	0.913353	-	-	-	-	-0.45912	0.118329	0.407479	0.941387	-	-	-	0	-0.103975	0.898682	-0.0552705	0.93514	-	-
ENSMUSG00000026005_Rpe	3023.76	-0.471853	-0.425186	0.944853	0.88526	0.877855	-	-	-	-	-0.165668	0.0306384	0.711025	0.979418	-	-	-	0	-0.253836	0.606585	-0.383975	0.367041	-	-
ENSMUSG00000051256_Jagn1	918.589	0.138923	0.323126	0.95848	0.888505	0.913353	-	-	-	-	-0.610066	0.0436402	0.00432963	0.951661	R	-	-	0	-0.142157	0.156962	0.489329	0.0279787	-	-
ENSMUSG00000020412_Ascc2	1720.24	0.179067	0.0916948	0.94512	0.974254	0.974947	-	-	-	-	0.613461	0.0952138	0.000242459	0.82418	A	-	-	0	0.228449	0.00129985	-0.187631	0.196535	A	-
ENSMUSG00000023452_Pisd	2065.38	0.250175	-0.0420113	0.944853	0.991987	0.962008	-	-	-	-	0.113423	-0.0778634	0.630478	0.895858	-	-	-	0	-0.0468455	0.813717	0.0404364	0.84905	-	-
ENSMUSG00000022262_Dnahc5	27.6035	0.391118		0.960742		0.975967	-	-	-	-	0.240803	0.275006	0.770687	0.880723	-	-	-	0	0.878836	0.0404086	0.16695	0.7512	A	-
ENSMUSG00000038910_Plcl2	181.373	0.352553	0.794601	0.944853	0.729402	0.822172	-	-	-	-	0.789736	-0.123485	0.015885	0.892878	A	-	-	1	0.160482	0.511123	0.0380049	0.919379	-	-
ENSMUSG00000030722_Nfatc2ip	3691.4	0.362413	-0.132908	0.944853	0.964789	0.913353	-	-	-	-	-1.21925	0.419538	3.87224e-09	0.179063	R	-	-	0	0.272796	0.0126023	-0.273784	0.0724783	A	-
ENSMUSG00000038644_Pold1	1225.69	0.902124	-0.499142	0.944853	0.88691	0.882696	-	-	-	-	0.366222	-0.234531	0.381333	0.799243	-	-	-	0	0.151045	0.321145	1.27431	0.00190492	-	-
ENSMUSG00000044645_Gm7334	1717.1	-0.374062	-1.167	0.944853	0.487366	0.493405	-	-	-	-	0.56259	-0.0822917	0.219879	0.954078	-	-	-	0	-0.00994361	0.956436	-0.059389	0.880239	-	-
ENSMUSG00000047557_Lxn	96.855	-0.758847	0.385591	0.944853	0.920259	0.804527	-	-	-	-	0.215215	-0.184814	0.672677	0.875081	-	-	-	0	-0.196809	0.664821	-0.756271	0.0866207	-	-
ENSMUSG00000023923_Tbc1d5	497.752	-0.259039	-0.102344	0.944853	0.986643	0.950758	-	-	-	-	0.719272	-0.266949	0.0449238	0.736213	A	-	-	0	0.0853511	0.672475	0.169497	0.568957	-	-
ENSMUSG00000055762_Eef1d	10080.9	0.526044	0.196143	0.944853	0.952097	0.913821	-	-	-	-	-0.0298367	-0.287725	0.933719	0.585193	-	-	-	0	-0.261469	0.000895853	0.12547	0.555423	R	-
ENSMUSG00000020044_Timp3	487.062	1.17734	0.573318	0.45868	0.801505	0.433753	-	-	-	-	0.96482	0.707084	3.01993e-05	0.00737305	A	A	-	1	0.968312	1.65304e-17	-0.119284	0.56952	A	-
ENSMUSG00000043587_Acpl2	47.4008	0.455239	0.550519	0.950245	0.901277	0.913353	-	-	-	-	-0.638918	0.381371	0.150205	0.652326	-	-	-	1	0.825483	0.00409109	0.698542	0.0170808	A	-
ENSMUSG00000033653_Vps8	778.577	0.0780093	0.0415256	0.977165	0.993067	0.998485	-	-	-	-	-0.496385	0.542505	0.0315075	0.0606415	R	-	-	0	0.529256	1.07422e-06	0.221452	0.191354	A	-
ENSMUSG00000020527_Myo19	903.999	0.011819	0.329167	0.996972	0.88526	0.919174	-	-	-	-	0.535607	-0.181784	0.00577292	0.644146	A	-	-	0	-0.093507	0.642475	-0.361929	0.0837764	-	-
ENSMUSG00000027775_Mfsd1	2088.69	-0.311751	-0.0988389	0.944853	0.977987	0.911297	-	-	-	-	-0.212923	-0.155905	0.392386	0.768584	-	-	-	1	-0.204441	0.0174596	-0.112701	0.4588	R	-
ENSMUSG00000052539_Magi3	645.681	-0.212123	0.0343583	0.94512	0.995955	0.9594	-	-	-	-	0.58262	0.0274844	0.0544301	0.976981	-	-	-	1	0.141634	0.313979	-0.511568	0.0505949	-	-
ENSMUSG00000066705_Fxyd6	2010.77	1.05624	-0.424907	0.232511	0.88691	0.435909	-	-	-	-	-1.54076	0.298861	3.02666e-06	0.684918	R	-	-	0	0.522674	0.138878	0.861955	0.0277591	-	-
ENSMUSG00000067279_Ppp1r3c	96.2583	0.0748086	0.539324	0.9907	0.84914	0.907762	-	-	-	-	-1.13767	0.722527	0.000561095	0.106108	R	-	-	0	0.174113	0.769578	-0.541783	0.275439	-	-
ENSMUSG00000027777_Schip1	1980.06	1.03237	0.549399	0.207309	0.794838	0.232197	-	-	-	-	-0.473038	1.23193	0.126217	9.2763e-05	-	A	-	0	1.00572	7.49954e-06	-0.306235	0.288833	A	-
ENSMUSG00000014329_Bicc1	114.83	0.0921701	0.553547	0.983595	0.841622	0.888152	-	-	-	-	0.0236005	0.0625985	0.966018	0.963734	-	-	-	1	0.366672	0.174112	0.199377	0.549061	-	-
ENSMUSG00000026004_1110028C15Rik	314.94	-0.193702	-0.103672	0.956441	0.982707	0.957248	-	-	-	-	0.0220484	0.317155	0.95679	0.559752	-	-	-	1	0.0439736	0.889299	-0.656445	0.0178374	-	-
ENSMUSG00000024811_Tnks2	16615	-0.267881	-0.584313	0.944853	0.80669	0.844709	-	-	-	-	0.732513	-0.0392663	0.0141973	0.967157	A	-	-	0	-0.133193	0.0559217	-0.281824	0.182205	-	-
ENSMUSG00000046942_Mageb16	2206.67	-0.546085	-0.0366886	0.944853	0.993067	0.864107	-	-	-	-	-1.1858	0.586854	0.00319236	0.377304	R	-	-	0	0.185675	0.757936	-0.568221	0.213295	-	-
ENSMUSG00000020843_Timm22	627.612	0.21909	0.175241	0.944968	0.943287	0.9455	-	-	-	-	-0.321161	-0.18158	0.0631743	0.565146	-	-	-	0	-0.204483	0.0266036	0.552788	0.00433579	R	-
ENSMUSG00000062797_l7Rn6	2314.14	-0.483375	-0.441521	0.944853	0.84914	0.759091	-	-	-	-	-1.12322	0.329557	5.00573e-07	0.398234	R	-	-	0	-0.0934218	0.4798	0.000289195	0.999235	-	-
ENSMUSG00000025666_Tmem47	1554.17	-1.09278	-0.805649	0.320635	0.775763	0.41971	-	-	-	-	1.59853	-0.225664	2.46718e-05	0.818381	A	-	-	0	-0.718451	2.08931e-05	-0.694434	0.0186586	R	-
ENSMUSG00000030727_Rabep2	192.851	0.857267	-0.198273	0.944853	0.964789	0.916843	-	-	-	-	0.195398	-0.285175	0.644276	0.722595	-	-	-	0	-0.255893	0.0520606	0.744309	0.0369712	-	-
ENSMUSG00000059534_Uqcr10	1123.29	1.05107	0.0806308	0.822101	0.990295	0.877855	-	-	-	-	-0.854875	-0.068834	0.0180824	0.954084	R	-	-	0	0.119526	0.313979	1.40121	0.00137614	-	-
ENSMUSG00000007867_1700019E19Rik	207.661	-0.165446	-0.0275109	0.976981	0.996973	0.975967	-	-	-	-	0.0268459	-0.256567	0.956963	0.761152	-	-	-	0	0.0806875	0.823471	0.579169	0.0768145	-	-
ENSMUSG00000026790_Odf2	6205.2	0.096697	-0.219263	0.968846	0.920259	0.924076	-	-	-	-	0.0987691	0.0316117	0.623328	0.956261	-	-	-	0	-0.0835578	0.700172	-0.466624	0.0101656	-	-
ENSMUSG00000030619_Eed	10694	-0.702908	-0.696808	0.677684	0.467545	0.157136	-	-	-	-	-1.46388	0.253705	1.19006e-12	0.534571	R	-	-	0	0.0067801	0.97769	-0.408331	0.0267048	-	-
ENSMUSG00000026764_Kif5c	1241.21	0.392955	0.16167	0.944853	0.957277	0.919994	-	-	-	-	1.42444	-0.300679	1.81258e-11	0.427808	A	-	-	0	-0.30672	0.122912	-0.256494	0.217417	-	-
ENSMUSG00000031639_Tlr3	60.0434	-0.260266	0.252813	0.968846	0.966436	0.964251	-	-	-	-	1.38211	-0.0381483	0.00872109	0.981007	A	-	-	0	0.614721	0.206625	-0.202384	0.728076	-	-
ENSMUSG00000009076_Zmat5	207.118	0.86991	-0.448625	0.944853	0.909804	0.901703	-	-	-	-	-0.578437	-0.137923	0.140677	0.902189	-	-	-	0	0.197306	0.0947675	0.963982	0.00199004	-	-
ENSMUSG00000046999_1110032F04Rik	33.0735	1.37257	1.72094	0.944853	0.609598	0.373237	-	-	-	-	1.90387	-0.0754994	0.00251573	0.966438	A	-	-	1	-0.580442	0.180331	-0.0807104	0.881319	-	-
ENSMUSG00000027778_Ift80	1769.99	-0.0459461	0.0932867	0.984375	0.981309	0.978688	-	-	-	-	0.329599	0.0993916	0.217406	0.891031	-	-	-	0	-0.00632894	0.976136	-0.609582	0.00540272	-	-
ENSMUSG00000045103_Dmd	2156.57	-0.796021	-0.955881	0.524908	0.213228	0.046738	-	-	R	R	-0.260752	-0.297486	0.349123	0.519545	-	-	-	0	-0.613001	1.64492e-06	-0.663163	0.00194499	R	-
ENSMUSG00000060601_Nr1h2	594.69	0.484233	-0.606628	0.944853	0.840724	0.908489	-	-	-	-	0.182434	-0.253133	0.638315	0.738284	-	-	-	0	0.0870381	0.594698	0.98623	0.00500778	-	-
ENSMUSG00000021254_1700020O03Rik	410.287	0.0196754	0.0843653	0.996609	0.983539	0.991325	-	-	-	-	0.27164	-0.0818743	0.221939	0.889695	-	-	-	0	0.151062	0.276063	0.228897	0.0972666	-	-
ENSMUSG00000030284_Creld1	333.763	0.963637	0.306458	0.944853	0.937711	0.882696	-	-	-	-	0.770321	-0.18368	0.0110306	0.800047	A	-	-	0	0.303882	0.0845912	0.337198	0.124421	-	-
ENSMUSG00000028405_Aco1	1648.1	-0.113623	0.041695	0.961685	0.991527	0.940152	-	-	-	-	0.277299	-0.0406937	0.0414172	0.919658	A	-	-	0	0.0237413	0.852656	0.125389	0.412031	-	-
ENSMUSG00000020048_Hsp90b1	40164.3	-0.263038	0.356418	0.944853	0.861612	0.887806	-	-	-	-	0.460148	0.00205985	0.0425634	0.997511	A	-	-	0	-0.17058	0.0737354	-0.851879	0.000397597	-	-
ENSMUSG00000026003_Acadl	799.912	0.226545	0.597871	0.944853	0.519146	0.516492	-	-	-	-	1.43314	-0.389588	7.46907e-19	0.0766405	A	-	-	0	-0.190128	0.275249	0.016144	0.947783	-	-
ENSMUSG00000031626_Sorbs2	99.5882	1.1774	0.642972	0.944853	0.903666	0.838183	-	-	-	-	1.10495	1.02085	0.021258	0.0746854	A	-	-	0	0.977904	0.00427451	-1.15851	0.0114043	A	-
ENSMUSG00000032913_Lrig2	902.403	-0.0335443	-0.467768	0.990271	0.884007	0.910946	-	-	-	-	-0.349736	0.274512	0.341842	0.706837	-	-	-	0	0.00265191	0.988437	-0.213713	0.36343	-	-
ENSMUSG00000009075_Cabp7	25.0634	0.982475	-0.0932429	0.944853	0.99331	0.925561	-	-	-	-	-0.792286	-1.1343	0.354351	0.398654	-	-	-	1	0.0529664	0.936017	1.44491	0.0151375	-	-
ENSMUSG00000045009_Prrt3	54.2417	1.24206	-0.0624928	0.944853	0.995863	0.900334	-	-	-	-	0.719223	-0.160672	0.175705	0.91268	-	-	-	1	0.212632	0.48922	0.910318	0.00821043	-	-
ENSMUSG00000021255_Esrrb	12291.6	0.718122	0.112108	0.752618	0.964789	0.797304	-	-	-	-	-4.77196	3.20405	7.784e-118	1.39396e-51	R	A	Rescue	1	3.02069	9.6689e-214	-0.275542	0.104558	A	-
ENSMUSG00000030286_Tmem111	1162.7	0.148098	0.29926	0.952056	0.903666	0.913353	-	-	-	-	-0.157026	-0.0788495	0.533317	0.906075	-	-	-	0	-0.14468	0.255258	-0.0397416	0.830085	-	-
ENSMUSG00000032381_Fam96a	1340.29	-0.196144	-0.270954	0.944853	0.909029	0.897862	-	-	-	-	-0.936145	-0.150404	1.78274e-05	0.783544	R	-	-	0	-0.225035	0.246736	0.364442	0.0912646	-	-
ENSMUSG00000068154_Insm1	69.5388	-1.28595		0.718477		0.00276901	-	-	R	R	1.20582	-1.12784	0.122845	0.330756	-	-	-	1	-1.73764	0.000358076	-0.740423	0.246171	R	-
ENSMUSG00000086649_Gm15286	35.2383	0.234374	0.0737426	0.982384	0.993067	0.993639	-	-	-	-	-1.99	0.767874	0.00683502	0.598797	R	-	-	0	0.85325	0.0982361	0.146615	0.834829	-	-
ENSMUSG00000009073_Nf2	4893.11	0.46047	-0.256085	0.944853	0.917165	0.863561	-	-	-	-	-0.0646468	0.11651	0.795934	0.819487	-	-	-	0	0.13905	0.610384	-0.00847555	0.978172	-	-
ENSMUSG00000047632_Fgfbp3	34.7061	-0.130104		0.984503		0.991431	-	-	-	-	2.07837	-1.37481	0.000792557	0.0604341	A	-	-	1	-0.737741	0.231218	0.219624	0.751008	-	-
ENSMUSG00000037110_Ralgapa2	1024.85	-0.302604	-0.382356	0.944853	0.888505	0.882696	-	-	-	-	0.766211	-0.216115	0.00157152	0.676156	A	-	-	0	-0.0314396	0.769289	-0.0757458	0.720296	-	-
ENSMUSG00000040565_Btaf1	7394.27	-0.268682	-0.225302	0.944853	0.937268	0.908482	-	-	-	-	0.781098	-0.161588	9.35985e-05	0.727322	A	-	-	0	-0.224195	0.0950093	-0.626339	0.00285275	-	-
ENSMUSG00000039361_Picalm	11137.8	-0.713367	-0.516072	0.699101	0.778207	0.375846	-	-	-	-	-0.601217	0.169477	0.00728636	0.743706	R	-	-	0	0.0413525	0.756539	-0.515196	0.00690311	-	-
ENSMUSG00000034023_Fancd2	3317.56	-0.238341	-0.713621	0.944853	0.461964	0.265805	-	-	-	-	-0.10894	0.176985	0.671669	0.71312	-	-	-	0	-0.0605894	0.684514	-0.169577	0.277476	-	-
ENSMUSG00000032902_Slc16a1	5348.96	0.0103534	0.141339	0.996972	0.964789	0.980232	-	-	-	-	0.284749	0.0130461	0.284694	0.986745	-	-	-	0	0.0274798	0.895919	0.127585	0.540973	-	-
ENSMUSG00000022571_Pycrl	521.101	0.45932	0.116794	0.944853	0.973815	0.938157	-	-	-	-	-0.0365704	-0.486199	0.914119	0.189824	-	-	-	0	-0.280333	0.0551397	0.962137	0.00169057	-	-
ENSMUSG00000002204_Napsa	81.5479	-1.96654	-2.22054	0.180685	0.0108224	0.00236404	-	R	R	R	-5.05399	0.569431	2.0123e-15	0.751042	R	-	-	1	1.01293	0.197642	0.137903	0.869047	-	-
ENSMUSG00000022570_Tsta3	728.82	0.653335	-0.0200864	0.944853	0.996973	0.913353	-	-	-	-	-0.18656	-0.184757	0.556258	0.778881	-	-	-	0	-0.128533	0.447679	0.611472	0.0240031	-	-
ENSMUSG00000025314_Ptprj	426.189	0.516439	0.00296972	0.944853	0.999566	0.920909	-	-	-	-	1.07756	-0.0934788	0.0222979	0.95186	A	-	-	1	0.255915	0.641144	-0.432071	0.406246	-	-
ENSMUSG00000050846_Zfp623	733.665	-0.213454	-0.248265	0.944853	0.91767	0.875327	-	-	-	-	0.350575	-0.406596	0.0375934	0.048457	A	R	Rescue	0	-0.387698	0.0042668	0.000666069	0.996921	R	-
ENSMUSG00000055865_Fam19a3	14.3894	-0.475655		0.961112		0.954492	-	-	-	-
ENSMUSG00000026000_Lancl1	1089.5	-0.0117686	0.0338391	0.996972	0.995955	0.993446	-	-	-	-	-0.891435	0.125565	0.0207455	0.913693	R	-	-	0	-0.0316936	0.956005	0.507679	0.244209	-	-
ENSMUSG00000034349_Smc4	14842.3	-0.399246	-0.254664	0.944853	0.93522	0.908489	-	-	-	-	0.204887	0.0399584	0.441848	0.961867	-	-	-	0	-0.0902578	0.554232	-0.58602	0.00716083	-	-
ENSMUSG00000034429_Zfp707	198.239	0.670846	-0.196259	0.944853	0.951989	0.911303	-	-	-	-	-0.590536	-0.120716	0.0369977	0.876404	R	-	-	0	0.269156	0.138148	0.80458	0.000271392	-	-
ENSMUSG00000002228_Ppm1j	299.716	0.250118	-0.178076	0.960145	0.951989	0.974972	-	-	-	-	-3.06255	1.63157	4.14699e-33	8.03285e-09	R	A	Rescue	0	1.06388	2.76739e-07	0.124433	0.698145	A	-
ENSMUSG00000025403_Shmt2	4736.37	0.501334	-0.313607	0.944853	0.930076	0.911303	-	-	-	-	-1.2452	0.173431	0.000300764	0.85458	R	-	-	0	0.0957304	0.510177	0.782627	0.016114	-	-
ENSMUSG00000039652_Cpeb3	166.851	0.277688	-0.0015222	0.94512	0.999566	0.980881	-	-	-	-	0.0999145	-0.145341	0.850052	0.909335	-	-	-	1	0.348975	0.0678192	-0.0660812	0.863162	-	-
ENSMUSG00000021256_Vash1	286.176	1.02221	0.270074	0.657097	0.95024	0.798848	-	-	-	-	-1.82392	0.644388	4.28702e-06	0.328212	R	-	-	1	0.791566	0.0112837	0.177729	0.685218	A	-
ENSMUSG00000062785_Kcnc3	347.591	0.0185626	-0.211989	0.996972	0.959747	0.964641	-	-	-	-	1.52387	-0.726826	2.05143e-07	0.060372	A	-	-	1	-0.390452	0.0621687	-0.512001	0.12715	-	-
ENSMUSG00000022240_Ctnnd2	65.6211	1.21442	0.400022	0.944853	0.93629	0.816371	-	-	-	-	0.690841	0.128263	0.0947848	0.909827	-	-	-	1	0.390621	0.387244	0.392828	0.303699	-	-
ENSMUSG00000020526_Znhit3	969.566	-0.390525	-0.160314	0.944853	0.946851	0.738771	-	-	-	-	-0.3393	-0.0548979	0.0367231	0.909702	R	-	-	0	-0.24057	0.043907	0.270649	0.130709	R	-
ENSMUSG00000020891_Alox8	23.8547	0.479056	-0.074611	0.954591	0.995955	0.975434	-	-	-	-	-1.72112	0.439126	0.0188298	0.81354	R	-	-	1	-0.0314059	0.969297	0.02636	0.974211	-	-
ENSMUSG00000021257_Angel1	394.502	0.922544	0.303814	0.854222	0.909804	0.673313	-	-	-	-	-1.36987	0.685146	9.91281e-10	0.0162986	R	A	Rescue	0	0.68027	7.53987e-06	0.269709	0.178971	A	-
ENSMUSG00000002233_Rhoc	413.62	0.48846	0.326983	0.944853	0.923527	0.913353	-	-	-	-	-1.06549	0.487868	0.000876799	0.353787	R	-	-	0	0.530208	0.03133	0.646296	0.0410859	A	-
ENSMUSG00000043391_2510009E07Rik	33.7611	-0.0333839	1.01206	0.996972	0.774011	0.868192	-	-	-	-	-3.4656	2.60096	1.01015e-05	0.00594983	R	A	Rescue	1	3.15161	1.52699e-07	0.462424	0.403204	A	-
ENSMUSG00000022853_Ehhadh	90.0771	-0.448343	0.431485	0.944853	0.935396	0.913353	-	-	-	-	-0.473688	1.15558	0.31138	0.0198381	-	A	-	0	0.913025	0.00376702	-0.241899	0.527353	A	-
ENSMUSG00000054280_C330019G07Rik	4076.98	-0.209213	-0.222664	0.944853	0.943287	0.913353	-	-	-	-	0.898644	0.0913049	0.000488454	0.909537	A	-	-	0	0.0785631	0.702572	-0.61946	0.0165404	-	-
ENSMUSG00000030739_Myh14	204.646	0.809152	-0.52052	0.944853	0.854094	0.908604	-	-	-	-	-0.363807	0.102659	0.370218	0.927274	-	-	-	0	0.645319	0.0287	1.3545	0.00140871	A	-
ENSMUSG00000033618_Map3k13	50.8701	1.2412	-0.0943028	0.944853	0.99331	0.91099	-	-	-	-	1.05152	0.175435	0.0711867	0.914222	-	-	-	0	0.123416	0.792875	-0.630517	0.139279	-	-
ENSMUSG00000002227_Mov10	1674.49	1.7421	-0.0569833	0.0106303	0.990447	0.0180546	A	-	A	A	-1.76383	2.10984	8.29194e-11	3.91471e-14	R	A	Rescue	0	2.12886	5.87114e-09	-0.0267793	0.958435	A	-
ENSMUSG00000030733_Sh2b1	1045.78	1.05898	-0.106121	0.653826	0.98478	0.820009	-	-	-	-	0.385198	-0.402181	0.261875	0.473129	-	-	-	0	-0.120626	0.403107	0.358711	0.114331	-	-
ENSMUSG00000025878_Uimc1	1339.87	-0.327986	0.0548708	0.944853	0.990295	0.909522	-	-	-	-	-0.150696	-0.125471	0.52901	0.80905	-	-	-	0	-0.202125	0.485234	-0.372343	0.114517	-	-
ENSMUSG00000025991_Cps1	38.6613	-0.47554	0.413763	0.944853	0.943287	0.913353	-	-	-	-	-1.01778	0.290879	0.171109	0.885129	-	-	-	0	0.292682	0.652622	-0.142014	0.834578	-	-
ENSMUSG00000022856_Tmem41a	334.219	0.0237992	0.29309	0.996609	0.909804	0.924268	-	-	-	-	0.345401	-0.34201	0.109164	0.261791	-	-	-	0	-0.328021	0.0204895	0.096768	0.561865	R	-
ENSMUSG00000034168_6430527G18Rik	1595.04	-0.784804	-0.28024	0.677684	0.892135	0.419905	-	-	-	-	-0.67185	-0.204955	0.000139328	0.544837	R	-	-	0	0.278633	0.234155	1.52663	1.3582e-05	-	-
ENSMUSG00000046761_Fam83h	317.996	0.99301	0.324548	0.776909	0.937711	0.831971	-	-	-	-	0.0676354	0.12937	0.877207	0.896714	-	-	-	1	0.421187	0.0417555	0.495037	0.168267	A	-
ENSMUSG00000034157_2310044G17Rik	1716.47	-0.124145	-0.29859	0.9587	0.890439	0.882696	-	-	-	-	0.575195	-0.0987511	0.00268819	0.844093	A	-	-	0	-0.05645	0.748821	-0.0786135	0.62569	-	-
ENSMUSG00000034317_Trim59	8890.99	-0.420397	-0.439154	0.944853	0.884132	0.883972	-	-	-	-	0.463511	-0.146116	0.152889	0.860764	-	-	-	0	-0.317725	0.00177724	-0.690286	0.00844711	R	-
ENSMUSG00000078201_Tmem203	36.3535	1.1294	0.660528	0.944853	0.888505	0.891961	-	-	-	-	-0.837953	0.305763	0.135552	0.818101	-	-	-	0	-0.0443087	0.909933	1.15133	0.0168234	-	-
ENSMUSG00000044626_Liph	533.888	-0.86902	-1.37394	0.505927	0.0532564	0.00601223	-	-	R	R	-2.13928	0.382663	8.54516e-10	0.602475	R	-	-	0	-0.111263	0.845469	-0.584942	0.171369	-	-
ENSMUSG00000048707_Tprn	258.738	0.293649	0.237607	0.94512	0.950983	0.95392	-	-	-	-	-0.197391	-0.254482	0.679496	0.797843	-	-	-	0	-0.0863076	0.728786	0.0254527	0.947152	-	-
ENSMUSG00000037426_Depdc5	1941.85	0.113201	-0.287119	0.961685	0.897174	0.908489	-	-	-	-	0.390364	-0.00493389	0.0267494	0.990947	A	-	-	0	0.0135043	0.914026	-0.0769649	0.541093	-	-
ENSMUSG00000039168_Dap	206.738	1.05751	0.514758	0.944853	0.863961	0.599519	-	-	-	-	-0.354044	0.66573	0.331167	0.140252	-	-	-	0	0.898057	3.26317e-09	-0.105668	0.757408	A	-
ENSMUSG00000027782_Kpna4	8071.97	-0.31903	-0.0980719	0.944853	0.978932	0.919103	-	-	-	-	0.811958	-0.122731	0.00149472	0.860898	A	-	-	0	-0.11341	0.520051	-0.63284	0.0111866	-	-
ENSMUSG00000034145_Tmem63c	58.6358	3.2342	1.32996	0.471939	0.157991	0.00204359	-	-	A	A	-2.05458	2.25781	1.29317e-06	2.16014e-07	R	A	Rescue	0	1.69131	1.51066e-11	-0.191026	0.491764	A	-
ENSMUSG00000022568_Scrib	1323.19	0.936473	-0.510326	0.903652	0.884132	0.850461	-	-	-	-	0.771779	-0.624528	0.0375065	0.251268	A	-	-	0	-0.165414	0.152003	0.941379	0.00445855	-	-
ENSMUSG00000022237_Ankrd33b	271.134	1.22566	0.462265	0.16413	0.887602	0.201194	-	-	-	-	-1.91747	2.07733	1.82566e-05	1.66609e-05	R	A	Rescue	1	2.04003	4.33073e-11	-0.860671	0.0364428	A	Compensation
ENSMUSG00000023307_March5	4995.11	-0.194396	-0.107918	0.944853	0.973826	0.936151	-	-	-	-	-0.342866	-0.0781746	0.172145	0.913655	-	-	-	0	-0.271674	0.00652164	-0.354241	0.0738252	R	-
ENSMUSG00000033963_4931417G12Rik	27.6436	-0.101113	0.371005	0.990271	0.95824	0.973728	-	-	-	-	-3.62444	1.63358	0.000129128	0.292275	R	-	-	0	-0.416607		-2.12603	0.0152798	-	-
ENSMUSG00000073838_Tufm	2981.08	0.527909	-0.0610751	0.944853	0.990295	0.928363	-	-	-	-	-0.0791129	-0.287308	0.766854	0.452215	-	-	-	0	-0.156576	0.378357	0.145726	0.465316	-	-
ENSMUSG00000033940_6720456B07Rik	1924.02	0.229959	0.238692	0.944853	0.91892	0.925281	-	-	-	-	-0.910772	0.0612589	2.9702e-07	0.914142	R	-	-	0	0.0229451	0.881185	0.385778	0.0277214	-	-
ENSMUSG00000033933_Vhl	749.767	-0.209036	-0.201664	0.944853	0.951633	0.920887	-	-	-	-	-0.565437	0.0713474	0.0399823	0.932345	R	-	-	0	-0.0529973	0.756539	0.465426	0.0428832	-	-
ENSMUSG00000035476_Tab3	2301.79	-0.273801	-0.246099	0.944853	0.944274	0.92056	-	-	-	-	0.441712	0.25808	0.166758	0.690452	-	-	-	0	0.196379	0.0571393	-0.86531	0.00234928	-	-
ENSMUSG00000040249_Lrp1	1503.42	1.74811	0.160606	0.209478	0.965245	0.577091	-	-	-	-	0.579941	-0.485135	0.0846167	0.354247	-	-	-	0	0.0503045	0.887113	0.559447	0.0508579	-	-
ENSMUSG00000003923_Tfam	4556.04	-0.303077	-0.125641	0.944853	0.964789	0.911382	-	-	-	-	-0.10118	-0.08373	0.708592	0.902693	-	-	-	0	-0.271847	0.00154911	-0.0653291	0.71204	R	-
ENSMUSG00000060477_Irak2	153.498	0.105741	-0.148194	0.982475	0.97296	0.976104	-	-	-	-	-0.98219	1.48535	0.00551399	5.86889e-05	R	A	Rescue	0	0.586145	0.0374989	-0.638613	0.0360653	A	Compensation
ENSMUSG00000017631_Abr	1688.67	0.292105	-0.0931367	0.944853	0.968544	0.940152	-	-	-	-	0.317383	0.163495	0.111936	0.688147	-	-	-	1	0.20615	0.0210472	-0.0131624	0.935469	A	-
ENSMUSG00000032637_Atxn2l	5900.64	0.0608901	-0.6085	0.981411	0.743212	0.809649	-	-	-	-	0.271458	-0.289864	0.36635	0.579161	-	-	-	0	-0.251025	0.00551171	-0.0838326	0.724803	R	-
ENSMUSG00000074749_Plk1s1	494.689	-0.0461106	0.320515	0.989319	0.887874	0.92056	-	-	-	-	-0.521069	0.385507	0.023901	0.255074	R	-	-	0	0.0785946	0.685485	-0.618425	0.00277463	-	-
ENSMUSG00000056999_Ide	8101.35	-0.315415	-0.183245	0.944853	0.948088	0.891249	-	-	-	-	0.667083	0.286797	0.00256329	0.463348	A	-	-	0	0.0848516	0.739677	-0.641339	0.0041544	-	-
ENSMUSG00000039781_Azi1	239.445	0.0289379	-0.053355	0.996972	0.995955	0.996154	-	-	-	-	-0.139152	-0.145527	0.804881	0.917219	-	-	-	0	0.210719	0.320605	1.30832	0.00213015	-	-
ENSMUSG00000039100_March6	3518.97	-0.291105	-0.565671	0.944853	0.841144	0.8519	-	-	-	-	0.261876	-0.026774	0.452616	0.978955	-	-	-	0	-0.180273	0.046415	-0.0488265	0.845967	R	-
ENSMUSG00000022855_Senp2	4565.65	-0.17694	-0.113746	0.944853	0.974254	0.940152	-	-	-	-	0.0318018	0.121449	0.925023	0.861005	-	-	-	0	-0.0488223	0.706844	-0.577567	0.00667588	-	-
ENSMUSG00000027784_Ppm1l	422.656	-0.133881	0.40939	0.965532	0.857493	0.905562	-	-	-	-	1.10493	-0.535527	5.35308e-07	0.0618181	A	-	-	1	-0.31864	0.102324	-0.0321077	0.897717	-	-
ENSMUSG00000025059_Gyk	771.219	0.227079	-0.0766732	0.944853	0.993067	0.986178	-	-	-	-	0.330605	0.679223	0.538896	0.374631	-	-	-	0	0.765681	0.000124486	-0.108645	0.798875	A	-
ENSMUSG00000070372_Capza1	8073.44	-0.176477	-0.256612	0.94512	0.943287	0.929998	-	-	-	-	-0.31774	0.124516	0.318073	0.879832	-	-	-	0	-0.0629088	0.675261	-0.00191664	0.994363	-	-
ENSMUSG00000030738_Eif3c	24136.8	-0.140874	-0.294804	0.949754	0.863961	0.788384	-	-	-	-	0.00143162	-0.204429	0.994308	0.481544	-	-	-	0	-0.322295	0.002944	-0.0712927	0.629352	R	-
ENSMUSG00000071103_1700029J07Rik	47.439	-0.497588	0.505817	0.94512	0.901277	0.899895	-	-	-	-	-1.54115	0.798453	0.000347872	0.214105	R	-	-	0	0.798668	0.170541	-0.917076	0.155299	-	-
ENSMUSG00000043300_B3galnt1	580.17	1.31147	0.792918	0.0261554	0.310302	0.000126165	A	-	A	A	-2.01668	2.81608	5.34717e-13	2.20744e-24	R	A	Rescue	1	2.60915	8.24173e-54	-0.47849	0.0295311	A	Compensation
ENSMUSG00000034285_Nipsnap1	2692.73	-0.0449176	0.0476573	0.984424	0.993067	0.986178	-	-	-	-	-0.281504	0.0162551	0.321863	0.984786	-	-	-	0	-0.205064	0.377324	-0.155154	0.527916	-	-
ENSMUSG00000012443_Kif11	12081.9	-0.382364	-0.414585	0.944853	0.869703	0.842502	-	-	-	-	0.0520381	0.29002	0.879919	0.572617	-	-	-	0	-0.025688	0.893498	-0.739172	0.000831501	-	-
ENSMUSG00000027787_Nmd3	8536.93	-0.359175	0.00742889	0.944853	0.997309	0.913353	-	-	-	-	-0.252247	0.112011	0.226469	0.819078	-	-	-	0	-0.31041	0.0710085	-0.404783	0.0192067	-	-
ENSMUSG00000027433_Xrn2	6434.27	-0.265241	-0.28677	0.944853	0.888505	0.904526	-	-	-	-	0.0253121	0.11137	0.903125	0.768515	-	-	-	0	-0.00658164	0.974275	-0.433098	0.00517864	-	-
ENSMUSG00000048012_Zfp473	1082.99	-0.015899	-0.503236	0.996609	0.778492	0.73935	-	-	-	-	-0.296182	0.153438	0.361611	0.839585	-	-	-	0	-0.140599	0.723543	-0.786312	0.0118732	-	-
ENSMUSG00000031634_Ufsp2	974.909	-0.329044	0.276641	0.944853	0.908751	0.877274	-	-	-	-	-0.188982	-0.00152851	0.346904	0.997823	-	-	-	0	-0.28319	0.00793448	-0.503881	0.00206294	R	-
ENSMUSG00000033581_Igf2bp2	2972.06	1.05223	0.0640177	0.0853491	0.990295	0.200664	-	-	-	-	0.301061	0.577627	0.38037	0.194003	-	-	-	1	0.300097	0.443206	-0.754248	0.0277244	-	-
ENSMUSG00000021481_Zfp346	1111.42	0.223831	-0.0992438	0.944853	0.967606	0.942604	-	-	-	-	-0.169877	0.029832	0.40107	0.962437	-	-	-	0	0.0646616	0.665322	0.547513	0.00373983	-	-
ENSMUSG00000034126_Pomt2	619.094	-0.0304308	0.129249	0.9907	0.963431	0.959851	-	-	-	-	0.354221	-0.14743	0.0515555	0.691307	-	-	-	0	-0.092039	0.500601	-0.222812	0.0925675	-	-
ENSMUSG00000019927_Ube2d1	1485.71	-0.19906	0.281462	0.944853	0.88691	0.882696	-	-	-	-	0.78396	-0.420722	5.28767e-08	0.0196393	A	R	Rescue	1	-0.373971	4.20482e-06	-0.746002	0.00929921	R	-
ENSMUSG00000024986_Hhex	244.432	-0.210282	0.0951454	0.94512	0.985282	0.943967	-	-	-	-	-1.78996	0.223389	8.611e-08	0.799235	R	-	-	1	0.00168773	0.996663	-0.301802	0.393335	-	-
ENSMUSG00000045576_St7l	207.299	-0.350768	-0.4457	0.944853	0.890422	0.875327	-	-	-	-	-0.256975	-0.123762	0.464613	0.890187	-	-	-	0	-0.198504	0.477585	-0.122185	0.663675	-	-
ENSMUSG00000002205_Vrk3	599.516	0.429555	0.0115282	0.944853	0.996973	0.913899	-	-	-	-	0.190543	-0.113002	0.418966	0.832614	-	-	-	0	-0.0293492	0.884253	0.152443	0.458612	-	-
ENSMUSG00000056952_Tatdn2	1791.11	0.160788	-0.0512151	0.9476	0.990084	0.96625	-	-	-	-	0.636293	-0.280549	4.19785e-06	0.159906	A	-	-	0	-0.285884	0.0509493	-0.0757036	0.652176	-	-
ENSMUSG00000053799_Exoc6	1005.7	-0.0388782	0.00423417	0.989497	0.999566	0.990093	-	-	-	-	-0.0799897	0.248911	0.815145	0.666933	-	-	-	0	0.102115	0.492916	-0.42913	0.0297217	-	-
ENSMUSG00000050914_Ankrd37	173.359	0.12078	0.202012	0.982004	0.951232	0.966216	-	-	-	-	-0.757903	0.228955	0.0424919	0.797904	R	-	-	0	0.177821	0.680749	0.156271	0.690681	-	-
ENSMUSG00000025997_Ikzf2	77.4885	-0.346082	-0.798627	0.95127	0.880858	0.891961	-	-	-	-	2.01383	-0.996036	7.02954e-07	0.0424445	A	R	Rescue	0	-0.656165	0.117187	-0.00378748	0.994464	-	Compensation
ENSMUSG00000034274_Thoc5	2373.31	0.0686746	-0.303716	0.981677	0.904607	0.924076	-	-	-	-	-0.138155	-0.0409878	0.573361	0.953622	-	-	-	0	-0.0957483	0.585397	-0.209825	0.235515	-	-
ENSMUSG00000075595_Zfp652	3023.01	-0.23648	-0.611095	0.944853	0.801505	0.809649	-	-	-	-	0.78336	-0.117695	0.0103652	0.895705	A	-	-	1	0.180849	0.316312	-0.202662	0.470808	-	-
ENSMUSG00000051329_Nup160	9168.12	-0.319676	-0.637104	0.944853	0.700869	0.673722	-	-	-	-	0.410721	0.0128518	0.121052	0.987938	-	-	-	0	-0.15757	0.135611	-0.515691	0.00685395	-	-
ENSMUSG00000022234_Cct5	21632.6	0.00943609	0.0135091	0.996972	0.996973	0.990428	-	-	-	-	-0.167903	-0.0947857	0.293921	0.79118	-	-	-	0	-0.136437	0.164036	0.1706	0.196431	-	-
ENSMUSG00000030720_Cln3	370.131	0.650263	-0.256051	0.944853	0.91892	0.871798	-	-	-	-	0.123128	-0.445357	0.623324	0.126977	-	-	-	0	-0.164969	0.139176	0.509078	0.000856402	-	-
ENSMUSG00000053153_Spag16	76.9983	0.352346	0.665843	0.962876	0.884453	0.924043	-	-	-	-	0.467262	0.553009	0.34693	0.462024	-	-	-	0	0.893347	0.0202529	-0.107043	0.841659	A	-
ENSMUSG00000030298_Sec13	2767.92	0.251645	-0.0207232	0.944853	0.995955	0.962985	-	-	-	-	-0.25862	-0.168226	0.232199	0.702253	-	-	-	0	-0.240682	0.0161185	0.496412	0.0308749	R	-
ENSMUSG00000040296_Ddx58	1229.85	-0.74762	-0.722113	0.571634	0.501227	0.0667292	-	-	-	-	-1.03567	0.938118	0.000281597	0.0051509	R	A	Rescue	0	0.617412	0.011388	-0.477629	0.0753539	A	-
ENSMUSG00000022858_Tra2b	16595.3	-0.366986	-0.339318	0.944853	0.876586	0.864316	-	-	-	-	-0.149246	-0.0340784	0.492769	0.958016	-	-	-	0	-0.231219	0.0110343	-0.248373	0.0592776	R	-
ENSMUSG00000021033_Gstz1	676.309	-0.0767777	0.283825	0.977391	0.891234	0.909522	-	-	-	-	-1.90254	1.15374	2.61413e-19	9.7366e-07	R	A	Rescue	0	0.542989	0.00422707	-0.219791	0.380387	A	-
ENSMUSG00000033739_Fkbpl	224.978	0.160199	0.0863768	0.965532	0.991098	0.993446	-	-	-	-	-0.263152	-0.0928011	0.564219	0.941929	-	-	-	0	-0.0868938	0.765252	-0.861797	0.0192913	-	-
ENSMUSG00000048612_Myof	2278.59	1.69851	0.7994	9.02695e-05	0.0766052	4.15266e-09	A	-	A	A	-2.81821	2.1011	1.59106e-32	2.64528e-17	R	A	Rescue	0	1.86425	9.93756e-24	-0.820577	0.00247352	A	Compensation
ENSMUSG00000030616_Sytl2	37.5652	-1.04886		0.944853		0.91099	-	-	-	-	2.67031	-1.08057	1.57064e-05	0.153366	A	-	-	0	-0.711202	0.202648	-0.662284	0.272027	-	-
ENSMUSG00000015461_Atf6b	738.778	0.65545	-0.00823821	0.944853	0.997938	0.911303	-	-	-	-	0.411321	-0.264409	0.12648	0.596846	-	-	-	0	-0.0144597	0.932999	0.523433	0.0376848	-	-
ENSMUSG00000038539_Atf5	564.99	0.0796613	-0.146112	0.979823	0.962297	0.964653	-	-	-	-	-1.70026	0.121378	3.074e-05	0.925421	R	-	-	0	-0.210654	0.577171	1.27742	0.0119764	-	-
ENSMUSG00000030302_Atp2b2	44.506	1.39877	0.269735	0.944853	0.964789	0.901703	-	-	-	-	-1.18337	0.660591	0.13227	0.677345	-	-	-	1	1.14556	0.0209575	1.0447	0.124842	A	-
ENSMUSG00000034111_Tmed8	1449.85	-0.0898731	-0.572243	0.970717	0.871367	0.908482	-	-	-	-	0.91611	0.0584848	0.0346635	0.966865	A	-	-	0	0.0784932	0.731012	-0.117617	0.759278	-	-
ENSMUSG00000025056_Nr0b1	1415.37	-0.369502	-1.02312	0.944853	0.443703	0.516315	-	-	-	-	-3.53883	2.49164	8.60535e-19	9.07189e-09	R	A	Rescue	0	2.19071	7.19341e-15	0.417256	0.425781	A	-
ENSMUSG00000062127_Cttnbp2nl	1104.8	-0.000144785	-0.0403469	0.999874	0.992727	0.988275	-	-	-	-	0.678628	-0.00681256	1.43817e-06	0.98867	A	-	-	0	0.15061	0.256874	-0.193681	0.221317	-	-
ENSMUSG00000023927_Satb1	812.391	-0.583393	-0.765009	0.944853	0.558787	0.240276	-	-	-	-	1.58613	-1.14671	8.60568e-09	0.00023884	A	R	Rescue	1	-0.833963	0.00136583	0.0976205	0.809782	R	-
ENSMUSG00000090812_Samd15	20.5074	-0.701077		0.944853		0.920969	-	-	-	-
ENSMUSG00000038291_Snx25	262.188	0.140688	0.89664	0.961685	0.778027	0.8278	-	-	-	-	-0.25395	0.488781	0.697043	0.67228	-	-	-	1	0.554431	0.324626	-0.121906	0.852128	-	-
ENSMUSG00000072919_4933437F05Rik	264.39	0.0130727	0.228716	0.996972	0.948088	0.961249	-	-	-	-	-2.12796	1.03221	7.66458e-12	0.00810576	R	A	Rescue	0	0.4358	0.120363	-1.11825	0.00249025	-	Compensation
ENSMUSG00000037710_Cisd1	896.377	0.0596938	-0.155281	0.983291	0.951989	0.95392	-	-	-	-	-1.2063	0.136937	8.8712e-10	0.78811	R	-	-	0	-0.0905412	0.56043	0.943024	0.00731181	-	-
ENSMUSG00000035427_Mageb4	136.507	0.554658	0.666728	0.944853	0.888505	0.909094	-	-	-	-	-2.72404	1.35029	6.71159e-07	0.0736104	R	-	-	0	2.16479	1.25262e-08	0.505113	0.330099	A	-
ENSMUSG00000021038_Vipar	1291.4	0.0221572	0.0613514	0.994681	0.990084	0.993911	-	-	-	-	-0.214833	-0.0500905	0.345188	0.940882	-	-	-	0	-0.181835	0.044179	-0.406858	0.0111159	R	-
ENSMUSG00000043858_Nup62	3759.22	0.366234	-0.520454	0.944853	0.824001	0.877274	-	-	-	-	0.0339066	-0.242337	0.92847	0.696212	-	-	-	0	-0.200326	0.250622	0.748935	0.0185594	-	-
ENSMUSG00000060733_Ipmk	2683.13	-0.376274	-0.390489	0.944853	0.879865	0.820009	-	-	-	-	-0.343928	-0.23704	0.232804	0.678631	-	-	-	0	-0.112392	0.626487	-0.159649	0.524196	-	-
ENSMUSG00000082033_Mageb10-ps	22.1406	0.120799	0.0139326	0.990786	0.999052	0.999459	-	-	-	-	-3.64774	0.655071	0.000157875	0.800028	R	-	-	0	1.80827	0.00683014	2.36932	0.00733111	A	-
ENSMUSG00000013089_Etv5	13426.8	0.412611	-0.415498	0.944853	0.732524	0.199777	-	-	-	-	-0.074642	0.435188	0.598961	0.00141436	-	A	-	0	0.644249	3.11771e-19	-0.0155842	0.912646	A	-
ENSMUSG00000026196_Bard1	2216.28	-0.304201	-0.198593	0.944853	0.935505	0.882696	-	-	-	-	-0.469783	0.252656	0.0117223	0.41948	R	-	-	0	0.173322	0.586798	-0.501813	0.0800156	-	-
ENSMUSG00000074141_Il4i1	48.0988	0.0499024	0.826717	0.995617	0.828058	0.889499	-	-	-	-	-0.45768	0.243132	0.469469	0.872147	-	-	-	1	0.104445	0.924809	0.59453	0.447034	-	-
ENSMUSG00000027792_Bche	229.116	-0.963124	-0.636627	0.886784	0.893431	0.838183	-	-	-	-	0.258163	-0.219022	0.672367	0.880723	-	-	-	0	0.0516109	0.935332	-0.389645	0.476643	-	-
ENSMUSG00000039065_Fam173b	188.659	-0.0145559	-0.190846	0.996972	0.964789	0.970111	-	-	-	-	-0.177508	0.0966344	0.678023	0.930414	-	-	-	0	-0.00744988	0.979389	-0.0738207	0.792422	-	-
ENSMUSG00000007564_Ppp2r1a	7321.82	0.330994	0.0833595	0.944853	0.983539	0.95392	-	-	-	-	0.0815002	-0.278471	0.766288	0.491533	-	-	-	0	-0.153718	0.0136658	0.259756	0.0959692	R	-
ENSMUSG00000027905_Ddx20	4559.75	-0.302798	-0.0862471	0.944853	0.98386	0.915662	-	-	-	-	-0.131083	-0.0289112	0.638666	0.970238	-	-	-	0	-0.300261	0.0819969	-0.322181	0.0920795	-	-
ENSMUSG00000062933_Gm10123	77297.1	-0.0592899	0.0719431	0.981411	0.986389	0.975967	-	-	-	-	-0.416231	0.0307703	0.0652014	0.966704	-	-	-	0	-0.095533	0.552834	0.209119	0.286755	-	-
ENSMUSG00000002524_Puf60	3328.18	0.618998	-0.0790075	0.944853	0.986389	0.911297	-	-	-	-	-0.0128969	-0.159922	0.970218	0.797761	-	-	-	0	-0.0778575	0.454683	0.504261	0.0236936	-	-
ENSMUSG00000034151_Zbbx	116.067	-0.567005	-0.0501981	0.944853	0.995955	0.889499	-	-	-	-	-0.383068	0.264285	0.357623	0.755537	-	-	-	0	0.155726	0.790765	-1.24638	0.00424615	-	-
ENSMUSG00000046997_Spsb4	31.692	-0.167588	0.285292	0.985577	0.964789	0.972564	-	-	-	-	1.08502	-1.02025	0.0441926	0.141357	A	-	-	1	-0.626118	0.0521228	0.997896	0.00613948	-	-
ENSMUSG00000020396_Nefh	1592.81	0.257856	-0.0707976	0.944853	0.990084	0.961249	-	-	-	-	-0.147727	-0.284982	0.693174	0.668096	-	-	-	1	-0.234001	0.517316	-0.857372	0.0254725	-	-
ENSMUSG00000031631_4933411K20Rik	1055.15	-0.216292	0.0271862	0.944853	0.995955	0.940152	-	-	-	-	-0.388515	0.478064	0.105892	0.125579	-	-	-	1	0.256385	0.0467706	-0.695823	0.000457456	A	-
ENSMUSG00000022231_Sema5a	83.0359	0.00278141		0.9998		0.997427	-	-	-	-	2.90561	-0.445377	1.8391e-05	0.7794	A	-	-	1	-0.128319	0.873577	0.249437	0.727253	-	-
ENSMUSG00000038664_Herc1	4251.81	-0.0856778	-0.329114	0.969776	0.908937	0.91099	-	-	-	-	1.01836	0.177816	2.94733e-05	0.766069	A	-	-	0	0.172306	0.19957	-0.422497	0.0519203	-	-
ENSMUSG00000021037_Ahsa1	9048.29	-0.00218877	0.0632531	0.999042	0.986737	0.98872	-	-	-	-	-0.0199168	-0.0388182	0.933719	0.948222	-	-	-	0	-0.252912	0.00808625	-0.16593	0.22393	R	-
ENSMUSG00000050860_Phospho1	146.204	1.21136	0.870074	0.944853	0.430163	0.266491	-	-	-	-	-1.81636	0.380804	2.25988e-08	0.564703	R	-	-	1	0.851855	0.00253827	1.26676	0.000368051	A	-
ENSMUSG00000032782_Cntrob	805.404	0.268659	-0.209608	0.944853	0.95141	0.941762	-	-	-	-	-0.178452	0.168317	0.591954	0.815074	-	-	-	0	0.255542	0.0487816	0.215209	0.316431	A	-
ENSMUSG00000048458_6530418L21Rik	139.652	0.301131	1.1061	0.944853	0.705838	0.746976	-	-	-	-	1.00665	-0.739792	0.0578323	0.367483	-	-	-	1	-0.289113	0.632822	-0.267266	0.645019	-	-
ENSMUSG00000038520_Tbc1d17	375.509	0.243305	-0.432801	0.962633	0.87851	0.939319	-	-	-	-	0.348247	-0.585895	0.235593	0.110304	-	-	-	0	-0.236019	0.160418	0.925165	0.000409548	-	-
ENSMUSG00000009090_Ap1b1	1911.08	0.357766	-0.283174	0.944853	0.888806	0.911297	-	-	-	-	0.242287	-0.264165	0.151965	0.278461	-	-	-	0	-0.0397096	0.745816	0.612495	0.000775543	-	-
ENSMUSG00000025377_2410002I01Rik	365.618	0.836892	-0.229874	0.944853	0.949444	0.877855	-	-	-	-	-0.0703349	-0.398481	0.845725	0.412887	-	-	-	0	0.0669057	0.722481	0.583876	0.00563761	-	-
ENSMUSG00000068798_Rap1a	1884.25	-0.298166	-0.110225	0.944853	0.978684	0.932938	-	-	-	-	0.102705	-0.0310049	0.750067	0.971407	-	-	-	0	-0.237615	0.0379138	-0.392847	0.0496853	R	-
ENSMUSG00000032449_Slc25a36	12261.6	-0.731762	-0.684591	0.584578	0.651879	0.263879	-	-	-	-	-1.07702	0.661887	4.63053e-05	0.0594566	R	-	-	0	0.157803	0.168418	-0.623683	0.00200396	-	-
ENSMUSG00000021036_Sptlc2	2521.2	0.369652	0.338387	0.944853	0.888505	0.880271	-	-	-	-	-0.421223	0.126469	0.0829292	0.833373	-	-	-	0	0.130432	0.398356	-0.0559603	0.780187	-	-
ENSMUSG00000043987_Cep164	923.789	0.488131	-0.15367	0.944853	0.964463	0.913899	-	-	-	-	0.657946	-0.280079	0.00646204	0.52436	A	-	-	0	-0.0526173	0.791242	0.0337118	0.88537	-	-
ENSMUSG00000042759_Apobr	58.1518	0.518573	0.276893	0.944853	0.950712	0.93936	-	-	-	-	-1.53012	0.52226	0.000134286	0.479016	R	-	-	0	0.732914	0.0339398	0.198774	0.581729	A	-
ENSMUSG00000027835_Pdcd10	3039.55	-0.46926	-0.165204	0.944853	0.962813	0.908482	-	-	-	-	-0.443192	0.132605	0.122845	0.857691	-	-	-	0	-0.0758298	0.659533	-0.279463	0.162382	-	-
ENSMUSG00000031633_Slc25a4	4349.57	-0.0863594	0.915422	0.975298	0.115885	0.417008	-	-	-	-	-0.45852	0.0219112	0.0510193	0.976763	-	-	-	1	-0.159243	0.259255	0.338273	0.133459	-	-
ENSMUSG00000075590_Nrbp2	146.882	1.02585	0.203295	0.944853	0.964789	0.861873	-	-	-	-	1.38882	-0.811	0.000333677	0.122713	A	-	-	1	-0.629542	0.2376	-0.331757	0.518391	-	-
ENSMUSG00000036822_Topors	6162.5	-0.439444	-0.446664	0.944853	0.75053	0.399234	-	-	-	-	0.449483	-0.058162	0.0100324	0.91268	A	-	-	0	-0.212713	0.134125	-0.65673	0.000728422	-	-
ENSMUSG00000069554_I830134H01Rik	12.5849	0.269278		0.978341		0.992197	-	-	-	-
ENSMUSG00000024989_Cep55	5014.01	0.0300899	0.0455743	0.990271	0.991527	0.996304	-	-	-	-	-1.56986	1.05008	3.57407e-14	5.8092e-06	R	A	Rescue	0	0.765296	3.6279e-12	-1.11706	8.44366e-05	A	Compensation
ENSMUSG00000044362_Ccdc89	58.5358	-0.517806	-0.0720198	0.944853	0.994737	0.926423	-	-	-	-	-0.0640698	-0.28018	0.919918	0.814965	-	-	-	0	-0.146161	0.82364	-0.470011	0.289102	-	-
ENSMUSG00000051451_Crebzf	3476.16	-0.507916	-0.699621	0.944853	0.744516	0.758898	-	-	-	-	0.397444	-0.122432	0.264584	0.90111	-	-	-	0	-0.359619	0.162466	-0.381421	0.188847	-	-
ENSMUSG00000018965_Ywhah	9996.5	-0.171774	0.0214892	0.94512	0.995955	0.93936	-	-	-	-	-0.0257578	0.131371	0.916344	0.767083	-	-	-	0	0.0988487	0.247831	-0.508936	0.0105986	-	-
ENSMUSG00000026192_Atic	9515.82	-0.0653631	-0.362123	0.977288	0.88691	0.908482	-	-	-	-	0.539521	-0.343951	0.0969648	0.55918	-	-	-	0	-0.344462	0.29971	0.132842	0.714326	-	-
ENSMUSG00000030717_Nupr1	765.5	0.369048	-0.0223866	0.944853	0.996973	0.959402	-	-	-	-	-3.26924	1.28611	4.94976e-11	0.0597691	R	-	-	0	0.481087	0.0230679	0.0249692	0.969513	A	-
ENSMUSG00000024990_Rbp4	56.4656	0.265938	-0.233991	0.975386	0.964789	0.97189	-	-	-	-	-1.23168	-0.474453	0.0175337	0.668121	R	-	-	1	0.330079	0.305817	1.1346	0.00950921	-	-
ENSMUSG00000018796_Acsl1	799.808	0.289095	0.403813	0.944853	0.824001	0.758658	-	-	-	-	-0.496577	0.844855	0.0566374	0.00299447	-	A	-	1	0.572956	0.00190991	-0.683046	0.00316478	A	-
ENSMUSG00000027834_Serpini1	302.402	-0.494541	-0.380968	0.944853	0.937281	0.908482	-	-	-	-	0.741948	-0.0162507	0.0740937	0.989354	-	-	-	0	-0.533022	0.154817	-0.437285	0.238202	-	-
ENSMUSG00000030310_Slc6a1	196.061	-0.0948034	0.651617	0.976766	0.859335	0.889547	-	-	-	-	-2.64163	2.83253	4.43724e-06	4.61258e-06	R	A	Rescue	1	2.02057	8.04976e-08	-0.806816	0.0856506	A	-
ENSMUSG00000021488_Nsd1	15248.2	-0.198592	-0.439896	0.944853	0.80669	0.723651	-	-	-	-	0.512555	0.333574	0.0194101	0.335186	A	-	-	0	0.187855	0.195055	-0.861572	0.000520811	-	-
ENSMUSG00000071014_Ndufb6	1614.2	-0.367968	-0.196665	0.944853	0.950712	0.913353	-	-	-	-	-1.36302	0.0471886	5.41244e-07	0.962694	R	-	-	0	-0.00999721	0.953761	1.08938	0.00161165	-	-
ENSMUSG00000000563_Atp5f1	13485.2	-0.241811	0.135074	0.944853	0.953901	0.919277	-	-	-	-	-0.624041	0.0938299	6.67175e-05	0.817444	R	-	-	0	-0.143167	0.214717	-0.121697	0.373531	-	-
ENSMUSG00000030714_Ccdc101	529.607	0.444838	0.0239731	0.944853	0.996973	0.94969	-	-	-	-	0.0562578	-0.199383	0.884401	0.782376	-	-	-	0	-0.0330818	0.809953	0.07981	0.736559	-	-
ENSMUSG00000078572_1810043H04Rik	75.0565	-0.245186	0.0489065	0.967334	0.995955	0.965335	-	-	-	-	-1.03713	0.466306	0.0101892	0.524753	R	-	-	0	-0.052135	0.786276	2.11192	0.00310918	-	-
ENSMUSG00000022261_Sdc2	167.391	-0.0995867	1.5963	0.983595	0.0412377	0.200664	-	A	-	A	1.43227	-0.351553	5.43771e-06	0.531128	A	-	-	0	0.0662124	0.867666	0.161543	0.598938	-	-
ENSMUSG00000006678_Pola1	7445.82	-0.0752587	-0.71415	0.975345	0.629507	0.726691	-	-	-	-	0.0816308	0.338393	0.816943	0.518794	-	-	-	0	0.00338322	0.980329	-0.444026	0.0211126	-	-
ENSMUSG00000004462_Tbccd1	839.484	0.0456442	0.284086	0.986391	0.888505	0.912878	-	-	-	-	0.100914	-0.0230243	0.576657	0.965312	-	-	-	0	-0.065549	0.565189	-0.367971	0.00439076	-	-
ENSMUSG00000011096_Akt1s1	323.581	0.344607	-0.232949	0.949754	0.96073	0.962008	-	-	-	-	0.467321	-0.516754	0.253542	0.419331	-	-	-	0	-0.49327	4.32388e-05	0.90838	0.0243307	R	-
ENSMUSG00000061306_Slc38a10	1478.72	1.05071	0.169324	0.699101	0.964463	0.839988	-	-	-	-	0.112828	-0.216174	0.753226	0.756013	-	-	-	0	-0.0071445	0.961619	0.537276	0.022267	-	-
ENSMUSG00000011034_Slc5a1	161.251	1.99368	0.683214	0.00223627	0.880858	0.0570699	A	-	-	A	-1.68773	1.44033	0.00132636	0.0265556	R	A	Rescue	1	1.4367	6.17938e-05	-0.685123	0.126074	A	-
ENSMUSG00000030615_Tmem126a	1360.02	-0.525997	-0.264216	0.944853	0.935857	0.834624	-	-	-	-	-0.76088	-0.0280457	0.00347852	0.973344	R	-	-	0	-0.375849	0.0209787	0.171739	0.507499	R	-
ENSMUSG00000044937_BC030307	91.2504	-0.458202	0.119848	0.944853	0.987179	0.929998	-	-	-	-	0.769487	-0.0684838	0.0520269	0.95506	-	-	-	0	-0.0933698	0.83352	-0.733983	0.0615261	-	-
ENSMUSG00000034109_Golim4	614.674	-0.504683	0.181559	0.944853	0.95632	0.859068	-	-	-	-	0.717432	-0.229276	0.00317157	0.643066	A	-	-	1	0.0973022	0.620033	-0.23135	0.375552	-	-
ENSMUSG00000004460_Dnajb11	2448.79	0.098542	0.281907	0.965728	0.879865	0.908482	-	-	-	-	-0.272108	-0.0994552	0.202485	0.852308	-	-	-	0	-0.114311	0.260222	-0.256414	0.15417	-	-
ENSMUSG00000036992_Nxt1	808.57	0.228338	0.284549	0.944853	0.903666	0.913353	-	-	-	-	-0.224181	-0.129522	0.324988	0.798535	-	-	-	0	-0.12496	0.296699	0.555091	0.0143831	-	-
ENSMUSG00000034789_Rab24	531.227	-0.00851801	-0.0289537	0.999042	0.995955	0.989005	-	-	-	-	-0.297331	-0.050648	0.178444	0.940472	-	-	-	0	-0.28143	0.082745	0.50568	0.0368848	-	-
ENSMUSG00000019923_Zwint	4326.74	0.0241372	0.0988791	0.990786	0.964789	0.975619	-	-	-	-	-0.318345	0.216783	0.016074	0.276942	R	-	-	0	0.0639497	0.692511	-0.284811	0.0155949	-	-
ENSMUSG00000030314_Atg7	321.316	0.859935	0.182435	0.944853	0.9554	0.850461	-	-	-	-	-0.278866	0.400411	0.330077	0.32479	-	-	-	0	0.388195	0.0181862	0.334454	0.150547	A	-
ENSMUSG00000022868_Ahsg	40.3246	-0.874514	0.10002	0.944853	0.99094	0.906333	-	-	-	-	-2.27095	0.461937	3.77233e-06	0.686696	R	-	-	0	0.689142	0.147855	-0.148596	0.772917	-	-
ENSMUSG00000079036_Alkbh1	2144.01	-0.275783	-0.293768	0.944853	0.903666	0.846448	-	-	-	-	0.16299	-0.0121193	0.435593	0.984491	-	-	-	0	-0.201687	0.377263	-0.192996	0.30787	-	-
ENSMUSG00000054237_5730455O13Rik	720.495	-0.507075	0.108827	0.944853	0.964789	0.805579	-	-	-	-	-0.696118	0.129623	0.000177711	0.774954	R	-	-	0	0.0133244	0.959635	-0.329786	0.114328	-	-
ENSMUSG00000002963_Pnkp	290.395	1.09125	-0.0794976	0.944853	0.988585	0.800002	-	-	-	-	-0.428089	-0.0240909	0.203195	0.981723	-	-	-	0	0.115098	0.724351	0.724463	0.0169	-	-
ENSMUSG00000030614_Tmem126b	658.368	-0.309674	-0.159435	0.944853	0.972525	0.931615	-	-	-	-	0.0716542	0.114883	0.87988	0.919246	-	-	-	0	-0.063902	0.859342	-0.694609	0.0315564	-	-
ENSMUSG00000054027_Nt5dc3	540.178	-0.0139401	0.164936	0.996972	0.95141	0.956438	-	-	-	-	-0.14237	0.394324	0.559534	0.180427	-	-	-	0	0.580744	3.98793e-07	0.00313255	0.987623	A	-
ENSMUSG00000027439_Gzf1	1366.44	-0.191879	0.153656	0.944853	0.965245	0.949071	-	-	-	-	0.65786	0.148205	0.0668312	0.879832	-	-	-	0	0.138367	0.594141	-0.238212	0.42239	-	-
ENSMUSG00000038984_Tspyl5	93.6655	-0.237561	-0.00130715	0.957403	0.999566	0.970111	-	-	-	-	0.724954	-0.0396855	0.128844	0.977748	-	-	-	1	-0.178228	0.612999	-0.368471	0.238239	-	-
ENSMUSG00000000561_Wdr77	11744.1	-0.204179	0.150687	0.944853	0.95141	0.913353	-	-	-	-	0.484058	-0.290917	0.0151483	0.366982	A	-	-	0	-0.356671	8.54103e-05	-0.294145	0.0546869	R	-
ENSMUSG00000022255_Mtdh	8628.45	-0.340034	-0.684779	0.944853	0.747046	0.817335	-	-	-	-	0.928631	-0.119948	0.00238179	0.89516	A	-	-	0	-0.148513	0.382671	-0.296834	0.256472	-	-
ENSMUSG00000022871_Fetub	68.2292	-0.411786	-0.152763	0.949754	0.978932	0.93936	-	-	-	-	-1.00447	-0.652549	0.0276717	0.396193	R	-	-	0	-0.344369	0.637955	-0.0560515	0.93514	-	-
ENSMUSG00000022565_Plec	881.528	0.646244	0.0840027	0.944853	0.985927	0.911297	-	-	-	-	0.798354	-0.285366	0.00498032	0.615135	A	-	-	1	0.169842	0.626045	0.528644	0.110109	-	-
ENSMUSG00000021486_Prelid1	5756.92	0.32023	0.0654792	0.944853	0.991098	0.961032	-	-	-	-	-0.227942	0.0167518	0.465467	0.985744	-	-	-	0	-0.00340032	0.983043	0.181675	0.401001	-	-
ENSMUSG00000031629_Mlf1ip	1234.16	-0.145725	0.247329	0.958224	0.910614	0.922	-	-	-	-	-0.689614	0.354891	2.12592e-05	0.11725	R	-	-	0	0.14605	0.170541	-0.458793	0.00132316	-	-
ENSMUSG00000030315_Vgll4	85.4392	0.63212	0.0948175	0.944853	0.990295	0.929733	-	-	-	-	-0.206629	-0.0261185	0.62784	0.982676	-	-	-	1	0.43432	0.0203455	0.543635	0.0792929	A	-
ENSMUSG00000059772_Slx1b	407.46	-0.0738363	-0.268923	0.984821	0.916481	0.933473	-	-	-	-	0.115533	0.162036	0.71815	0.804533	-	-	-	0	-0.133359	0.728151	0.171776	0.599698	-	-
ENSMUSG00000021485_Mxd3	85.0677	0.800958	-0.463666	0.944853	0.890439	0.85016	-	-	-	-	-1.324	0.437416	2.58049e-05	0.435456	R	-	-	0	0.425662	0.158519	0.895279	0.0162722	-	-
ENSMUSG00000067942_Zfp160	1323.88	-0.431718	-0.492984	0.944853	0.857493	0.844375	-	-	-	-	0.361455	-0.0185442	0.221575	0.983512	-	-	-	0	-0.294959	0.214389	-0.787387	0.00393289	-	-
ENSMUSG00000034201_Gas2l1	355.807	0.438193	0.146462	0.944853	0.964789	0.926423	-	-	-	-	0.391172	-0.449393	0.189228	0.294836	-	-	-	1	-0.213559	0.371046	0.8084	0.00750984	-	-
ENSMUSG00000032086_Bace1	401.798	0.0720298	0.213	0.982163	0.950712	0.964641	-	-	-	-	0.243731	-0.0697858	0.396224	0.929024	-	-	-	0	-0.0249654	0.935875	0.0722963	0.787342	-	-
ENSMUSG00000044026_Tmem20	1062.23	-0.49318	-0.0102346	0.944853	0.996973	0.882696	-	-	-	-	0.0580016	-0.209015	0.860273	0.718307	-	-	-	0	-0.253203	0.168801	-0.227214	0.328295	-	-
ENSMUSG00000026193_Fn1	13834.4	-0.565418	-0.936429	0.944853	0.119456	0.120573	-	-	-	-	-0.953554	0.26959	8.57635e-05	0.574253	R	-	-	0	0.22048	0.362578	-0.825213	0.00637618	-	-
ENSMUSG00000024998_Plce1	86.1896	-0.766707	-0.435483	0.944853	0.920259	0.824466	-	-	-	-	-0.13715	-0.999087	0.79654	0.0830995	-	-	-	0	-1.08799	1.27733e-05	0.118309	0.765551	R	-
ENSMUSG00000047721_Bola2	602.051	0.681478	0.0322639	0.944853	0.996973	0.942534	-	-	-	-	-0.43986	-0.236967	0.407799	0.852572	-	-	-	0	-0.0913693	0.541858	1.23675	0.00572145	-	-
ENSMUSG00000030316_1500001M20Rik	1028.87	-0.00228944	0.0327809	0.999042	0.995955	0.994158	-	-	-	-	0.0231613	-0.347165	0.95679	0.547217	-	-	-	0	-0.246511	0.264745	-0.118538	0.707458	-	-
ENSMUSG00000028411_Aptx	546.316	0.0206357	-0.120995	0.996551	0.964789	0.96625	-	-	-	-	0.293054	-0.151863	0.159332	0.72762	-	-	-	0	-0.274157	0.00903123	-0.0317922	0.847445	R	-
ENSMUSG00000021041_2700073G19Rik	38.3531	-0.626438	0.198	0.944853	0.97633	0.917461	-	-	-	-	-1.1526	-0.282218	0.0587011	0.865092	-	-	-	0	-0.192641	0.81004	0.793042	0.172992	-	-
ENSMUSG00000027438_Napb	388.934	0.213926	0.720436	0.944853	0.757636	0.792054	-	-	-	-	0.099034	0.238258	0.815517	0.766115	-	-	-	0	0.0216714	0.931252	-0.67631	0.00896925	-	-
ENSMUSG00000021040_1810035L17Rik	2209.96	-0.343676	0.269875	0.944853	0.932595	0.902583	-	-	-	-	-1.04034	0.0973787	2.24019e-05	0.896724	R	-	-	0	-0.202087	0.120766	0.08887	0.712593	-	-
ENSMUSG00000030707_Coro1a	62.5027	0.577469	1.10425	0.956636	0.461964	0.666889	-	-	-	-	1.26071	-0.696168	0.00253199	0.234851	A	-	-	1	-0.0645903	0.927095	1.93192	0.00110211	-	-
ENSMUSG00000004864_Mapk13	145.144	1.23436	0.636842	0.944853	0.844436	0.577091	-	-	-	-	1.33116	-0.281363	0.00016152	0.713605	A	-	-	1	0.0141574	0.985562	1.0251	0.0467603	-	-
ENSMUSG00000035246_Pcyt1b	3807.63	0.204859	-0.58696	0.944853	0.577909	0.415551	-	-	-	-	-0.745891	0.941905	0.000424386	3.84859e-05	R	A	Rescue	0	0.124176	0.625595	-1.09109	4.41684e-07	-	Compensation
ENSMUSG00000021039_Snw1	5678.09	-0.194535	0.136814	0.944853	0.95998	0.915662	-	-	-	-	0.0727626	-0.0565485	0.751541	0.923121	-	-	-	0	-0.271241	0.0237954	-0.393974	0.00811949	R	-
ENSMUSG00000074340_Ovgp1	139.2	0.495356	0.28721	0.944853	0.950712	0.929998	-	-	-	-	-1.68673	1.0232	7.9699e-05	0.0748531	R	-	-	0	0.798745	0.00161646	-0.482655	0.375346	A	-
ENSMUSG00000037096_Gm9762	1268.02	-0.512058	0.382873	0.944853	0.869467	0.884665	-	-	-	-	0.354597	-0.0416361	0.119402	0.953936	-	-	-	0	-0.205615	0.559348	-1.4189	0.0058421	-	-
ENSMUSG00000062232_Rapgef2	642.192	-0.118739	-0.145979	0.963535	0.962948	0.931154	-	-	-	-	1.102	-0.0881617	4.25197e-07	0.891646	A	-	-	0	0.0912984	0.635268	-0.40983	0.0728228	-	-
ENSMUSG00000038225_Ccdc111	946.789	-0.442618	-0.115855	0.944853	0.97633	0.8982	-	-	-	-	-0.305039	0.722782	0.358166	0.0593905	-	-	-	0	0.389403	0.0471271	-0.719531	0.00862016	A	-
ENSMUSG00000009079_Ewsr1	13199.1	-0.0523674	-0.191706	0.982384	0.943287	0.925589	-	-	-	-	0.505185	-0.0914848	0.00554592	0.850717	A	-	-	0	-0.113423	0.445499	-0.212973	0.173156	-	-
ENSMUSG00000038502_Ptov1	967.186	1.07809	-0.622258	0.944853	0.855549	0.824638	-	-	-	-	0.708574	-0.601165	0.0664615	0.301974	-	-	-	0	-0.200306	0.0807492	1.20834	0.000891655	-	-
ENSMUSG00000035232_Pdk3	1571.85	-0.096314	0.0245969	0.968846	0.995955	0.964641	-	-	-	-	-0.0665946	-0.0310725	0.762953	0.96088	-	-	-	0	-0.0108239	0.950606	-0.335424	0.0602415	-	-
ENSMUSG00000024999_Noc3l	4711.72	-0.322003	-0.451248	0.944853	0.741645	0.3401	-	-	-	-	0.14071	-0.0291738	0.516801	0.964521	-	-	-	0	-0.250241	0.407117	-0.769443	0.00430938	-	-
ENSMUSG00000050017_Pitpnb	5388.73	-0.329837	-0.218101	0.944853	0.914728	0.808065	-	-	-	-	-0.0175418	-0.162876	0.912295	0.431399	-	-	-	0	-0.234968	3.58368e-05	-0.210362	0.116224	R	-
ENSMUSG00000022257_Laptm4b	1705.4	0.259683	-0.00235507	0.944853	0.999566	0.964251	-	-	-	-	0.478562	-0.557112	0.0800273	0.120131	-	-	-	1	-0.40976	0.0119005	0.420696	0.0629326	R	-
ENSMUSG00000071217_Gm2022	775.147	-1.08088	-0.251341	0.468798	0.971667	0.88656	-	-	-	-	-2.48814	-0.270134	0.0360673	0.944337	R	-	-	0	-0.193476	0.681329	0.720386	0.331458	-	-
ENSMUSG00000079034_Gm8300	826.895	-1.42451	-0.0936191	0.125533	0.993067	0.717962	-	-	-	-	-2.45004	-0.396189	0.00194021	0.856259	R	-	-	0	0.0736898	0.880033	1.09899	0.0798437	-	-
ENSMUSG00000048720_Tbc1d12	242.013	-0.342586	0.194623	0.944853	0.964789	0.940152	-	-	-	-	-0.230726	0.288255	0.618596	0.753324	-	-	-	0	0.194287	0.455888	-0.00512688	0.989399	-	-
ENSMUSG00000061175_Fnip2	1864.83	0.0599737	-0.443807	0.981411	0.863961	0.891669	-	-	-	-	0.880823	0.162129	0.000589689	0.798595	A	-	-	0	0.339136	0.00980413	-0.114788	0.613999	A	-
ENSMUSG00000000805_Car4	731.125	-1.12195	-1.14805	0.944853	0.659048	0.694371	-	-	-	-	4.37594	-1.10602	8.33206e-38	0.00805442	A	R	Rescue	1	-0.100019	0.719249	0.676189	0.0201547	-	Compensation
ENSMUSG00000070576_Mn1	49.006	0.626563	-0.0231293	0.944853	0.996973	0.937173	-	-	-	-	-0.117374	-0.635779	0.811082	0.30717	-	-	-	1	-0.149573	0.752971	0.827885	0.016708	-	-
ENSMUSG00000092019_Gm4027	631.581	-1.24	0.390257	0.139561	0.943287	0.638304	-	-	-	-	-1.78	-0.27278	0.145102	0.943098	-	-	-	0	-0.289045	0.596003	0.25537	0.763038	-	-
ENSMUSG00000031628_Casp3	1868.2	-0.185569	-0.332662	0.944853	0.91767	0.911297	-	-	-	-	1.29284	-0.0592968	7.388e-07	0.946448	A	-	-	0	-0.257977	0.225077	-0.516592	0.0410522	-	-
ENSMUSG00000063065_Mapk3	2428.82	0.546373	0.00785994	0.944853	0.997754	0.915697	-	-	-	-	0.559209	-0.237319	0.0298733	0.648627	A	-	-	0	-0.162785	0.595493	0.166749	0.559142	-	-
ENSMUSG00000079031_BB287469	307.57	-1.28684	-0.170332	0.299398	0.986389	0.811537	-	-	-	-	-2.07989	0.0284201	0.0105228	0.990202	R	-	-	0	-0.349289	0.42841	0.685443	0.319243	-	-
ENSMUSG00000025001_Hells	29485.2	-0.393313	-0.641944	0.944853	0.752647	0.788384	-	-	-	-	0.706235	0.00746913	0.0172988	0.991687	A	-	-	0	-0.135448	0.511567	-0.73444	0.00563761	-	-
ENSMUSG00000079029_Gm2016	1346.95	-1.14703	-0.0587243	0.277289	0.995955	0.847769	-	-	-	-	-2.58389	0.387354	0.00872819	0.89362	R	-	-	0	-0.279019	0.543188	0.622051	0.391283	-	-
ENSMUSG00000008200_Fnbp4	5611.29	-0.176106	-0.333337	0.94512	0.8586	0.873035	-	-	-	-	0.706484	-0.218016	1.83967e-05	0.465984	A	-	-	0	-0.263102	0.00340818	-0.530484	0.00301842	R	-
ENSMUSG00000091835_Gm2075	85.5511	-0.905523	0.914637	0.944853	0.909154	0.887067	-	-	-	-	-1.37949	-1.4845	0.249111	0.487819	-	-	-	0	0.0974543	0.939536	2.10801	0.0440061	-	-
ENSMUSG00000037373_Ctbp1	1098.17	0.128971	-0.267389	0.960334	0.909804	0.91099	-	-	-	-	0.388315	-0.543682	0.0650653	0.0305593	-	R	-	0	-0.260742	0.00681655	1.18121	0.000256721	R	-
ENSMUSG00000002968_Med25	814.986	1.02395	-0.266578	0.944853	0.95024	0.883613	-	-	-	-	0.863117	-0.509138	0.0165499	0.385829	A	-	-	0	-0.0942579	0.536015	1.07655	0.00245156	-	-
ENSMUSG00000042389_Tsen2	847.338	0.162056	-0.114906	0.953333	0.964789	0.958842	-	-	-	-	0.0474387	-0.118254	0.850052	0.812713	-	-	-	0	-0.104058	0.511828	-0.00598851	0.97555	-	-
ENSMUSG00000079030_Gm2046	96.2936	-1.5373	0.192781	0.299398	0.981309	0.402564	-	-	-	-	-1.71069	0.345299	0.0315384	0.87826	R	-	-	0	1.24406		0.147634	0.866002	-	-
ENSMUSG00000055936_AU015836	625.652	-0.690714	0.232009	0.944853	0.995955	0.985212	-	-	-	-	-0.719193	0.868915	0.712042	0.837105	-	-	-	0	0.816992	0.430166	-1.07712	0.395197	-	-
ENSMUSG00000092138_Gm8607	27.9906	-0.580598		0.944853		0.948751	-	-	-	-
ENSMUSG00000022884_Eif4a2	25985.3	-0.326867	-0.187789	0.944853	0.962694	0.924076	-	-	-	-	-0.383701	0.179596	0.272053	0.827089	-	-	-	0	-0.171244	0.155441	-0.665964	0.00708101	-	-
ENSMUSG00000079509_Zfx	2332.86	-0.474621	-0.743039	0.944853	0.713416	0.692471	-	-	-	-	0.578061	-0.00920136	0.100014	0.991095	-	-	-	0	-0.210094	0.0650788	-0.61279	0.0167109	-	-
ENSMUSG00000030703_Gdpd3	27.7202	0.81044	0.389518	0.944853	0.955201	0.930931	-	-	-	-	0.601142	-0.334149	0.365386	0.815734	-	-	-	0	0.43726	0.409985	-0.0866248	0.887582	-	-
ENSMUSG00000092072_Gm4540	2943.51	-0.249458	-1.00198	0.944853	0.916481	0.891249	-	-	-	-	0.137068	0.0277943	0.892301	0.989853	-	-	-	0	-0.19972	0.364601	-0.249507	0.628083	-	-
ENSMUSG00000072905_Gm5662	2022.93	-1.10627	0.117361	0.418185	0.991218	0.883972	-	-	-	-	-2.2827	0.157156	0.0358051	0.965791	R	-	-	0	0.268264	0.554618	0.287965	0.710873	-	-
ENSMUSG00000027804_Ppid	18254.4	-0.447748	0.0878225	0.944853	0.973867	0.882696	-	-	-	-	0.186078	0.0142561	0.321863	0.979304	-	-	-	0	-0.266093	0.0981967	-0.964661	0.00064664	-	-
ENSMUSG00000028410_Dnaja1	15474.4	-0.356677	-0.150589	0.944853	0.952582	0.904721	-	-	-	-	0.41689	-0.0656539	0.0777355	0.925421	-	-	-	0	-0.265604	0.110813	-0.830651	0.000772822	-	-
ENSMUSG00000021484_Lman2	1405.44	0.467595	-0.0597382	0.944853	0.987179	0.916843	-	-	-	-	0.242922	-0.336814	0.179516	0.157369	-	-	-	0	-0.198162	0.231595	0.667402	0.0163348	-	-
ENSMUSG00000026966_Ssna1	472.264	0.379663	0.407399	0.944853	0.85851	0.910188	-	-	-	-	-0.211776	-0.159734	0.407314	0.76722	-	-	-	0	-0.073766	0.524555	0.848059	0.00210075	-	-
ENSMUSG00000042675_Ypel3	502.508	0.57781	0.257581	0.944853	0.943287	0.91465	-	-	-	-	0.513449	-0.500084	0.150091	0.360555	-	-	-	0	-0.350608	0.0128978	0.720629	0.0109232	R	-
ENSMUSG00000058600_Rpl30	6145.18	-0.00872093	0.764597	0.997253	0.724394	0.820009	-	-	-	-	-1.07337	0.167244	0.00177433	0.858583	R	-	-	0	-0.210086	0.399093	-1.15344	0.0260422	-	-
ENSMUSG00000021044_Adck1	363.213	0.0890463	-0.506978	0.980253	0.81511	0.882696	-	-	-	-	-1.15428	0.272163	6.24888e-07	0.549571	R	-	-	0	-0.046187	0.820596	0.500857	0.0665146	-	-
ENSMUSG00000000439_Mkrn2	1109.43	-0.194456	-0.154629	0.944853	0.950712	0.91099	-	-	-	-	-0.330636	0.0538227	0.04259	0.911615	R	-	-	0	-0.00136274	0.994169	-0.0850767	0.478935	-	-
ENSMUSG00000038811_Gngt2	158.892	0.157647	-0.00352287	0.979746	0.999566	0.996566	-	-	-	-	-1.81036	0.427911	9.91389e-06	0.620214	R	-	-	0	0.188217	0.353682	0.176317	0.655678	-	-
ENSMUSG00000038143_Stox2	1187.49	-0.123531	-0.243111	0.963535	0.926883	0.911297	-	-	-	-	2.6909	-0.611131	5.29551e-23	0.124325	A	-	-	1	-0.451941	0.211099	-0.280458	0.446243	-	-
ENSMUSG00000026965_Anapc2	1675.62	0.481511	0.037609	0.944853	0.993067	0.924268	-	-	-	-	0.181499	-0.237471	0.412441	0.508403	-	-	-	0	-0.00940846	0.963874	0.465331	0.00682276	-	-
ENSMUSG00000011658_Fuz	218.72	0.0822792	-0.0485822	0.983907	0.993067	0.994241	-	-	-	-	-0.386372	-0.0768958	0.260204	0.940994	-	-	-	0	-0.00730451	0.979684	0.693299	0.0131208	-	-
ENSMUSG00000027809_Etfdh	1029.48	-0.262241	0.176071	0.944853	0.943287	0.901703	-	-	-	-	-0.653088	0.25671	0.00030984	0.404755	R	-	-	0	0.166828	0.207463	-0.324306	0.029125	-	-
ENSMUSG00000073652_Apol7d	34.2447	0.208473	0.972936	0.98048	0.777893	0.891157	-	-	-	-	-1.96036	1.05199	0.00392179	0.337643	R	-	-	0	0.07168	0.930567	-0.560603	0.335813	-	-
ENSMUSG00000022323_Hrsp12	1563.77	-0.236873	0.127224	0.944853	0.961327	0.913353	-	-	-	-	-0.149604	-0.123689	0.483582	0.785308	-	-	-	0	-0.168501	0.274062	-0.160548	0.390042	-	-
ENSMUSG00000000441_Raf1	3806.59	-0.0547149	-0.232988	0.982163	0.903666	0.873035	-	-	-	-	0.0450851	-0.0566695	0.718181	0.830304	-	-	-	0	-0.124159	0.230029	0.0873627	0.495707	-	-
ENSMUSG00000038102_D030016E14Rik	2284.24	-0.0940383	-0.440625	0.96798	0.857493	0.878284	-	-	-	-	-0.0442243	0.30348	0.885452	0.469374	-	-	-	0	0.147869	0.115145	-0.181353	0.270942	-	-
ENSMUSG00000060125_Gm5528	26.5102	0.237035	0.521423	0.976795	0.940899	0.953198	-	-	-	-	-1.0811	0.100522	0.135483	0.965904	-	-	-	0	-0.271839	0.675818	0.884002	0.124778	-	-
ENSMUSG00000035150_Eif2s3x	20703.5	-0.344183	-0.208084	0.944853	0.947093	0.908482	-	-	-	-	0.104658	-0.0184627	0.724731	0.982269	-	-	-	0	-0.284252	0.00794058	-0.526991	0.00415067	R	-
ENSMUSG00000039395_Mreg	5447.12	0.283108	0.0289776	0.944853	0.995955	0.969063	-	-	-	-	-2.90549	2.13579	1.49482e-18	1.97159e-09	R	A	Rescue	0	2.30403	7.05848e-18	-0.0790823	0.86062	A	-
ENSMUSG00000032512_Wdr48	2691.56	-0.0368631	-0.254634	0.988446	0.918087	0.911303	-	-	-	-	0.481127	-0.0634955	0.0125974	0.91268	A	-	-	0	-0.142183	0.0531444	-0.37958	0.00891588	-	-
ENSMUSG00000026189_Pecr	920.523	-0.0137055	0.0973557	0.996972	0.977987	0.986644	-	-	-	-	-1.38591	0.415455	4.5197e-05	0.518876	R	-	-	0	0.0693967	0.879419	0.226093	0.579061	-	-
ENSMUSG00000032452_Clstn2	22.6717	2.55692	1.70951	0.944853	0.855549	0.603987	-	-	-	-	1.65796	1.42703	0.0444126	0.0959515	A	-	-	1	1.07087	0.0192779	-0.979241	0.0351984	A	-
ENSMUSG00000022325_Pop1	2133.47	0.0198315	-0.321894	0.994674	0.876133	0.883613	-	-	-	-	0.500965	-0.171306	0.0179642	0.7092	A	-	-	0	-0.240312	0.253478	0.0890334	0.715028	-	-
ENSMUSG00000030697_Ppp4c	3090.54	0.111097	-0.0404281	0.965532	0.991991	0.989005	-	-	-	-	-0.0904313	-0.10729	0.645329	0.79394	-	-	-	0	-0.123119	0.254311	0.50441	0.0201696	-	-
ENSMUSG00000079562_Maea	2167.81	-0.052071	-0.172047	0.983291	0.93852	0.913353	-	-	-	-	0.121238	-0.260523	0.3893	0.131255	-	-	-	0	-0.107922	0.370208	0.686685	0.0030101	-	-
ENSMUSG00000027811_4930579G24Rik	410.928	-0.296223	0.370307	0.944853	0.875819	0.862129	-	-	-	-	-0.25455	0.23572	0.258035	0.528255	-	-	-	0	0.136018	0.60532	-0.172274	0.406123	-	-
ENSMUSG00000062743_Zfp677	81.7418	-0.0301284	0.37806	0.996972	0.943287	0.962008	-	-	-	-	1.14477	-0.0951823	0.00406255	0.935367	A	-	-	0	-0.0221022	0.964638	-0.330019	0.358232	-	-
ENSMUSG00000030695_Aldoa	32791.3	0.825977	-0.0889011	0.890481	0.982551	0.889499	-	-	-	-	-0.133448	0.121492	0.660155	0.862039	-	-	-	0	0.221194	0.124674	0.447142	0.0392647	-	-
ENSMUSG00000023882_Zfp54	290.242	-0.272796	0.322637	0.944853	0.916699	0.908489	-	-	-	-	0.126978	0.00781624	0.690465	0.990947	-	-	-	0	-0.111477	0.782335	-0.781872	0.0137694	-	-
ENSMUSG00000027956_Tmem144	105.02	-0.495956	-1.48246	0.944853	0.383601	0.382888	-	-	-	-	0.577678	-0.252324	0.217164	0.815074	-	-	-	0	-0.526415	0.0372609	-0.469507	0.124881	R	-
ENSMUSG00000028610_Dmrtb1	76.7943	0.90907	0.753008	0.944853	0.869703	0.86964	-	-	-	-	0.371771	-0.0199874	0.504465	0.989354	-	-	-	1	0.495814	0.0994875	0.972658	0.0099466	-	-
ENSMUSG00000003053_Cyp2c29	12.128	-0.114399		0.990271		0.974426	-	-	-	-
ENSMUSG00000027955_Fam198b	705.684	0.0204119	-0.16541	0.995143	0.962813	0.962008	-	-	-	-	0.0179477	0.38847	0.963087	0.401718	-	-	-	0	0.523155	0.00256002	-0.523533	0.0541361	A	-
ENSMUSG00000027447_Cst3	455.339	0.127656	0.311942	0.969872	0.888505	0.931111	-	-	-	-	-0.524323	-0.329842	0.0373793	0.436257	R	-	-	0	-0.150958	0.696664	1.18918	0.00391821	-	-
ENSMUSG00000026187_Xrcc5	8867.05	-0.111645	-0.191197	0.961188	0.937268	0.913353	-	-	-	-	-1.24171	0.549789	1.83822e-05	0.20912	R	-	-	0	0.197452	0.627183	-0.355996	0.295825	-	-
ENSMUSG00000013418_B4galnt2	26.7567	0.776797	-1.17946	0.94512	0.685284	0.768218	-	-	-	-	-2.13043	0.306728	0.00131402	0.872917	R	-	-	1	0.0833452	0.938024	0.12953	0.878196	-	-
ENSMUSG00000000804_Usp32	2600.01	-0.427373	-0.508395	0.944853	0.84914	0.792635	-	-	-	-	0.476209	0.0674332	0.0906083	0.938626	-	-	-	0	-0.0193444	0.898129	-0.624797	0.00493675	-	-
ENSMUSG00000037355_4933407H18Rik	432.187	-0.321106	0.181631	0.944853	0.962297	0.930931	-	-	-	-	0.987431	-0.091443	0.00107151	0.920638	A	-	-	0	-0.0825259	0.820042	-0.666968	0.0478847	-	-
ENSMUSG00000060279_Ap2a1	1960.04	0.436635	-0.350318	0.944853	0.914104	0.911297	-	-	-	-	-0.200102	-0.178975	0.554952	0.805651	-	-	-	0	0.110114	0.23609	0.838845	0.00104121	-	-
ENSMUSG00000059900_Tmem40	58.9765	0.525775	0.0479993	0.94512	0.995955	0.973775	-	-	-	-	-1.23761	1.54846	0.100485	0.108114	-	-	-	0	0.72245	0.352429	-0.286616	0.750724	-	-
ENSMUSG00000031568_Rwdd4a	1107.1	-0.249113	-0.0846207	0.944853	0.977803	0.913353	-	-	-	-	0.543172	-0.0920204	0.0141921	0.881749	A	-	-	0	-0.163816	0.109695	-0.529088	0.00372498	-	-
ENSMUSG00000042790_Rnf214	868.936	-0.0215179	-0.0241532	0.994681	0.995955	0.983625	-	-	-	-	0.461926	-0.0807931	0.0101167	0.865558	A	-	-	0	-0.0391901	0.810969	-0.463606	0.0206452	-	-
ENSMUSG00000043929_Klhl15	226.338	-0.228118	0.0155413	0.949304	0.996973	0.972184	-	-	-	-	-0.0569661	0.0102502	0.91376	0.991411	-	-	-	1	0.00694888	0.98243	-0.244747	0.395124	-	-
ENSMUSG00000028613_Lrp8	284.541	0.518842	0.836427	0.944853	0.472178	0.28492	-	-	-	-	1.34028	-0.269323	1.13983e-07	0.578082	A	-	-	1	0.0871961	0.838951	0.116392	0.721437	-	-
ENSMUSG00000030613_Ccdc90b	894.863	-0.520741	-0.0965538	0.944853	0.973455	0.867483	-	-	-	-	-0.627283	0.36251	0.000251898	0.12852	R	-	-	0	0.0155585	0.938897	-0.233002	0.0970389	-	-
ENSMUSG00000061533_4930534B04Rik	838.454	0.0971347	0.183586	0.969776	0.937711	0.949071	-	-	-	-	-0.486609	0.461993	0.0028934	0.0180177	R	A	Rescue	0	0.331146	0.0106911	-0.747132	0.0005791	A	Compensation
ENSMUSG00000034175_Rhbdd3	146.912	1.71925	-0.694718	0.718477	0.824001	0.269266	-	-	-	-	0.217987	-0.372075	0.568556	0.538215	-	-	-	0	-0.0579666	0.844411	1.20438	0.00197147	-	-
ENSMUSG00000022881_Rfc4	3347.34	-0.376967	-0.192873	0.944853	0.951633	0.911297	-	-	-	-	-1.26474	0.301516	6.38322e-06	0.59941	R	-	-	0	-0.0704197	0.523346	0.536617	0.0625333	-	-
ENSMUSG00000032456_Nmnat3	27.9751	2.07544	1.45991	0.944853	0.488447	0.229581	-	-	-	-	-1.94291	2.87194	0.00386642	1.9377e-05	R	A	Rescue	0	2.31605	2.11012e-12	0.476194	0.274958	A	-
ENSMUSG00000047735_Samd9l	252.396	0.208396	0.367928	0.94512	0.952582	0.945527	-	-	-	-	0.215661	1.21415	0.724392	0.0370913	-	A	-	0	1.13609	0.0419872	-1.51073	0.00821916	A	-
ENSMUSG00000063049_Ing2	717.954	0.0722485	0.133103	0.981411	0.958071	0.978121	-	-	-	-	0.0634622	0.0690956	0.756372	0.885028	-	-	-	0	0.105197	0.473316	-0.210812	0.252849	-	-
ENSMUSG00000030319_Cand2	595.384	0.00530588	0.213992	0.999042	0.950712	0.96625	-	-	-	-	1.37438	-0.690992	8.47621e-09	0.0217418	A	R	Rescue	0	-0.142534	0.257848	0.916908	4.27495e-05	-	Compensation
ENSMUSG00000050963_Kcns2	14.6022	0.248634		0.980253		0.913353	-	-	-	-
ENSMUSG00000074357_AA386476	26.8601	-0.663257		0.944853		0.878421	-	-	-	-	2.23301	0.268445	0.000253552	0.826494	A	-	-	0	-0.124191	0.870644	-1.04253	0.0338808	-	-
ENSMUSG00000039741_Bahcc1	1371.96	0.819192	-0.133093	0.839635	0.97633	0.878461	-	-	-	-	1.46755	-0.555704	2.11709e-05	0.325312	A	-	-	1	-0.209459	0.494208	0.38272	0.231866	-	-
ENSMUSG00000038069_Cdkn2aip	863.141	-0.132238	-0.139827	0.96069	0.964789	0.949949	-	-	-	-	0.800207	0.22504	0.00194732	0.681062	A	-	-	0	0.195588	0.183902	-0.259534	0.187603	-	-
ENSMUSG00000074886_Grk6	2387.44	0.465663	0.163367	0.944853	0.948108	0.913353	-	-	-	-	0.505686	-0.117686	0.00825724	0.801462	A	-	-	0	-0.0501647	0.80568	0.530362	0.0237973	-	-
ENSMUSG00000022878_Adipoq	49.9288	5.06617	4.39417	0.019864	0.0011188	5.51076e-08	A	A	A	A	-1.00156	5.82391	0.442687	1.73437e-09	-	A	-	0	4.93966	1.58933e-12	-1.00345	0.116917	A	-
ENSMUSG00000028409_Smu1	8642.59	-0.334901	-0.0470577	0.944853	0.991218	0.883613	-	-	-	-	-0.383041	-0.0281131	0.0273944	0.96286	R	-	-	0	-0.250786	0.00570311	-0.291304	0.0166226	R	-
ENSMUSG00000031563_Wwc2	1730.92	-0.523667	-0.69883	0.944853	0.454217	0.119131	-	-	-	-	0.565894	-0.531427	0.00962486	0.0555327	A	-	-	0	-0.351554	0.0663742	0.242638	0.255254	-	-
ENSMUSG00000074736_Tmem90b	70.3027	0.686093	-0.708428	0.944853	0.861612	0.843154	-	-	-	-	0.259005	-0.174565	0.597581	0.880723	-	-	-	1	0.231931	0.606252	-0.20666	0.640098	-	-
ENSMUSG00000001376_Ccdc132	3001.97	-0.299896	-0.472842	0.944853	0.857493	0.838183	-	-	-	-	-0.159456	0.105628	0.616523	0.896258	-	-	-	0	-0.114522	0.468369	-0.68099	0.00254684	-	-
ENSMUSG00000013415_Igf2bp1	15214.3	0.03473	-0.236328	0.989261	0.900153	0.909094	-	-	-	-	0.171914	-0.140294	0.170038	0.516455	-	-	-	0	-0.0951288	0.475153	-0.0851177	0.532453	-	-
ENSMUSG00000045231_BC106179	49.3491	2.05802	0.393045	0.718477	0.963431	0.421968	-	-	-	-	2.76183	-0.570901	4.33047e-10	0.318258	A	-	-	0	-0.464807	0.190447	0.00212314	0.995302	-	-
ENSMUSG00000050447_Lypd6	113.791	0.443914	1.1233	0.944853	0.381358	0.470974	-	-	-	-	2.25831	-1.01409	1.5818e-11	0.00645952	A	R	Rescue	1	-0.438602	0.285287	0.782987	0.0207611	-	Compensation
ENSMUSG00000022885_St6gal1	972.033	2.58536	1.54473	4.45263e-06	0.00439495	1.12135e-07	A	A	A	A	1.95573	0.551351	7.40449e-15	0.122734	A	-	-	0	0.338894	0.075623	-0.0198433	0.945317	-	-
ENSMUSG00000079508_Apoo	1220.37	-0.554661	-0.187071	0.944853	0.943287	0.859745	-	-	-	-	-0.198957	-0.0915577	0.38977	0.873309	-	-	-	0	-0.368823	0.0999143	-0.41598	0.0889527	-	-
ENSMUSG00000022329_Stk3	859.033	-0.487186	-0.320441	0.944853	0.912799	0.878421	-	-	-	-	-0.679924	0.558951	0.00772148	0.099965	R	-	-	0	0.0287705	0.896359	-0.86962	0.000117956	-	-
ENSMUSG00000057841_Rpl32	27726.4	0.483545	0.299675	0.944853	0.910994	0.91099	-	-	-	-	-0.575577	0.0322549	0.014449	0.966865	R	-	-	0	-0.0222648	0.90316	0.211384	0.286388	-	-
ENSMUSG00000030322_Mbd4	1436.16	-0.096137	-0.119639	0.968846	0.973047	0.957185	-	-	-	-	0.520225	0.0761215	0.0442875	0.921023	A	-	-	0	0.00895346	0.963874	-0.786559	0.0018743	-	-
ENSMUSG00000040774_Cept1	1158.82	-0.215316	-0.0604217	0.944853	0.992907	0.95392	-	-	-	-	-0.827081	0.302873	0.00685145	0.623261	R	-	-	0	0.0440977	0.780513	-0.432625	0.0477098	-	-
ENSMUSG00000068134_Zfp120	942.256	-0.292841	-0.256776	0.944853	0.948088	0.924076	-	-	-	-	-0.113349	0.395485	0.776163	0.50061	-	-	-	0	0.0453676	0.858991	-0.823758	0.00172909	-	-
ENSMUSG00000028020_Glrb	71.7239	-0.781175	0.174976	0.944853	0.973826	0.908482	-	-	-	-	-1.16336	0.334595	0.0224948	0.78284	R	-	-	1	0.337145	0.453339	-0.0167199	0.977294	-	-
ENSMUSG00000063952_Brpf3	1141.76	-0.0957764	-0.566308	0.969776	0.586282	0.438872	-	-	-	-	-0.216408	-0.0597173	0.451121	0.942741	-	-	-	0	-0.140069	0.591792	-0.416674	0.0895437	-	-
ENSMUSG00000039354_Smarcal1	1231.64	0.374296	0.284466	0.944853	0.937268	0.920969	-	-	-	-	0.100891	-0.189471	0.806353	0.820936	-	-	-	0	0.078247	0.855373	0.118536	0.75339	-	-
ENSMUSG00000031562_Dctd	1202.19	-0.112268	-0.25508	0.968846	0.933984	0.925561	-	-	-	-	-0.431817	0.147015	0.0990585	0.816837	-	-	-	1	0.0208448	0.948799	0.184203	0.487267	-	-
ENSMUSG00000025151_Maged1	2617.67	0.295131	-0.0793983	0.944853	0.985927	0.948751	-	-	-	-	0.776352	-0.167879	0.00052617	0.752176	A	-	-	0	-0.187201	0.0932174	0.266353	0.209466	-	-
ENSMUSG00000062825_Actg1	40865.2	0.129521	-0.00654585	0.953333	0.997309	0.98766	-	-	-	-	0.701924	-0.334089	2.81223e-05	0.175786	A	-	-	0	-0.159244	0.154075	0.396031	0.0082026	-	-
ENSMUSG00000030323_Ift122	287.002	0.277108	0.107717	0.944853	0.981309	0.964405	-	-	-	-	0.878171	-0.0404736	0.000967181	0.96441	A	-	-	0	-0.0504724	0.728941	0.0183079	0.935572	-	-
ENSMUSG00000079009_Gm14139	1798.76	-0.544945	-0.726275	0.944853	0.857493	0.86246	-	-	-	-	0.470275	0.139501	0.356894	0.921412	-	-	-	0	-0.329954	0.3571	-0.583633	0.168558	-	-
ENSMUSG00000017831_Rab5a	3879.97	-0.538216	-0.597606	0.944853	0.829246	0.802013	-	-	-	-	-0.111492	0.0284805	0.77744	0.978901	-	-	-	0	-0.0878108	0.322276	-0.353778	0.124516	-	-
ENSMUSG00000027900_Dram2	444.76	-0.245471	-0.297293	0.944853	0.931099	0.913353	-	-	-	-	-1.54598	0.491551	4.22068e-07	0.338805	R	-	-	0	0.2279	0.202949	-0.327894	0.172502	-	-
ENSMUSG00000028019_Pdgfc	752.963	-1.9203	-2.57515	1.9857e-06	4.07599e-05	1.22189e-09	R	R	R	R	-1.91174	-0.400219	4.28088e-07	0.621162	R	-	-	1	-1.18561	3.4939e-07	-0.966793	0.00341121	R	-
ENSMUSG00000037339_Fam53a	507.26	-0.0552064	-0.298596	0.985753	0.899105	0.911297	-	-	-	-	0.175563	-0.237804	0.354501	0.394422	-	-	-	0	-0.18759	0.233188	0.516208	0.00911402	-	-
ENSMUSG00000060336_Zfp937	361.617	-0.592367	-0.788044	0.944853	0.758774	0.627377	-	-	-	-	0.854145	-0.415264	0.00756149	0.435456	A	-	-	0	-0.735852	3.39539e-07	-0.894808	0.000872966	R	-
ENSMUSG00000041343_Ankrd42	66.4154	-0.067168	0.462623	0.990271	0.934065	0.931615	-	-	-	-	0.667091	-0.00361644	0.11305	0.997234	-	-	-	1	0.0748292	0.887925	-0.678415	0.065207	-	-
ENSMUSG00000023892_Zfp51	1099.53	-0.384885	-0.10468	0.944853	0.98386	0.926423	-	-	-	-	0.183478	0.0803148	0.617576	0.935737	-	-	-	0	-0.180068	0.513427	-1.01827	0.00195943	-	-
ENSMUSG00000037646_Vps13b	2846.89	-0.212043	-0.215752	0.944853	0.937711	0.913353	-	-	-	-	0.656666	0.312983	0.000891401	0.321208	A	-	-	0	0.160897	0.23781	-0.619703	0.00110974	-	-
ENSMUSG00000046402_Rbp1	206.12	2.34263	2.2777	0.24407	0.00243268	3.01059e-05	-	A	A	A	1.14562	1.12566	0.01306	0.0414481	A	A	-	1	0.5289	0.169245	-0.423869	0.317804	-	-
ENSMUSG00000074735_Gm10749	53.0212	-0.548779		0.944853		0.940286	-	-	-	-	0.22948	-1.99131	0.895089	0.374846	-	-	-	0	-1.82322		-0.795137	0.630688	-	-
ENSMUSG00000079008_Gm14124	2453.8	-0.496905	-1.07678	0.944853	0.646539	0.68923	-	-	-	-	1.02225	0.188653	0.0291577	0.887191	A	-	-	0	-0.222573	0.596869	-0.966436	0.0307813	-	-
ENSMUSG00000022508_Bcl6	115.521	0.248839	0.24927	0.957913	0.937711	0.941888	-	-	-	-	-2.88722	1.19462	6.23704e-19	0.00407792	R	A	Rescue	1	1.0005	0.00176625	-0.355861	0.359711	A	-
ENSMUSG00000031561_Odz3	1184.32	-0.0480766	-0.323364	0.984821	0.880858	0.891249	-	-	-	-	1.50591	-0.228194	3.74056e-16	0.523614	A	-	-	1	0.241725	0.27394	0.00511384	0.986877	-	-
ENSMUSG00000007783_Cpt1c	782.818	0.830114	0.160442	0.893215	0.964789	0.881662	-	-	-	-	0.301107	-0.415936	0.377723	0.425561	-	-	-	0	-0.217689	0.386967	0.0635787	0.847247	-	-
ENSMUSG00000032513_Gorasp1	330.377	0.330674	0.269885	0.944853	0.918982	0.933376	-	-	-	-	0.543273	-0.461909	0.0138485	0.108929	A	-	-	0	-0.22882	0.146349	0.729214	0.00327052	-	-
ENSMUSG00000057409_Zfp53	570.762	-0.537548	0.00187511	0.944853	0.999566	0.909094	-	-	-	-	0.00401314	0.192325	0.991899	0.802138	-	-	-	0	0.0447461	0.873482	-0.605549	0.0198208	-	-
ENSMUSG00000073418_C4b	11.0294	0.486727		0.961188		0.947729	-	-	-	-
ENSMUSG00000029344_Tpst2	281.013	0.0919287	0.159286	0.982577	0.965796	0.986886	-	-	-	-	-0.327444	0.0413397	0.359868	0.968224	-	-	-	0	0.213286	0.10216	1.05015	0.00177217	-	-
ENSMUSG00000063364_3300002I08Rik	59.7552	-0.371771		0.944853		0.953303	-	-	-	-	1.72491	-0.388743	0.00523929	0.765111	A	-	-	0	-0.794157	0.0373717	-0.736067	0.125989	R	-
ENSMUSG00000010392_Gosr1	1193.57	-0.0249283	-0.118219	0.991312	0.964291	0.942534	-	-	-	-	0.0632073	0.161277	0.75091	0.622111	-	-	-	0	0.0896295	0.51302	-0.358808	0.00756327	-	-
ENSMUSG00000020393_Kremen1	403.178	0.325381	0.0130701	0.944853	0.996973	0.944306	-	-	-	-	0.787734	-0.420165	4.42998e-05	0.104271	A	-	-	1	0.0988503	0.592175	0.589862	0.000482827	-	-
ENSMUSG00000063393_Gm10130	969.405	-0.700418	-0.676333	0.886784	0.67396	0.430463	-	-	-	-	0.419086	0.0879631	0.131412	0.912437	-	-	-	0	-0.240307	0.258983	-0.561586	0.00945489	-	-
ENSMUSG00000020962_Gtf2a1	2633.66	-0.215184	-0.265947	0.944853	0.937268	0.919808	-	-	-	-	-0.919818	0.300177	0.000581222	0.559371	R	-	-	0	-0.165509	0.183348	-0.375362	0.0897513	-	-
ENSMUSG00000068130_Zfp442	407.156	-0.459648	-1.98786	0.944853	0.361903	0.223474	-	-	-	-	2.16768	-0.511995	2.3063e-05	0.620449	A	-	-	0	-0.794599	0.00751584	-1.33713	0.0103017	R	-
ENSMUSG00000026766_Mmadhc	1792	-0.466374	-0.120323	0.944853	0.973826	0.882696	-	-	-	-	-0.0199087	-0.3317	0.956773	0.479627	-	-	-	0	-0.390922	0.000596726	0.450012	0.0452113	R	-
ENSMUSG00000033306_Lpp	1607.86	-0.177504	-0.339629	0.952989	0.918884	0.924909	-	-	-	-	1.11519	-0.411019	0.00105	0.511957	A	-	-	0	-0.456111	0.0245748	-0.537433	0.0792404	R	-
ENSMUSG00000056260_4933421E11Rik	1578.37	-0.512119	-0.3922	0.944853	0.910614	0.897862	-	-	-	-	0.0941589	0.131075	0.810684	0.88666	-	-	-	0	-0.0341392	0.902935	-0.825494	0.00867872	-	-
ENSMUSG00000074731_Zfp345	1400.89	-0.578508	-0.689926	0.944853	0.78231	0.73935	-	-	-	-	0.613369	-0.0430495	0.0570248	0.966865	-	-	-	0	-0.211909	0.446309	-0.693545	0.0168849	-	-
ENSMUSG00000027282_Mtch2	7577.5	-0.298681	0.0580043	0.944853	0.990295	0.913655	-	-	-	-	-0.799925	0.0202967	9.10182e-05	0.976655	R	-	-	0	-0.272006	0.0019967	-0.0355289	0.863861	R	-
ENSMUSG00000029345_Tfip11	954.211	0.701814	-0.222144	0.944853	0.94723	0.883972	-	-	-	-	0.360545	-0.373039	0.202008	0.394422	-	-	-	0	-0.119924	0.104274	0.368727	0.0858031	-	-
ENSMUSG00000028413_B4galt1	985.636	-0.336161	-0.0384356	0.944853	0.993546	0.913353	-	-	-	-	-0.117175	0.119142	0.701094	0.8644	-	-	-	0	0.21216	0.402114	0.031078	0.911409	-	-
ENSMUSG00000051341_Zfp52	366.635	-0.257581	-0.214675	0.94512	0.963431	0.944298	-	-	-	-	1.68169	-0.232754	3.85504e-05	0.821756	A	-	-	0	-0.495885	0.0832948	-1.34282	0.00201422	-	-
ENSMUSG00000041961_Znrf3	597.02	-0.253721	-0.42048	0.944853	0.857493	0.853623	-	-	-	-	0.902863	-0.330385	1.23743e-06	0.23585	A	-	-	0	-0.26154	0.117146	-0.187988	0.289578	-	-
ENSMUSG00000026959_Grin1	94.1194	-1.09586	-0.484271	0.944853	0.890422	0.627049	-	-	-	-	-1.03925	-0.527993	0.0652014	0.642525	-	-	-	1	-0.159585	0.894318	1.09413	0.127253	-	-
ENSMUSG00000052429_Prmt1	7231.21	0.486301	-0.102793	0.944853	0.9666	0.924076	-	-	-	-	0.382344	-0.392073	0.0448279	0.121642	A	-	-	0	-0.370563	3.72365e-05	0.688916	0.010007	R	-
ENSMUSG00000067931_Zfp948	804.395	-0.268626	-0.44358	0.944853	0.890422	0.909094	-	-	-	-	-0.523298	0.392648	0.111742	0.480219	-	-	-	0	0.182132	0.385874	-0.600583	0.0311462	-	-
ENSMUSG00000014313_Cox6c	4726.85	-0.101676	0.305069	0.965532	0.908751	0.913353	-	-	-	-	-0.804594	0.131163	0.000315026	0.819487	R	-	-	0	-0.0440137	0.785567	0.227901	0.268045	-	-
ENSMUSG00000033096_2310001A20Rik	656.693	-0.146709	0.229939	0.956303	0.937268	0.913353	-	-	-	-	-1.0451	0.323219	7.22919e-07	0.369715	R	-	-	0	0.290299	0.0683053	-0.0845882	0.647052	-	-
ENSMUSG00000035868_3110052M02Rik	71.4809	-0.0795597	0.205642	0.987961	0.976997	0.982418	-	-	-	-	0.290971	0.39076	0.588459	0.670769	-	-	-	0	0.193604	0.730606	-0.595787	0.12065	-	-
ENSMUSG00000034675_Dbn1	708.442	0.387628	-0.0206481	0.944853	0.996973	0.964251	-	-	-	-	1.21876	-0.894984	0.00105873	0.0664678	A	-	-	1	-0.373246	0.0581731	0.846542	0.00488622	-	-
ENSMUSG00000067928_Zfp760	1986.45	-0.254398	-0.376445	0.944853	0.916481	0.913353	-	-	-	-	0.653071	0.0988662	0.0478792	0.920109	A	-	-	0	-0.160633	0.606814	-0.964178	0.00285598	-	-
ENSMUSG00000061544_Zfp229	2875.46	-0.663843	-0.687124	0.856609	0.695762	0.48346	-	-	-	-	-1.39587	0.541442	9.08181e-07	0.212632	R	-	-	0	0.0747022	0.810279	-0.844999	0.00172427	-	-
ENSMUSG00000071723_Gspt2	849.254	-0.317467	0.0877834	0.944853	0.978932	0.91099	-	-	-	-	0.452416	-0.125142	0.0287221	0.798535	A	-	-	0	-0.0597119	0.750648	-0.571874	0.0377051	-	-
ENSMUSG00000020961_Ston2	977.253	1.0649	0.142324	0.185515	0.964291	0.192911	-	-	-	-	1.32998	0.164849	1.3862e-09	0.756989	A	-	-	1	0.255661	0.00711712	-0.40711	0.0658462	A	-
ENSMUSG00000069743_Zfp820	871.936	-0.460499	-0.172624	0.944853	0.964789	0.911297	-	-	-	-	0.103308	0.249455	0.803145	0.747187	-	-	-	0	0.056643	0.863745	-0.95877	0.00333342	-	-
ENSMUSG00000037627_Rgs22	115.641	-0.501071	-0.96108	0.944853	0.662298	0.502089	-	-	-	-	-2.13605	1.19815	3.16808e-05	0.0897053	R	-	-	0	1.3148	8.86385e-06	-0.469596	0.253849	A	-
ENSMUSG00000073062_Zxdb	51.13	0.270748		0.968846		0.991025	-	-	-	-	3.21185	-1.17925	6.03458e-06	0.223061	A	-	-	0	-0.632024	0.359235	0.277127	0.714781	-	-
ENSMUSG00000055044_Pdlim1	1284.11	0.244674	-0.183783	0.944853	0.945632	0.924268	-	-	-	-	-0.0782284	0.643231	0.806891	0.0493984	-	A	-	0	0.555031	0.000238858	-0.262659	0.229042	A	-
ENSMUSG00000031521_Aga	323.329	-0.0719202	0.236536	0.982384	0.937268	0.939319	-	-	-	-	-1.88946	0.65989	3.19775e-14	0.0569966	R	-	-	0	0.569861	0.00404404	0.33498	0.136079	A	-
ENSMUSG00000078546_2210404O09Rik	500.304	-0.326547	-0.437078	0.944853	0.888806	0.897862	-	-	-	-	-0.141394	0.145073	0.688333	0.853027	-	-	-	0	0.125918	0.692805	-0.544756	0.0473231	-	-
ENSMUSG00000004642_Slbp	5684.01	-0.243051	-0.0096015	0.944853	0.996973	0.937805	-	-	-	-	0.154822	0.0323381	0.524561	0.965	-	-	-	0	-0.129277	0.327759	-0.195986	0.188808	-	-
ENSMUSG00000028005_Gucy1b3	40.6608	0.665142	1.23537	0.946434	0.758774	0.834642	-	-	-	-	0.958365	0.321903	0.0992152	0.798535	-	-	-	1	0.610325	0.121228	0.40589	0.345552	-	-
ENSMUSG00000020484_Xbp1	2469.44	0.268105	0.0142456	0.944853	0.996973	0.960233	-	-	-	-	-1.21424	0.792781	6.9888e-05	0.0467143	R	A	Rescue	0	0.638198	5.23975e-06	-0.221049	0.382431	A	-
ENSMUSG00000071267_Zfp942	1226.58	-0.528151	-0.044747	0.944853	0.993067	0.908482	-	-	-	-	0.720886	0.0147398	0.00440183	0.985805	A	-	-	0	-0.187233	0.588278	-0.711206	0.018665	-	-
ENSMUSG00000071722_Spin4	155.527	-0.252263	0.0225311	0.94512	0.996973	0.967514	-	-	-	-	0.693902	0.0810363	0.165127	0.958016	-	-	-	0	-0.0749162	0.860655	-0.361604	0.327403	-	-
ENSMUSG00000052301_Doc2a	82.2759	0.110043	0.563808	0.9907	0.892946	0.924268	-	-	-	-	1.96825	-0.796288	1.24007e-07	0.0961533	A	-	-	1	0.0179416	0.965588	1.43114	0.000233924	-	-
ENSMUSG00000027452_Acss1	145.699	-0.227171	-1.09234	0.965532	0.125972	0.296942	-	-	-	-	-1.10503	0.140264	0.000131345	0.862039	R	-	-	1	-0.0626674	0.894318	0.0506318	0.901105	-	-
ENSMUSG00000025006_Sorbs1	183.571	0.433681	0.00756921	0.944853	0.998456	0.924076	-	-	-	-	0.800274	0.277583	0.0018411	0.535366	A	-	-	0	0.452458	0.048091	-0.244804	0.38812	A	-
ENSMUSG00000053347_Zfp943	421.983	-0.539798	0.0577185	0.944853	0.992727	0.902674	-	-	-	-	0.261818	0.145	0.352923	0.815754	-	-	-	0	-0.0618892	0.858379	-0.801541	0.00412409	-	-
ENSMUSG00000039396_Neil3	331.674	-0.261789	0.460529	0.944853	0.83689	0.800199	-	-	-	-	0.395056	-0.163191	0.103131	0.758518	-	-	-	0	-0.09276	0.75322	-0.3665	0.239736	-	-
ENSMUSG00000029346_Srrd	202.225	1.00332	0.222463	0.944853	0.957277	0.889499	-	-	-	-	-0.208996	-0.405113	0.595629	0.510241	-	-	-	0	-0.292356	0.0826728	0.193995	0.488609	-	-
ENSMUSG00000025656_Arhgef9	142.542	-0.814759	-0.494636	0.944853	0.903666	0.77152	-	-	-	-	0.502518	-0.0875165	0.142293	0.928403	-	-	-	0	-0.415055	0.287185	-0.80666	0.0687758	-	-
ENSMUSG00000046330_Rpl37a	12080.9	0.911913	-0.136997	0.734182	0.972525	0.878461	-	-	-	-	-0.706912	-0.0785937	0.0681798	0.950342	-	-	-	0	-0.0720428	0.848273	0.850306	0.0253174	-	-
ENSMUSG00000020964_Sel1l	1544.27	0.0384848	0.163997	0.988408	0.950712	0.959402	-	-	-	-	0.284107	0.102269	0.294897	0.886391	-	-	-	0	0.205212	0.0990845	-0.664082	0.0110645	-	-
ENSMUSG00000020841_Cpd	1258.1	-0.0771657	0.405647	0.977301	0.869106	0.91099	-	-	-	-	1.08195	-0.164221	3.27171e-06	0.772407	A	-	-	1	0.154843	0.422312	-0.427127	0.121027	-	-
ENSMUSG00000039323_Igfbp2	4883.13	1.77804	-0.319882	0.0592745	0.949729	0.438156	-	-	-	-	-0.484789	-0.0242093	0.392765	0.98892	-	-	-	0	0.199807	0.468369	1.03081	0.0182637	-	-
ENSMUSG00000087260_Hbxip	1191.79	-0.204934	0.142306	0.944853	0.951989	0.913353	-	-	-	-	-0.423505	-0.0623076	0.0072446	0.892768	R	-	-	0	-0.261125	0.0278334	0.355793	0.0631307	R	-
ENSMUSG00000042328_Hps4	399.319	0.230885	-0.346748	0.94512	0.900153	0.91099	-	-	-	-	-0.0638222	-0.0988362	0.814647	0.868528	-	-	-	0	-0.0457819	0.816084	0.546533	0.0118333	-	-
ENSMUSG00000033900_Mtap9	1047.21	-0.363443	-0.643932	0.944853	0.775763	0.707903	-	-	-	-	0.734814	0.0877858	0.0179344	0.925421	A	-	-	0	-0.198149	0.524555	-1.31808	0.000420558	-	-
ENSMUSG00000020482_Ccdc117	2738.12	-0.0591066	-0.409692	0.982384	0.889138	0.912878	-	-	-	-	-0.153657	0.151484	0.682683	0.859956	-	-	-	0	0.0813803	0.780226	-0.319035	0.243587	-	-
ENSMUSG00000045996_Polr2k	554.971	-0.266312	-0.0680343	0.944853	0.990436	0.94654	-	-	-	-	-0.408668	-0.0354131	0.170143	0.968777	-	-	-	0	-0.374091	0.0158122	-0.492111	0.0477711	R	-
ENSMUSG00000028416_Bag1	3591.16	-0.257824	0.294878	0.944853	0.910994	0.908482	-	-	-	-	-0.529883	-0.303732	0.0195609	0.427808	R	-	-	0	-0.313093	0.000649513	-0.0459274	0.839608	R	-
ENSMUSG00000031520_Vegfc	588.87	0.7379	-0.0933092	0.60661	0.983478	0.720517	-	-	-	-	-3.27852	1.96089	2.04826e-32	6.6375e-11	R	A	Rescue	0	1.37431	1.27682e-07	-0.83702	0.00745467	A	Compensation
ENSMUSG00000037617_Spag1	484.772	-0.0949942	-0.143769	0.97364	0.964789	0.94943	-	-	-	-	-0.156998	0.202397	0.608448	0.732761	-	-	-	0	0.231154	0.468951	-0.426765	0.143232	-	-
ENSMUSG00000025007_Aldh18a1	2409.76	0.238113	-0.146377	0.944853	0.950065	0.922	-	-	-	-	-0.566434	-0.212705	0.215306	0.852412	-	-	-	0	-0.180354	0.32068	0.879092	0.0180567	-	-
ENSMUSG00000030689_Ino80e	2098.64	0.121146	0.0554634	0.965532	0.992907	0.997427	-	-	-	-	0.215983	-0.0597013	0.524361	0.951872	-	-	-	0	0.0225709	0.887113	-0.134767	0.583589	-	-
ENSMUSG00000048109_Rbm15	1031.56	0.0401962	-0.112791	0.989068	0.973826	0.974389	-	-	-	-	1.3051	-0.342228	1.00541e-09	0.335646	A	-	-	0	-0.149482	0.364601	-0.0242693	0.928182	-	-
ENSMUSG00000039375_Wdr17	59.0605	-0.0209854	0.583788	0.997253	0.903666	0.919174	-	-	-	-	-0.648343	0.842101	0.245266	0.270996	-	-	-	0	0.432676	0.323238	-0.688084	0.101404	-	-
ENSMUSG00000033882_Rbm46	106.573	0.2171	1.32982	0.960402	0.596215	0.521825	-	-	-	-	2.4148	-0.0961388	1.77209e-08	0.938187	A	-	-	1	-0.294853	0.572121	-0.707424	0.0720696	-	-
ENSMUSG00000028003_Lrat	26.8611	3.55766	2.43163	0.226878	0.361903	0.0103143	-	-	A	A	0.742168	1.67532	0.468502	0.105243	-	-	-	1	1.39911	0.0180084	-0.743787	0.192624	A	-
ENSMUSG00000028419_Chmp5	3152.76	-0.40988	-0.295276	0.944853	0.909804	0.863537	-	-	-	-	-0.657253	0.170822	0.00301379	0.738076	R	-	-	0	-0.111645	0.165199	-0.227031	0.098721	-	-
ENSMUSG00000041328_Pcf11	3882.17	-0.158147	-0.42973	0.949881	0.84914	0.882696	-	-	-	-	0.168888	0.16007	0.491681	0.751436	-	-	-	0	0.0324684	0.77677	-0.629053	0.00121412	-	-
ENSMUSG00000055322_Tns1	628.523	1.26709	0.190724	0.353059	0.96979	0.768325	-	-	-	-	-1.78285	0.00543569	0.00201037	0.997511	R	-	-	1	0.404589	0.690299	0.687188	0.377414	-	-
ENSMUSG00000033860_Fgg	22.2694	1.2969	1.15031	0.944853	0.87622	0.845575	-	-	-	-	0.268051	0.762962	0.772584	0.57021	-	-	-	0	0.0792078	0.921582	0.00756883	0.99202	-	-
ENSMUSG00000025384_2310003H01Rik	203.811	0.745413	-0.208237	0.944853	0.96073	0.913497	-	-	-	-	-0.490211	-0.345788	0.182373	0.619999	-	-	-	0	0.231021	0.170112	1.20082	0.00055717	-	-
ENSMUSG00000003190_Bcl2l12	206.268	0.394964	-0.106608	0.948678	0.991218	0.975387	-	-	-	-	0.902787	-0.37362	0.0647887	0.722334	-	-	-	0	-0.16965	0.473316	-0.0767425	0.851959	-	-
ENSMUSG00000022280_Rnf19a	1230.32	0.105502	-0.479327	0.966557	0.884007	0.91099	-	-	-	-	-0.14574	0.23857	0.751364	0.798535	-	-	-	0	0.0720618	0.836497	-0.358045	0.270009	-	-
ENSMUSG00000030643_Rab30	141.398	-0.313306	-1.0222	0.944853	0.361903	0.208291	-	-	-	-	-0.871021	0.457475	0.00255056	0.309631	R	-	-	0	0.249481	0.472424	-0.584051	0.0318598	-	-
ENSMUSG00000050332_Fam123b	1605.11	-0.0979845	-0.0406239	0.968092	0.993067	0.956438	-	-	-	-	1.95224	-0.359183	4.47017e-35	0.112264	A	-	-	0	-0.280892	0.100286	-0.687586	0.00683222	-	-
ENSMUSG00000019295_Tmem129	336.367	0.0784479	-0.0722084	0.981523	0.986737	0.984759	-	-	-	-	-0.0215023	-0.0539274	0.933904	0.927274	-	-	-	0	-0.272853	0.33293	-0.316174	0.18415	-	-
ENSMUSG00000063383_Zfp947	254.447	-0.45947	0.10434	0.944853	0.985546	0.913353	-	-	-	-	-0.0110006	0.0813268	0.978958	0.928444	-	-	-	0	-0.0827697	0.780576	-0.387019	0.0849101	-	-
ENSMUSG00000073779_B230314M03Rik	155.805	0.60905	-0.0699831	0.944853	0.996973	0.966216	-	-	-	-	-1.38241	0.648239	0.306344	0.840095	-	-	-	1	0.641267	0.303363	0.228116	0.836835	-	-
ENSMUSG00000028609_Magoh	4498.12	-0.0251911	0.180847	0.990786	0.943287	0.953082	-	-	-	-	-0.17134	-0.123528	0.407479	0.781684	-	-	-	0	-0.277548	0.0339707	-0.146206	0.362855	R	-
ENSMUSG00000033972_Zfp944	864.552	-0.449951	0.0710129	0.944853	0.987179	0.911382	-	-	-	-	0.745718	-0.00547649	0.000116944	0.990947	A	-	-	0	-0.181581	0.528268	-0.722094	0.00364726	-	-
ENSMUSG00000030641_4632434I11Rik	3286.99	-0.308862	-0.22758	0.944853	0.93852	0.911297	-	-	-	-	-0.0499142	0.0888694	0.873277	0.904494	-	-	-	0	-0.0355938	0.918978	-0.984282	0.00299108	-	-
ENSMUSG00000003184_Irf3	436.052	0.45581	0.502755	0.944853	0.775763	0.825769	-	-	-	-	0.349598	-0.274117	0.0979374	0.413392	-	-	-	0	-0.214932	0.209077	0.0473922	0.811501	-	-
ENSMUSG00000048307_Ankrd46	1412.93	-0.0457368	-0.167085	0.984821	0.947592	0.924076	-	-	-	-	-0.648378	0.128233	5.27657e-05	0.731993	R	-	-	0	0.0906461	0.351849	0.105788	0.350629	-	-
ENSMUSG00000033068_Entpd6	802.495	0.250911	0.426258	0.94512	0.839183	0.900334	-	-	-	-	0.0965111	-0.202233	0.776245	0.757033	-	-	-	0	0.039808	0.810495	0.564275	0.00816541	-	-
ENSMUSG00000028423_Nfx1	7866.54	-0.29852	-0.324439	0.944853	0.895773	0.85016	-	-	-	-	0.464299	-0.0900925	0.0431117	0.890187	A	-	-	0	-0.195024	0.15398	-0.260617	0.125782	-	-
ENSMUSG00000020477_Mrps24	567.454	0.299164	-0.0222082	0.944853	0.995955	0.936506	-	-	-	-	-0.442859	-0.24386	0.022651	0.469827	R	-	-	1	-0.0131561	0.970138	1.35657	0.000785349	-	-
ENSMUSG00000035062_Zc4h2	486.881	-0.411573	0.0687235	0.944853	0.986389	0.878461	-	-	-	-	0.0112373	-0.139071	0.967074	0.757354	-	-	-	0	-0.179566	0.283686	-0.405687	0.0347944	-	-
ENSMUSG00000061119_Prcp	617.461	0.0284899	-0.0496674	0.990786	0.991218	0.987011	-	-	-	-	0.0782877	0.222186	0.722005	0.48862	-	-	-	0	0.537043	1.018e-08	0.188407	0.116921	A	-
ENSMUSG00000039703_Nploc4	3052.17	0.0849176	-0.0706341	0.972951	0.978932	0.978803	-	-	-	-	0.702576	-0.301604	1.94509e-05	0.227549	A	-	-	0	-0.223756	4.75767e-05	-0.0359527	0.790234	R	-
ENSMUSG00000028608_0610037L13Rik	928.495	0.271533	0.164474	0.944853	0.948088	0.933863	-	-	-	-	-0.124429	0.171859	0.490109	0.560466	-	-	-	0	-0.164512	0.335434	-0.302926	0.0272658	-	-
ENSMUSG00000048078_Odz4	759.991	0.13329	-0.604236	0.958933	0.861612	0.901703	-	-	-	-	-1.16072	-0.0635474	0.00712197	0.965791	R	-	-	1	0.25299	0.637955	0.494374	0.28348	-	-
ENSMUSG00000050530_Fam171a1	233.258	0.0391122	1.0977	0.991312	0.0980334	0.0931742	-	-	-	-	0.813601	0.0217583	0.047363	0.986441	A	-	-	1	0.433283	0.324828	-0.100734	0.83911	-	-
ENSMUSG00000049680_Urgcp	92.6398	-0.264503	-0.0937105	0.958933	0.987498	0.945527	-	-	-	-	-0.239353	0.274342	0.582047	0.744931	-	-	-	1	0.43249	0.210918	0.598208	0.166605	-	-
ENSMUSG00000032376_Usp3	685.216	-0.117186	0.292646	0.963535	0.916777	0.914355	-	-	-	-	-0.853757	0.551084	0.000489911	0.0968683	R	-	-	1	0.136066	0.58479	-0.381467	0.061504	-	-
ENSMUSG00000025008_Tctn3	282.807	0.068714	0.00491774	0.983595	0.999204	0.999021	-	-	-	-	-0.602909	0.245531	0.00263062	0.488823	R	-	-	0	-0.0112567	0.962739	-0.33171	0.027547	-	-
ENSMUSG00000022514_Il1rap	135.742	0.0915909	0.847788	0.982577	0.754517	0.855882	-	-	-	-	-0.382359	0.108875	0.459121	0.941387	-	-	-	1	0.598579	0.180331	-0.279643	0.59651	-	-
ENSMUSG00000038406_Scaf1	1350.55	0.399546	-0.364379	0.944853	0.937268	0.929998	-	-	-	-	0.541506	-0.40155	0.20329	0.614925	-	-	-	0	-0.0242431	0.888703	0.720078	0.0259461	-	-
ENSMUSG00000035045_Zc3h12b	29.2058	-0.0304445		0.996972		0.97995	-	-	-	-	1.61327	0.119647	0.0122858	0.946448	A	-	-	0	-0.000127165	0.999924	-0.527132	0.20525	-	-
ENSMUSG00000000708_Kat2b	2601.4	-1.03141	-1.21815	0.142435	0.233164	0.0477768	-	-	R	R	-0.861904	0.828993	0.0403881	0.148882	R	-	-	0	0.226316	0.375495	-0.73658	0.0200626	-	-
ENSMUSG00000014601_Fam40a	1581.87	0.66713	0.219103	0.944853	0.923136	0.84602	-	-	-	-	-0.084052	0.410088	0.722418	0.129186	-	-	-	0	0.456616	0.00523906	0.249367	0.199486	A	-
ENSMUSG00000033059_Pygb	378.986	0.380754	0.613857	0.944853	0.61255	0.701433	-	-	-	-	1.08067	0.0944901	0.000886801	0.924798	A	-	-	1	0.46337	0.0839497	0.44951	0.144212	-	-
ENSMUSG00000022283_Pabpc1	89039.9	-0.069995	-0.161938	0.975769	0.943287	0.926423	-	-	-	-	0.0972165	-0.20658	0.556536	0.382246	-	-	-	0	-0.158121	0.0228384	-0.60118	0.0143781	R	-
ENSMUSG00000049299_Trappc1	1406.12	0.302599	0.60389	0.944853	0.681328	0.721842	-	-	-	-	-0.697344	0.221551	0.00254615	0.643975	R	-	-	0	0.0361378	0.831965	-0.0649684	0.765551	-	-
ENSMUSG00000032458_Copb2	9268.1	-0.177982	0.0514763	0.944853	0.990084	0.926272	-	-	-	-	-0.149264	0.0206955	0.392765	0.967157	-	-	-	0	-0.102862	0.225785	-0.362634	0.00327953	-	-
ENSMUSG00000006304_Arpc2	7253.91	-0.131937	0.119488	0.958438	0.967606	0.959402	-	-	-	-	-0.250307	-0.0896649	0.486291	0.927154	-	-	-	0	-0.249155	0.538001	-0.191536	0.643388	-	-
ENSMUSG00000057421_Las1l	5666.06	-0.0644773	0.133166	0.978112	0.952582	0.945527	-	-	-	-	-0.0708235	-0.0469229	0.688816	0.919141	-	-	-	0	-0.249094	0.0402887	-0.408864	0.00272576	R	-
ENSMUSG00000042606_Hirip3	3947.71	0.204708	-0.0385607	0.944853	0.993067	0.975486	-	-	-	-	0.236571	0.173485	0.298926	0.702961	-	-	-	0	0.00157838	0.996126	-0.614777	0.0075696	-	-
ENSMUSG00000047414_Flrt2	80.4212	-0.0331689	0.911659	0.996609	0.853715	0.908489	-	-	-	-	0.825485	-0.144886	0.169023	0.930742	-	-	-	1	0.316726	0.402114	-0.558109	0.24733	-	-
ENSMUSG00000018470_Kcnab3	106.638	1.83889	1.71301	0.764421	0.00283677	0.000408341	-	A	A	A	0.228467	0.0311976	0.555464	0.976267	-	-	-	1	0.462398	0.244385	0.508948	0.209297	-	-
ENSMUSG00000032459_Mrps22	1532.04	-0.145976	0.0254502	0.955003	0.995955	0.948771	-	-	-	-	-0.543271	0.0235973	0.00134434	0.966865	R	-	-	0	-0.209388	0.36093	-0.315624	0.0900636	-	-
ENSMUSG00000020476_Dbnl	1426.07	0.569467	0.0372108	0.944853	0.995955	0.919277	-	-	-	-	0.115286	-0.162641	0.729616	0.817093	-	-	-	0	-0.0189201	0.912769	0.623552	0.0133639	-	-
ENSMUSG00000027893_Ahcyl1	4548.6	-0.242285	0.0672583	0.944853	0.987179	0.932938	-	-	-	-	0.446198	-0.265941	0.0281309	0.437358	A	-	-	0	-0.210813	0.00118688	-0.246805	0.15579	R	-
ENSMUSG00000090470_2410012M07Rik	337.588	-0.259414	-0.0176152	0.944853	0.996973	0.916843	-	-	-	-	-0.503852	0.343655	0.0328169	0.348973	R	-	-	0	0.181228	0.637022	0.0758182	0.823835	-	-
ENSMUSG00000048905_4930539E08Rik	99.5481	-0.0907822	-0.341078	0.983507	0.943287	0.940152	-	-	-	-	-0.209388	0.0599453	0.689959	0.966962	-	-	-	1	0.156643	0.811146	0.29676	0.563651	-	-
ENSMUSG00000038387_Rras	192.428	0.703227	0.37973	0.944853	0.919156	0.919174	-	-	-	-	-0.57137	0.0486725	0.160615	0.968777	-	-	-	0	0.383084	0.342446	0.937453	0.0168807	-	-
ENSMUSG00000021003_Galc	326.483	-0.337537	-0.418513	0.944853	0.905599	0.882696	-	-	-	-	-0.0144237	0.173226	0.972247	0.819078	-	-	-	0	0.19833	0.298313	0.0379473	0.887725	-	-
ENSMUSG00000059981_Taok2	1502.48	0.210859	0.132484	0.94512	0.962813	0.968631	-	-	-	-	1.33253	-0.173853	8.7887e-14	0.655693	A	-	-	0	0.233388	0.076057	-0.0368731	0.899708	-	-
ENSMUSG00000030126_Tmcc1	429.194	0.12204	0.40716	0.968846	0.831486	0.882696	-	-	-	-	0.0688769	0.0652805	0.780342	0.91372	-	-	-	1	0.0969076	0.542476	-0.128356	0.422518	-	-
ENSMUSG00000032463_Faim	747.373	0.236897	0.399061	0.944853	0.815613	0.810226	-	-	-	-	-0.305055	0.0437263	0.114207	0.941415	-	-	-	0	-0.0839835	0.511543	-0.194569	0.201167	-	-
ENSMUSG00000044501_Zfp758	440.142	-0.459789	-0.300209	0.944853	0.957101	0.924076	-	-	-	-	1.26938	-0.137289	0.00427655	0.919141	A	-	-	0	-0.291384	0.556201	-0.886572	0.0501812	-	-
ENSMUSG00000005510_Ndufs3	1707.64	-0.155473	0.29373	0.949754	0.909522	0.91099	-	-	-	-	-0.506586	-0.0849572	0.0208186	0.89362	R	-	-	0	-0.104851	0.399247	0.246729	0.156279	-	-
ENSMUSG00000037313_Tacc3	5867.25	0.0350612	0.22218	0.989261	0.923136	0.933376	-	-	-	-	-0.379995	0.0483158	0.0302608	0.927274	R	-	-	0	0.0170943	0.852889	-0.240566	0.156776	-	-
ENSMUSG00000031613_Hpgd	32.6344	-0.782959	0.75204	0.944853	0.909804	0.897862	-	-	-	-	0.219579	0.913227	0.768433	0.306153	-	-	-	1	0.933036	0.0170319	-0.385812	0.381156	A	-
ENSMUSG00000046574_Prr12	1098.35	0.630364	-0.310443	0.944853	0.95185	0.929998	-	-	-	-	0.910736	-0.54769	0.0705012	0.547217	-	-	-	0	0.101838	0.742344	0.457162	0.251786	-	-
ENSMUSG00000005936_Kctd20	3599.64	0.155548	0.105959	0.948433	0.967123	0.975354	-	-	-	-	0.0842986	0.0141264	0.740044	0.98382	-	-	-	0	-0.003401	0.98489	-0.0292519	0.873844	-	-
ENSMUSG00000034621_Gpatch8	2731.91	-0.0562183	-0.291889	0.982004	0.867101	0.824638	-	-	-	-	0.846867	-0.173907	4.6194e-14	0.367483	A	-	-	0	-0.0817834	0.463202	-0.381418	0.0139244	-	-
ENSMUSG00000038215_BC088983	895.454	-0.0799542	-0.371646	0.974262	0.855549	0.834342	-	-	-	-	-0.631259	0.196142	0.0012138	0.621197	R	-	-	0	-0.124455	0.324384	0.134368	0.487151	-	-
ENSMUSG00000068428_Gm606	11.6284	-0.256079		0.976744		0.924076	-	-	-	-
ENSMUSG00000006299_Aamp	2756.5	0.508847	-0.303916	0.944853	0.946095	0.930931	-	-	-	-	-0.443824	-0.209232	0.37424	0.865037	-	-	-	0	-0.253376	0.522255	0.596328	0.179359	-	-
ENSMUSG00000024104_D6Wsu116e	4019.65	-0.158462	-0.182207	0.94512	0.933984	0.863537	-	-	-	-	0.329352	-0.270501	0.00841818	0.105243	A	-	-	0	-0.276851	0.00907969	-0.499616	0.00346162	R	-
ENSMUSG00000035382_Pcsk7	314.984	0.441842	0.388065	0.944853	0.884007	0.913353	-	-	-	-	0.299476	-0.260694	0.215896	0.519545	-	-	-	0	-0.216096	0.133259	0.201802	0.299511	-	-
ENSMUSG00000018474_Chd3	512.402	0.641833	0.0648239	0.944853	0.991098	0.908482	-	-	-	-	2.19687	-0.959196	1.9174e-14	0.00588449	A	R	Rescue	1	-0.617009	0.0864117	0.662801	0.052893	-	Compensation
ENSMUSG00000005505_Kbtbd4	726.404	-0.0530696	-0.0133127	0.983595	0.996973	0.970442	-	-	-	-	0.451262	-0.245208	0.0171016	0.436257	A	-	-	0	-0.165781	0.316003	-0.23988	0.179188	-	-
ENSMUSG00000025010_Ccnj	570.563	-0.260049	-0.462751	0.944853	0.82111	0.850461	-	-	-	-	0.839826	-0.494305	1.13622e-06	0.0190436	A	R	Rescue	0	-0.2855	0.0615379	-0.0448991	0.836036	-	Compensation
ENSMUSG00000032462_Pik3cb	2064.66	0.140417	-0.0802897	0.955003	0.986389	0.98255	-	-	-	-	-0.178914	1.31927	0.666493	0.000637981	-	A	-	0	1.19243	4.58653e-13	-0.620046	0.0349826	A	-
ENSMUSG00000026179_Pnkd	862.822	0.555841	-0.122383	0.944853	0.985927	0.943425	-	-	-	-	-1.1874	-0.0773882	0.0195075	0.964521	R	-	-	0	0.108948	0.818528	0.50302	0.273339	-	-
ENSMUSG00000031207_Msn	5741.58	0.173208	0.0180435	0.944853	0.995955	0.973846	-	-	-	-	0.83399	-0.234046	1.07418e-11	0.220918	A	-	-	0	-0.254362	0.0564301	-0.398592	0.0127021	-	-
ENSMUSG00000071266_Zfp946	1045.68	-0.555534	0.0138919	0.944853	0.996973	0.908482	-	-	-	-	2.34462	-0.671561	1.21223e-25	0.019217	A	R	Rescue	0	-0.395865	0.03458	-0.447412	0.116818	R	-
ENSMUSG00000021007_Spata7	451.813	-0.131004	0.243416	0.965532	0.935505	0.933473	-	-	-	-	-0.550448	0.244912	0.011863	0.538215	R	-	-	0	-0.158013	0.290947	-0.758981	0.000206599	-	-
ENSMUSG00000049164_Zfp518a	6208.27	-0.387919	-0.622963	0.944853	0.779672	0.801984	-	-	-	-	0.587158	0.172704	0.0472023	0.810242	A	-	-	0	-0.0927136	0.691715	-0.877136	0.00145511	-	-
ENSMUSG00000063235_Ptpmt1	305.9	0.0215736	0.6272	0.996609	0.80669	0.88481	-	-	-	-	-0.198103	0.00692131	0.608911	0.992782	-	-	-	0	0.0497226	0.930557	0.597106	0.124501	-	-
ENSMUSG00000032046_Abhd12	765.871	0.0366016	0.354273	0.990154	0.870164	0.909094	-	-	-	-	-0.336634	-0.0704701	0.136376	0.913693	-	-	-	0	-0.0434612	0.838694	0.0829553	0.690521	-	-
ENSMUSG00000061132_Blnk	190.023	1.58856	0.507867	0.0815401	0.83689	0.00465632	-	-	A	A	-3.24109	2.49822	1.7622e-20	1.71366e-11	R	A	Rescue	0	1.76144	1.09783e-09	-0.0881704	0.819565	A	-
ENSMUSG00000021493_Pdlim7	506.336	0.210363	-0.0550004	0.960292	0.993067	0.98654	-	-	-	-	1.39529	-0.559854	4.78293e-06	0.225693	A	-	-	0	-0.0308117	0.88688	0.914906	0.000291159	-	-
ENSMUSG00000038206_Fbxo8	1038.56	-0.397918	-0.258699	0.944853	0.91892	0.863561	-	-	-	-	-0.292065	0.0885872	0.139796	0.860898	-	-	-	0	-0.136689	0.224778	-0.293915	0.0143739	-	-
ENSMUSG00000038127_Ccdc50	4537.38	-0.307045	-0.339722	0.944853	0.91767	0.908482	-	-	-	-	1.11171	-0.1743	0.000104027	0.813749	A	-	-	0	-0.29961	1.53517e-05	-0.711849	0.00332999	R	-
ENSMUSG00000032085_Tagln	215.577	-0.0968179	1.20938	0.989763	0.63276	0.908482	-	-	-	-	4.27616	-0.565959	2.4668e-29	0.28819	A	-	-	0	-0.0798036	0.905248	0.6222	0.19556	-	-
ENSMUSG00000017144_Rnd3	1008.93	-1.17477	-0.835492	0.0604019	0.756365	0.200126	-	-	-	-	1.36825	-1.57679	0.000635227	0.000403977	A	R	Rescue	1	-1.10307	1.62185e-14	-0.0163824	0.969833	R	-
ENSMUSG00000003421_Nosip	989.85	0.612094	-0.176882	0.944853	0.968111	0.924076	-	-	-	-	0.123405	-0.223052	0.790254	0.814965	-	-	-	0	-0.0823758	0.42393	0.6282	0.0446024	-	-
ENSMUSG00000018481_Appbp2	5861.07	-0.28892	-0.273107	0.944853	0.912799	0.887908	-	-	-	-	0.446432	-0.0272708	0.0451397	0.968873	A	-	-	0	-0.111176	0.340491	-0.630488	0.00208563	-	-
ENSMUSG00000034908_Sidt2	794.875	0.691738	0.260546	0.944853	0.937268	0.883613	-	-	-	-	0.87258	-0.62018	0.000317676	0.045906	A	R	Rescue	0	-0.296265	0.13025	0.524376	0.0120731	-	Compensation
ENSMUSG00000032757_Bet1	928.483	-0.304078	-0.582235	0.944853	0.827085	0.873035	-	-	-	-	-0.504902	0.298806	0.111637	0.625904	-	-	-	0	-0.0546087	0.792771	-0.191835	0.409645	-	-
ENSMUSG00000060538_Tmem219	83.2817	0.336822	0.0728167	0.95127	0.991218	0.968631	-	-	-	-	-0.383702	0.109267	0.292409	0.91268	-	-	-	0	-0.0627147	0.866202	0.632497	0.0934562	-	-
ENSMUSG00000022285_Ywhaz	20394.7	-0.368366	-0.134122	0.944853	0.950712	0.884549	-	-	-	-	-0.0864612	-0.0141593	0.531701	0.971172	-	-	-	0	-0.114341	0.326347	-0.274629	0.0334432	-	-
ENSMUSG00000078640_Gm11627	233.185	-0.0965561	-0.148749	0.980652	0.964789	0.960244	-	-	-	-	-0.560491	-0.215227	0.0720034	0.762389	-	-	-	0	-0.448632	0.110776	0.0531157	0.900238	-	-
ENSMUSG00000031609_Sap30	2336.44	-0.595878	-0.21067	0.944853	0.937268	0.769416	-	-	-	-	-1.39097	0.353834	6.09562e-16	0.181808	R	-	-	0	0.151912	0.486015	0.240451	0.262621	-	-
ENSMUSG00000054717_Hmgb2	8206.08	-0.36199	0.172985	0.944853	0.943287	0.877855	-	-	-	-	0.276511	0.139778	0.0940062	0.678506	-	-	-	0	-0.0202291	0.920433	0.0724925	0.750181	-	-
ENSMUSG00000019539_Rcn3	263.424	2.55685	-0.121465	0.66131	0.986389	0.369992	-	-	-	-	-0.58987	-0.281466	0.210885	0.794623	-	-	-	0	0.362829	0.124674	1.39187	0.000573674	-	-
ENSMUSG00000032373_Car12	161.748	-0.0113801	-0.395759	0.999042	0.937711	0.945527	-	-	-	-	0.66785	-0.265571	0.155659	0.808435	-	-	-	1	0.329291	0.226556	0.42723	0.215467	-	-
ENSMUSG00000036249_Rbm43	308.055	-0.262662	-0.174443	0.944853	0.958071	0.911297	-	-	-	-	0.278588	-0.209908	0.358216	0.729889	-	-	-	0	-0.0599659	0.820819	0.0833325	0.742417	-	-
ENSMUSG00000028607_Cpt2	466.132	0.0777114	0.312488	0.981523	0.883419	0.91099	-	-	-	-	0.280788	-0.384109	0.200111	0.18297	-	-	-	0	-0.181112	0.36836	0.407079	0.0221193	-	-
ENSMUSG00000042213_Anubl1	35.8498	-0.813743	0.517576	0.944853	0.95992	0.926423	-	-	-	-	0.314121	0.550181	0.756473	0.775475	-	-	-	0	0.790857	0.110545	0.0658605	0.927628	-	-
ENSMUSG00000031608_Galnt7	650.505	-0.420816	-0.466573	0.944853	0.909804	0.908482	-	-	-	-	1.51936	0.339788	2.45301e-05	0.653871	A	-	-	1	0.227468	0.311671	-0.631041	0.0398532	-	-
ENSMUSG00000004032_Gstm5	385.942	0.0605923	0.115085	0.989261	0.984706	0.993446	-	-	-	-	0.309631	-0.582656	0.575135	0.494887	-	-	-	1	-0.121481	0.793996	0.610825	0.170484	-	-
ENSMUSG00000022564_Grina	195.524	0.65363	0.167244	0.944853	0.964789	0.927265	-	-	-	-	0.279307	-0.602259	0.415516	0.159628	-	-	-	1	0.0272557	0.958512	1.23951	0.000539991	-	-
ENSMUSG00000027454_Gins1	1512.52	-0.282993	0.326251	0.944853	0.888505	0.887412	-	-	-	-	-0.491193	-0.0257672	0.0227198	0.970238	R	-	-	0	-0.195757	0.200551	-0.0985641	0.591318	-	-
ENSMUSG00000019715_Gle1	2432.11	-0.0137532	-0.255454	0.996972	0.903666	0.911297	-	-	-	-	-0.148062	-0.119186	0.375428	0.723106	-	-	-	0	-0.137293	0.115984	-0.0736554	0.496866	-	-
ENSMUSG00000005506_Celf1	13358.4	-0.145861	-0.348585	0.949754	0.869703	0.878421	-	-	-	-	0.643507	-0.0796121	0.000414075	0.879832	A	-	-	0	-0.10904	0.317259	-0.394318	0.0113092	-	-
ENSMUSG00000003420_Fcgrt	63.9399	1.77413	0.122653	0.899009	0.981309	0.580929	-	-	-	-	-3.78543	2.18624	5.67388e-12	0.000913434	R	A	Rescue	0	1.75243	0.000518649	1.02247	0.0998017	A	-
ENSMUSG00000021009_Ptpn21	435.558	-0.139419	-0.400146	0.965532	0.880225	0.882696	-	-	-	-	1.37345	-0.720135	1.07418e-11	0.00210425	A	R	Rescue	1	-0.501895	0.0117986	-0.361595	0.139541	R	-
ENSMUSG00000051065_1600021P15Rik	982.506	-0.0632304	0.301589	0.982577	0.908937	0.929998	-	-	-	-	-0.14591	-0.0785099	0.565198	0.905764	-	-	-	0	-0.524715	1.84798e-06	-0.358731	0.0166891	R	-
ENSMUSG00000003429_Rps11	20140.9	0.184592	0.353047	0.94512	0.884007	0.920969	-	-	-	-	-0.450104	-0.0371876	0.0526846	0.962923	-	-	-	0	-0.110984	0.430166	0.00561158	0.983461	-	-
ENSMUSG00000025702_March8	571.139	-0.280246	-0.482248	0.944853	0.857493	0.84602	-	-	-	-	1.71594	-0.440018	6.10075e-16	0.152111	A	-	-	0	-0.279637	0.079713	0.175183	0.44935	-	-
ENSMUSG00000042249_Adrbk2	317.567	0.421798	0.640298	0.944853	0.732524	0.765282	-	-	-	-	0.604407	0.0706023	0.0540218	0.941929	-	-	-	1	0.361682	0.246888	0.075409	0.842957	-	-
ENSMUSG00000020474_Polm	238.037	0.617549	0.651324	0.944853	0.596215	0.761555	-	-	-	-	0.555623	-0.152294	0.0330306	0.802004	A	-	-	0	-0.230379	0.360395	-0.249489	0.270725	-	-
ENSMUSG00000025016_Tm9sf3	6029.74	-0.268929	0.122095	0.944853	0.973815	0.940152	-	-	-	-	0.224317	-0.0159584	0.476258	0.986257	-	-	-	0	-0.142354	0.208749	-0.387237	0.0558793	-	-
ENSMUSG00000006301_Tmbim1	502.667	0.574324	0.334658	0.944853	0.909306	0.877855	-	-	-	-	-0.550965	-0.639464	0.0953274	0.152154	-	-	-	0	-0.229106	0.192563	0.434465	0.090407	-	-
ENSMUSG00000074129_Rpl13a	33013.3	0.245446	0.26186	0.944853	0.937268	0.938893	-	-	-	-	-0.465275	-0.034614	0.0960348	0.968224	-	-	-	1	-0.0224952	0.93683	0.803779	0.0102509	-	-
ENSMUSG00000002147_Stat6	1450.63	0.407119	0.712828	0.944853	0.580807	0.477206	-	-	-	-	-0.69449	0.696085	0.015648	0.0555327	R	-	-	0	0.179747	0.571337	-0.469079	0.0772896	-	-
ENSMUSG00000062397_Zfp706	8071.27	-0.686725	-0.0624687	0.704035	0.990295	0.717956	-	-	-	-	-0.379925	-0.0438967	0.127524	0.956058	-	-	-	0	-0.229726	0.00321859	-0.300495	0.126122	R	-
ENSMUSG00000023940_Sgol1	3903.9	-0.425932	-0.303422	0.944853	0.910994	0.862129	-	-	-	-	-0.224105	0.243795	0.408807	0.617104	-	-	-	0	-0.185596	0.0653071	-0.868583	4.25524e-05	-	-
ENSMUSG00000068115_Ninl	767.213	0.101416	-0.0385632	0.968846	0.993067	0.989789	-	-	-	-	0.38566	-0.347626	0.0413662	0.179063	A	-	-	1	-0.221128	0.24901	0.249139	0.25705	-	-
ENSMUSG00000022286_Grhl2	2099.65	0.331187	-0.370484	0.944853	0.943287	0.937805	-	-	-	-	2.03296	0.445251	6.15898e-06	0.642518	A	-	-	1	0.214949	0.6672	-0.301175	0.551581	-	-
ENSMUSG00000021494_Ddx41	1910.01	0.419455	-0.135929	0.944853	0.964789	0.93936	-	-	-	-	-0.00125966	-0.268047	0.99664	0.535366	-	-	-	0	-0.167726	0.0726621	0.245268	0.220363	-	-
ENSMUSG00000021012_Zc3h14	5361.96	-0.1279	0.0181386	0.959799	0.995955	0.954383	-	-	-	-	0.600653	-0.0956935	4.93354e-07	0.735597	A	-	-	0	-0.110338	0.148751	-0.583003	0.00190919	-	-
ENSMUSG00000026643_Nmt2	4274.25	-0.150705	0.0690913	0.956215	0.987289	0.963339	-	-	-	-	0.441467	-0.0631629	0.0562683	0.927274	-	-	-	0	-0.0581645	0.648974	-0.427966	0.0277529	-	-
ENSMUSG00000004035_Gstm7	68.2567	1.26478	0.448272	0.944853	0.899716	0.775175	-	-	-	-	-1.05924	0.207977	0.0369933	0.884654	R	-	-	0	0.82479	0.0149251	0.738032	0.0717102	A	-
ENSMUSG00000025017_Pik3ap1	111.174	2.32424	2.06603	0.0132922	0.000726762	1.39214e-07	A	A	A	A	-0.98016	0.82796	0.0272753	0.166972	R	-	-	1	1.28162	1.27682e-07	0.657625	0.0347181	A	-
ENSMUSG00000022562_Oplah	53.9123	0.895765	-0.355308	0.944853	0.942717	0.911297	-	-	-	-	-1.48455	0.475486	0.000980793	0.600304	R	-	-	1	0.648617	0.0333586	1.22971	0.00382718	A	-
ENSMUSG00000006058_Snf8	1477.14	0.25375	0.235634	0.944853	0.937268	0.93936	-	-	-	-	-0.733021	-0.0894104	0.00175898	0.898595	R	-	-	0	-0.117751	0.243602	0.0152928	0.950057	-	-
ENSMUSG00000025701_Alox5	44.0521	-0.0160311	0.711739	0.999042	0.921493	0.931154	-	-	-	-	2.84898	-0.700616	1.22788e-10	0.161578	A	-	-	1	0.0299305	0.94064	0.626663	0.0144478	-	-
ENSMUSG00000020473_Aebp1	78.7481	0.790023	-0.000321236	0.944853	0.999941	0.9455	-	-	-	-	1.23919	-1.1676	0.00723249	0.038962	A	R	Rescue	1	-0.47257	0.01379	0.576114	0.0582656	R	-
ENSMUSG00000018995_Nars2	601.217	-0.335298	-0.0671427	0.944853	0.990295	0.91099	-	-	-	-	-0.482762	0.204412	0.0527662	0.695278	-	-	-	0	-0.0684823	0.669044	0.160178	0.441467	-	-
ENSMUSG00000050288_Fzd2	175.377	-0.547371	-1.68294	0.94512	0.273651	0.245195	-	-	-	-	3.36594	-1.35391	3.37134e-23	0.000185903	A	R	Rescue	1	-0.85972	6.2176e-08	1.5736	0.000363333	R	Compensation
ENSMUSG00000051455_Gm1564	1338.74	-0.479757	-1.23035	0.944853	0.277114	0.335657	-	-	-	-	-0.184443	-0.0479907	0.730777	0.973344	-	-	-	1	0.33907	0.545347	0.431029	0.407293	-	-
ENSMUSG00000020525_Ppm1d	1309.48	-0.221329	0.041666	0.944853	0.993067	0.940152	-	-	-	-	0.15009	-0.0426031	0.567055	0.954228	-	-	-	0	-0.201776	0.229312	-0.47258	0.0191193	-	-
ENSMUSG00000031647_Mfap3l	362.749	-1.06511	-0.342225	0.597311	0.958071	0.833048	-	-	-	-	3.72549	-1.75199	3.40114e-17	0.000454792	A	R	Rescue	1	-1.68056	8.38944e-10	-0.956834	0.03889	R	-
ENSMUSG00000044795_Cyb5d1	427.842	0.224355	-0.0453364	0.944853	0.993256	0.970193	-	-	-	-	1.35086	-0.0975708	5.39015e-07	0.905068	A	-	-	0	-0.137765	0.439572	-0.734727	0.00918769	-	-
ENSMUSG00000068762_Gstm6	49.3698	0.752891	1.1685	0.94512	0.617186	0.778703	-	-	-	-	0.878705	0.036138	0.0662422	0.979304	-	-	-	0	0.459917	0.293553	0.421794	0.302836	-	-
ENSMUSG00000051166_Eml5	1482.48	-0.035019	-0.18341	0.990271	0.964463	0.970111	-	-	-	-	0.855733	0.24795	0.00867872	0.73763	A	-	-	1	0.20035	0.259018	-0.574351	0.0361356	-	-
ENSMUSG00000089989_Flt3l	24.8904	0.745002	1.42657	0.94512	0.764869	0.85016	-	-	-	-	0.932952	-0.265583	0.212941	0.888216	-	-	-	1	0.903667	0.0598062	0.456935	0.421161	-	-
ENSMUSG00000059278_Lsmd1	550.251	0.547298	0.00546844	0.944853	0.999566	0.93936	-	-	-	-	-0.738536	-0.209845	0.0495402	0.819935	R	-	-	0	-0.194442	0.296768	0.879206	0.0133639	-	-
ENSMUSG00000025019_Lcor	424.317	0.344334	0.298152	0.944853	0.948088	0.926866	-	-	-	-	1.72148	0.655832	6.20616e-08	0.123556	A	-	-	0	0.504276	0.0174913	-1.25511	0.00322671	A	-
ENSMUSG00000056267_Cep70	1021.22	-0.496359	-0.346972	0.944853	0.914104	0.878333	-	-	-	-	-0.596724	0.633136	0.0457281	0.104807	R	-	-	0	0.233872	0.153466	-0.954966	0.000303324	-	-
ENSMUSG00000038005_2700029M09Rik	2263.6	-0.31686	0.34283	0.944853	0.84914	0.873035	-	-	-	-	-0.0531982	-0.0533596	0.771924	0.908242	-	-	-	0	-0.153287	0.216827	-0.288943	0.123669	-	-
ENSMUSG00000038094_Atp13a4	17.0437	0.426946		0.960145		0.980881	-	-	-	-
ENSMUSG00000045377_Tmem88	243.981	1.36702	0.820445	0.794347	0.675102	0.330924	-	-	-	-	1.01636	-0.491904	0.0019377	0.344332	A	-	-	0	0.0354663	0.869606	1.31304	4.35916e-05	-	-
ENSMUSG00000021495_Fam193b	1091.3	0.471437	-0.451423	0.944853	0.889978	0.911297	-	-	-	-	0.536656	-0.406023	0.125364	0.498514	-	-	-	0	-0.137306	0.313979	0.419225	0.0776413	-	-
ENSMUSG00000024006_Stk38	4099.19	-0.0229174	-0.404927	0.991488	0.848706	0.850461	-	-	-	-	-0.7125	0.702095	0.000370044	0.00232752	R	A	Rescue	0	0.228935	0.179407	-0.953696	2.33649e-05	-	Compensation
ENSMUSG00000090673_Gm340	1092.15	0.473751	0.175574	0.944853	0.95141	0.882696	-	-	-	-	-0.140896	0.661315	0.630478	0.0320605	-	A	-	0	0.288523	0.0252504	-0.814478	0.000253465	A	-
ENSMUSG00000074873_AI606181	234.292	0.682776	0.434887	0.944853	0.874125	0.769416	-	-	-	-	-1.69734	1.1737	7.49572e-09	0.000521384	R	A	Rescue	0	0.893162	3.26831e-05	-0.516191	0.130587	A	-
ENSMUSG00000014349_Ube2z	5184.3	0.137885	0.106919	0.95127	0.964291	0.965311	-	-	-	-	-0.0188395	-0.117471	0.939409	0.797904	-	-	-	0	-0.0747317	0.225868	-0.0645203	0.668464	-	-
ENSMUSG00000018476_Kdm6b	1040.84	0.349966	-0.319119	0.944853	0.937268	0.925589	-	-	-	-	0.435559	-0.479438	0.253132	0.424291	-	-	-	0	0.022637	0.933977	0.530283	0.0633698	-	-
ENSMUSG00000020925_Ccdc43	2833.3	-0.505174	-0.162683	0.944853	0.958071	0.86246	-	-	-	-	-0.0978934	-0.0859644	0.730228	0.905036	-	-	-	0	-0.180572	0.0146446	-0.26225	0.098122	R	-
ENSMUSG00000073650_Gm216	159.577	-1.03066	-1.87442	0.927061	0.00112743	0.000205265	-	R	R	R	-6.65774	1.7248	4.52638e-36	0.0246244	R	A	Rescue	0	0.878515	0.0753449	-0.346731	0.496215	-	Compensation
ENSMUSG00000049957_Ccdc137	808.246	-0.0567498	0.110463	0.983507	0.964789	0.959402	-	-	-	-	0.424051	-0.0820113	0.00802579	0.83799	A	-	-	0	-0.403518	0.0609136	-0.413379	0.0234623	-	-
ENSMUSG00000004319_Clcn3	4497.86	-0.297356	-0.500335	0.944853	0.880858	0.889499	-	-	-	-	0.53414	0.0806955	0.179872	0.947555	-	-	-	0	0.0699393	0.80978	-0.28782	0.363069	-	-
ENSMUSG00000059878_Zfp422	1254.26	-0.0198898	-0.248781	0.995199	0.910994	0.913353	-	-	-	-	0.520526	-0.268887	0.00485835	0.369566	A	-	-	0	-0.461559	0.00155058	-0.41625	0.0359871	R	-
ENSMUSG00000058569_Tmed9	1932.38	0.426364	0.125365	0.944853	0.964789	0.913353	-	-	-	-	-0.22993	-0.206207	0.363394	0.667362	-	-	-	0	-0.164461	0.0598651	0.536486	0.0116474	-	-
ENSMUSG00000028435_Aqp3	392.669	-0.24113	0.41219	0.949881	0.914728	0.931111	-	-	-	-	-3.77307	0.653033	1.6746e-19	0.398745	R	-	-	1	-0.0410184	0.924731	0.402945	0.364986	-	-
ENSMUSG00000007833_Aldh16a1	624.27	0.869965	0.0265227	0.927061	0.996973	0.880271	-	-	-	-	-0.465483	0.279906	0.211031	0.717641	-	-	-	0	0.423092	0.0113163	1.41696	0.00135025	A	-
ENSMUSG00000034259_Exosc4	381.761	0.47325	-0.0133118	0.944853	0.996973	0.935437	-	-	-	-	0.207201	-0.278865	0.567812	0.671912	-	-	-	0	-0.233942	0.0383758	1.04887	0.0112954	R	-
ENSMUSG00000053916_Nanp	792.223	-0.278214	0.115581	0.944853	0.973826	0.940152	-	-	-	-	-0.3556	0.501312	0.18314	0.150325	-	-	-	0	0.0480603	0.910915	-0.736084	0.0203676	-	-
ENSMUSG00000021013_Ttc8	211.952	-0.0875289	0.287616	0.980419	0.937711	0.929998	-	-	-	-	0.719556	0.352372	0.00508129	0.36079	A	-	-	0	-0.155336	0.581283	-0.481913	0.0181433	-	-
ENSMUSG00000026177_Slc11a1	168.548	-0.681845	-1.7949	0.944853	0.00159664	0.0263781	-	R	R	R	-5.08703	-0.461391	4.04035e-35	0.680786	R	-	-	0	0.547883	0.16077	0.747016	0.0745213	-	-
ENSMUSG00000042129_Rassf4	132.655	2.84675	1.52618	0.0968286	0.0925415	8.30854e-05	-	-	A	A	0.155337	1.14002	0.76404	0.0226189	-	A	-	1	0.747141	0.0554226	-0.605959	0.117414	-	-
ENSMUSG00000021504_B4galt7	190.66	0.183788	-0.256755	0.962959	0.937268	0.934212	-	-	-	-	-0.346848	-0.307219	0.164508	0.450136	-	-	-	0	-0.162233	0.490192	0.268687	0.154394	-	-
ENSMUSG00000040562_Gstm2	193.049	0.623492	0.937458	0.944853	0.744516	0.791535	-	-	-	-	2.06954	-0.59644	1.34318e-05	0.484535	A	-	-	0	-0.48998	0.489746	-0.528617	0.420402	-	-
ENSMUSG00000057594_Arl16	234.952	0.315149	0.566352	0.944853	0.783612	0.843927	-	-	-	-	-0.0843087	-0.131639	0.771706	0.825104	-	-	-	0	-0.0181589	0.949578	-0.233697	0.345552	-	-
ENSMUSG00000022561_Gpaa1	441.732	0.866034	-0.162041	0.944853	0.964789	0.887067	-	-	-	-	0.0199702	-0.281978	0.960754	0.637711	-	-	-	0	-0.035322	0.873831	1.1611	0.000431504	-	-
ENSMUSG00000022292_Rrm2b	372.722	-0.169148	-0.564303	0.957403	0.87501	0.908482	-	-	-	-	-0.948912	0.661147	0.0121633	0.231802	R	-	-	0	0.0269316	0.932999	-1.01458	0.000804436	-	-
ENSMUSG00000020471_Pold2	2187.58	0.763661	-0.147103	0.944853	0.973826	0.913353	-	-	-	-	-0.3226	-0.093358	0.428475	0.935559	-	-	-	0	0.00221931	0.991678	0.598332	0.0416281	-	-
ENSMUSG00000057738_Spna2	11452.6	0.129678	-0.0218784	0.955003	0.995955	0.984245	-	-	-	-	0.408019	0.194124	0.00845525	0.478355	A	-	-	0	0.228482	0.0103626	-0.127974	0.377755	A	-
ENSMUSG00000038084_Opa1	4211.98	-0.213967	-0.293357	0.944853	0.905244	0.882696	-	-	-	-	0.280377	-0.047236	0.175984	0.94111	-	-	-	0	-0.17845	0.0677859	-0.594467	0.000908487	-	-
ENSMUSG00000028430_Nol6	4638.6	0.344728	-0.30495	0.944853	0.909638	0.91465	-	-	-	-	0.215041	-0.271584	0.393125	0.510241	-	-	-	0	-0.164503	0.317439	0.105385	0.622446	-	-
ENSMUSG00000026946_Nmi	33.1944	-0.412362	0.00886849	0.963794	0.999566	0.964641	-	-	-	-	0.937656	-0.83573	0.155606	0.412883	-	-	-	0	0.306556	0.610384	1.02493	0.0393095	-	-
ENSMUSG00000031212_Pgr15l	13.6352	0.51879		0.95127		0.925472	-	-	-	-
ENSMUSG00000059439_Bcas3	1244.73	0.196398	-0.165443	0.94512	0.950712	0.937805	-	-	-	-	-0.65003	0.098385	0.000390676	0.839284	R	-	-	1	0.251597	0.0659544	0.219371	0.150547	-	-
ENSMUSG00000027455_Nsfl1c	3682.09	0.203295	0.140774	0.944853	0.964789	0.974389	-	-	-	-	0.137596	-0.22998	0.633128	0.652389	-	-	-	0	-0.260226	0.0323863	-0.114594	0.576617	R	-
ENSMUSG00000034457_Eda2r	4524.85	-0.175582	-0.696881	0.94512	0.703798	0.773961	-	-	-	-	0.0263189	0.336101	0.950146	0.564158	-	-	-	0	0.120274	0.686598	-0.9159	0.00325489	-	-
ENSMUSG00000051339_2900026A02Rik	437.097	0.548545	0.471438	0.944853	0.819939	0.60026	-	-	-	-	0.66561	-0.467827	0.000841125	0.0667683	A	-	-	1	0.0211525	0.935324	0.27299	0.146387	-	-
ENSMUSG00000058135_Gstm1	1026.28	0.152126	-0.205	0.965532	0.95024	0.957248	-	-	-	-	1.43798	-1.00403	1.8652e-06	0.00544105	A	R	Rescue	0	-0.657539	0.0320036	-0.360418	0.347655	R	-
ENSMUSG00000046088_Gm9805	15.0374	0.0409682		0.996972		0.607909	-	-	-	-	-0.0608652	-0.527855	0.958435	0.797936	-	-	-	0	-0.460116	0.588573	0.126345	0.883215	-	-
ENSMUSG00000059142_Zfp945	2122.27	-0.43093	-0.889722	0.944853	0.539138	0.593151	-	-	-	-	0.939867	0.218897	0.0023374	0.766151	A	-	-	0	-0.106398	0.628835	-1.01283	0.00055717	-	-
ENSMUSG00000044952_Kctd21	111.315	-0.085623	-0.452906	0.987917	0.886937	0.913353	-	-	-	-	-0.817179	0.386723	0.0540964	0.647361	-	-	-	0	-0.174333	0.709511	-0.261518	0.529779	-	-
ENSMUSG00000062582_Rpl30-ps8	6143.97	-0.418484	-0.321827	0.944853	0.991527		-	-	-	-	-0.738946	0.20194	0.665683	0.966865	-	-	-	0	-0.153403	0.480168	1.30219	0.22123	-	-
ENSMUSG00000037487_Ubr5	26241.7	-0.0996127	-0.409888	0.965532	0.838193	0.864107	-	-	-	-	-0.0865292	0.272914	0.700289	0.382945	-	-	-	0	-0.00716617	0.971792	-0.601546	0.000628319	-	-
ENSMUSG00000005237_Dnahc2	103.306	0.719814	-0.32226	0.944853	0.933147	0.913353	-	-	-	-	-1.97504	0.680108	2.25122e-06	0.330955	R	-	-	0	1.05809	2.0913e-06	0.516861	0.122757	A	-
ENSMUSG00000035704_Alg8	501.925	-0.260695	0.1531	0.944853	0.952097	0.908482	-	-	-	-	-0.7897	0.292334	0.00234384	0.550038	R	-	-	0	0.0958313	0.619654	-0.13921	0.611083	-	-
ENSMUSG00000025793_Hgs	944.376	0.52232	-0.193965	0.944853	0.959435	0.924076	-	-	-	-	0.41509	-0.236212	0.207771	0.736401	-	-	-	0	0.134233	0.321145	0.384487	0.106042	-	-
ENSMUSG00000033713_Foxn3	442.077	-0.42518	-0.59645	0.944853	0.840881	0.758658	-	-	-	-	2.27378	-0.61246	2.37101e-22	0.042265	A	R	Rescue	1	-0.327475	0.0117346	-0.128785	0.664126	R	-
ENSMUSG00000028603_Scp2	1924.88	0.029471	0.132586	0.9907	0.957101	0.970442	-	-	-	-	-1.16169	0.517922	1.90394e-13	0.00898874	R	A	Rescue	0	0.285891	0.000640398	0.0589536	0.697337	A	-
ENSMUSG00000020469_Myl7	90.5646	2.18871	0.657708	0.944853	0.861612	0.5076	-	-	-	-	-1.49374	1.04675	0.00196688	0.11095	R	-	-	1	1.0565	0.000298049	0.72912	0.0721843	A	-
ENSMUSG00000027890_Gstm4	293.324	0.307282	0.207253	0.944853	0.946851	0.941966	-	-	-	-	-1.22665	0.234518	0.000151666	0.766965	R	-	-	0	0.246084	0.248974	0.436146	0.113016	-	-
ENSMUSG00000020840_Blmh	4695.35	-0.122338	-0.0800565	0.958438	0.972525	0.924076	-	-	-	-	0.0863097	-0.141431	0.612923	0.637711	-	-	-	0	-0.250615	0.185597	-0.0457743	0.816173	-	-
ENSMUSG00000031214_Ophn1	135.778	0.43091	0.545005	0.944853	0.87501	0.889364	-	-	-	-	1.68243	-0.230493	4.45853e-08	0.729144	A	-	-	0	-0.306966	0.311263	-0.420486	0.187769	-	-
ENSMUSG00000025154_Arhgap19	4154.47	-0.111095	-0.606651	0.960638	0.729402	0.676265	-	-	-	-	0.0163221	0.329172	0.965195	0.493076	-	-	-	0	0.165814	0.346437	-0.114414	0.638212	-	-
ENSMUSG00000072829_Gm7292	491.896	-0.182507	-0.873301	0.94512	0.778207	0.769416	-	-	-	-	1.07823	0.0549477	0.00366534	0.965312	A	-	-	1	-0.0011656	0.996015	0.580795	0.147864	-	-
ENSMUSG00000059689_Zfp637	211.373	0.299948	0.227996	0.944968	0.937711	0.929998	-	-	-	-	-0.250698	-0.0221902	0.307501	0.974907	-	-	-	0	-0.241019	0.0945283	-0.219577	0.239736	-	-
ENSMUSG00000022551_Cyc1	3092.14	0.656345	0.0309154	0.944853	0.993067	0.909094	-	-	-	-	-0.467515	-0.305543	0.00286273	0.173466	R	-	-	0	-0.113716	0.380248	1.03291	0.000139381	-	-
ENSMUSG00000026176_Ctdsp1	923.693	-0.245538	-0.269887	0.944853	0.937268	0.913353	-	-	-	-	0.27638	-0.762604	0.415471	0.0474466	-	R	-	1	-0.465169	0.000472827	0.506641	0.0274842	R	-
ENSMUSG00000021176_2610021K21Rik	69.9836	0.220093	0.181046	0.969776	0.965245	0.974947	-	-	-	-	-0.494675	0.392939	0.200864	0.549721	-	-	-	0	0.44858	0.203615	0.193859	0.563222	-	-
ENSMUSG00000032515_Csrnp1	501.061	-0.788425	-0.62551	0.944853	0.79993	0.524323	-	-	-	-	0.659725	-0.574541	0.0577012	0.257039	-	-	-	0	-0.137351	0.68839	0.681162	0.0380114	-	-
ENSMUSG00000027889_Ampd2	1251.17	0.591516	-0.15786	0.944853	0.95715	0.911382	-	-	-	-	1.0922	-0.374971	1.36314e-07	0.242809	A	-	-	0	-0.116992	0.312387	0.448934	0.00855877	-	-
ENSMUSG00000021501_Caml	490.884	-0.211268	0.103568	0.94512	0.968111	0.932938	-	-	-	-	-0.516194	0.00499085	0.00481241	0.991095	R	-	-	0	-0.204754	0.13137	-0.209634	0.164662	-	-
ENSMUSG00000021631_Mrps36-ps1	112.762	-0.835594		0.971298		0.940459	-	-	-	-
ENSMUSG00000032966_Fkbp1a	11942.7	-0.202884	0.0303649	0.944853	0.99416	0.919277	-	-	-	-	0.238892	-0.261381	0.250449	0.42615	-	-	-	0	-0.341909	0.0196542	-0.578798	0.0433295	R	-
ENSMUSG00000021177_Tdp1	1324.11	0.304073	0.177947	0.944853	0.951633	0.940152	-	-	-	-	0.373162	0.0470589	0.115975	0.950413	-	-	-	0	0.0830915	0.575946	-0.231737	0.201655	-	-
ENSMUSG00000022552_Sharpin	401.624	0.469431	0.150211	0.944853	0.964789	0.919103	-	-	-	-	-0.309101	-0.0495679	0.313235	0.958016	-	-	-	0	-0.156102	0.378079	-0.0799714	0.755199	-	-
ENSMUSG00000021500_Ddx46	11974.6	-0.211526	-0.093961	0.944853	0.971667	0.911303	-	-	-	-	0.769675	-0.180412	2.31605e-05	0.64103	A	-	-	0	-0.222537	0.0209475	-0.859979	0.000645908	R	-
ENSMUSG00000003423_Pih1d1	469.822	0.631892	0.0792834	0.944853	0.987179	0.919174	-	-	-	-	-0.174939	-0.222821	0.5602	0.689747	-	-	-	0	-0.150357	0.46122	0.850817	0.00693589	-	-
ENSMUSG00000042097_Zfp239	693.131	-0.163171	-0.347011	0.949881	0.87851	0.862129	-	-	-	-	-0.47072	0.410255	0.0285682	0.164714	R	-	-	0	-0.00400954	0.989164	-0.522811	0.00816541	-	-
ENSMUSG00000047604_Frat2	261.708	0.414896	0.520132	0.944853	0.826557	0.822408	-	-	-	-	-0.45071	0.466599	0.243454	0.44881	-	-	-	1	0.1775	0.420779	0.299211	0.34164	-	-
ENSMUSG00000035049_Rrp12	2350.43	0.398144	-0.280623	0.944853	0.91892	0.913353	-	-	-	-	0.421619	-0.34155	0.065082	0.33265	-	-	-	0	-0.236968	0.00263305	0.422994	0.0634275	R	-
ENSMUSG00000031644_Nek1	1941.86	-0.189241	-0.545671	0.94512	0.857493	0.895555	-	-	-	-	0.286199	0.0719474	0.420722	0.94592	-	-	-	0	-0.0500385	0.644276	-0.505901	0.0260422	-	-
ENSMUSG00000032519_Slc25a38	303.242	0.411452	0.349018	0.944853	0.914949	0.924076	-	-	-	-	0.154517	-0.0742528	0.640512	0.931963	-	-	-	0	-0.0410548	0.813317	0.478484	0.069369	-	-
ENSMUSG00000042079_Hnrnpf	42119.4	-0.0812201	-0.320978	0.969872	0.857493	0.844375	-	-	-	-	0.113578	-0.0462148	0.447687	0.909702	-	-	-	0	-0.119557	0.108453	-0.173661	0.0396653	-	-
ENSMUSG00000002741_Ykt6	3051.49	-0.00617903	0.152746	0.999042	0.947893	0.95535	-	-	-	-	-0.0430571	-0.208688	0.813049	0.393347	-	-	-	0	-0.118959	0.129394	0.297604	0.0145038	-	-
ENSMUSG00000049950_Rpp38	761.238	-0.238572	0.418833	0.944853	0.841622	0.802013	-	-	-	-	-0.440107	0.0593026	0.0377912	0.925421	R	-	-	0	-0.410849	0.00781211	-0.697687	0.000140392	R	-
ENSMUSG00000070570_Slc17a7	66.1252	1.31763	0.464819	0.944853	0.91892	0.872554	-	-	-	-	-1.29204	0.456812	0.0552701	0.76914	-	-	-	1	1.35435	2.4194e-05	1.15464	0.0195746	A	-
ENSMUSG00000011752_Pgam1	36033	-0.125625	-0.171058	0.955003	0.941557	0.908489	-	-	-	-	-0.295192	-0.110805	0.0517346	0.74688	-	-	-	0	-0.0581705	0.548069	0.417537	0.00239784	-	-
ENSMUSG00000030134_Rasgef1a	42.4592	4.31778	1.23575	0.644879	0.690577	0.0396006	-	-	A	A	-1.55522	2.29219	0.021073	0.00150957	R	A	Rescue	1	1.9863	0.00016172	-0.75773	0.172336	A	-
ENSMUSG00000022553_Maf1	947.436	0.331606	-0.226954	0.944853	0.916481	0.908482	-	-	-	-	-0.576135	-0.168456	0.00217013	0.676559	R	-	-	0	-0.0452395	0.767309	0.796429	0.000656298	-	-
ENSMUSG00000005299_Letm1	1253.67	0.0766231	0.23884	0.979746	0.935735	0.95392	-	-	-	-	0.468637	-0.32483	0.0329947	0.345352	A	-	-	0	-0.111673	0.161401	0.188783	0.19057	-	-
ENSMUSG00000021178_Psmc1	8117.61	0.153844	0.266196	0.946434	0.909804	0.920887	-	-	-	-	-0.27677	0.0173495	0.154614	0.976981	-	-	-	0	-0.159796	0.209616	-0.357196	0.0262403	-	-
ENSMUSG00000030647_Ndufc2	1099.95	-0.270792	-0.0876359	0.944853	0.978932	0.925561	-	-	-	-	-0.601315	0.0562398	0.0100323	0.941381	R	-	-	0	-0.154334	0.382028	0.651822	0.0250947	-	-
ENSMUSG00000034321_Exosc1	1590	-0.0874427	0.00617778	0.970717	0.998456	0.973846	-	-	-	-	0.0302185	-0.169048	0.919294	0.750559	-	-	-	0	-0.379712	0.014515	-0.72514	0.00212224	R	-
ENSMUSG00000009108_Gnat2	141.425	0.171791	0.000953658	0.96933	0.999566	0.990093	-	-	-	-	-1.09981	0.949784	0.00110283	0.0203396	R	A	Rescue	0	0.459291	0.047116	0.0690343	0.847419	A	-
ENSMUSG00000057897_Camk2b	417.338	1.25123	-0.428845	0.567468	0.853715	0.353424	-	-	-	-	0.169137	-0.547227	0.491485	0.0433892	-	R	-	1	-0.121063	0.569799	0.641255	0.000754615	-	-
ENSMUSG00000025157_Zdhhc16	802.404	-0.0259464	0.0936407	0.992367	0.971667	0.974241	-	-	-	-	-0.232207	-0.0657399	0.183264	0.889695	-	-	-	0	-0.228042	0.00489599	-6.64392e-05	0.999653	R	-
ENSMUSG00000002102_Psmc3	4467.34	0.421995	0.0345967	0.944853	0.995863	0.93936	-	-	-	-	-0.0671987	-0.108529	0.833862	0.882951	-	-	-	0	-0.150563	0.0657087	-0.0175048	0.941856	-	-
ENSMUSG00000042042_Csgalnact2	555.593	-0.253979	-0.216814	0.944853	0.964789	0.94943	-	-	-	-	-0.66845	0.600765	0.134682	0.393347	-	-	-	0	0.271646	0.0417555	-0.468685	0.103455	A	-
ENSMUSG00000022528_Hes1	575.267	0.301472	-0.190113	0.944853	0.950712	0.920969	-	-	-	-	-1.55407	-0.238819	4.24659e-08	0.725291	R	-	-	0	-0.151022	0.582046	0.538802	0.0903717	-	-
ENSMUSG00000047694_Yipf6	1388.1	-0.37086	-0.065085	0.944853	0.991218	0.920969	-	-	-	-	0.416809	0.0234451	0.177114	0.979436	-	-	-	0	-0.307405	0.00150087	-0.915532	0.000362059	R	-
ENSMUSG00000032375_Aph1b	17.4987	0.603683		0.952056		0.940152	-	-	-	-
ENSMUSG00000025159_Mms19	2744.41	0.365053	-0.0104141	0.944853	0.996973	0.926272	-	-	-	-	-0.546485	0.0712156	0.000292377	0.865381	R	-	-	0	0.153605	0.0955792	0.29825	0.009959	-	-
ENSMUSG00000057406_Whsc1	2051.95	-0.381156	-0.096083	0.944853	0.97633	0.891961	-	-	-	-	0.95244	-0.522217	1.47349e-06	0.0434965	A	R	Rescue	1	-0.359778	0.0131471	0.0496937	0.805316	R	-
ENSMUSG00000021179_BC002230	848.397	0.335269	-0.10471	0.944853	0.971667	0.941558	-	-	-	-	0.150257	-0.0928375	0.4932	0.856674	-	-	-	0	-0.053853	0.837835	0.339219	0.160429	-	-
ENSMUSG00000027456_Sdcbp2	62.1189	-0.361492	0.233769	0.959877	0.956395	0.937805	-	-	-	-	-1.8053	0.359061	2.60013e-05	0.725258	R	-	-	0	0.455087	0.0996311	0.43671	0.166464	-	-
ENSMUSG00000045767_B230219D22Rik	4082.97	-0.332605	-0.756136	0.944853	0.752647	0.779625	-	-	-	-	0.316077	0.111859	0.424739	0.918684	-	-	-	0	-0.0133862	0.964638	-0.378193	0.184875	-	-
ENSMUSG00000021497_Txndc15	543.822	-0.183204	0.291713	0.945744	0.937711	0.927217	-	-	-	-	-0.314483	-0.13647	0.364935	0.876024	-	-	-	0	-0.220003	0.084466	0.156906	0.504492	-	-
ENSMUSG00000003934_Efnb3	128.151	0.502145	0.10883	0.944853	0.990084	0.953933	-	-	-	-	0.139025	-0.221398	0.782158	0.832614	-	-	-	1	0.0142692	0.971749	0.0196519	0.965256	-	-
ENSMUSG00000030110_Ret	88.6815	2.96859	1.83218	0.545223	0.00730363	9.50502e-05	-	A	A	A	0.541169	1.04527	0.349809	0.124942	-	-	-	1	1.50469	0.00118178	-0.0490074	0.94026	A	-
ENSMUSG00000052316_Lrrc15	41.1987	-0.26569	0.566546	0.970717	0.887732	0.911297	-	-	-	-	-0.946231	0.566415	0.0522231	0.498514	-	-	-	1	0.182792	0.768614	-0.0704324	0.894075	-	-
ENSMUSG00000021496_Pcbd2	129.651	-0.0466408	0.855577	0.991791	0.461916	0.529487	-	-	-	-	-1.18612	0.862258	0.000361779	0.0409844	R	A	Rescue	0	0.347952	0.118071	0.0850634	0.789033	-	Compensation
ENSMUSG00000030796_Tead2	2274.48	-0.3602	-0.425225	0.944853	0.853099	0.765282	-	-	-	-	0.965255	-0.770755	1.0752e-05	0.00269735	A	R	Rescue	0	-0.319227	0.0931276	0.712527	0.000837068	-	Compensation
ENSMUSG00000001175_Calm1	10971.4	0.134881	0.357097	0.957218	0.80669	0.899895	-	-	-	-	-0.073057	0.223323	0.642892	0.277624	-	-	-	0	0.0799511	0.674142	-0.185554	0.179346	-	-
ENSMUSG00000033364_Usp37	4539.44	-0.234458	-0.225894	0.944853	0.937711	0.913353	-	-	-	-	0.0893265	0.101136	0.791412	0.902719	-	-	-	0	0.0423447	0.932325	-0.588523	0.0967801	-	-
ENSMUSG00000030685_Kctd13	253.656	-0.118578	-0.366204	0.981775	0.903666	0.911297	-	-	-	-	0.14017	-0.561877	0.648168	0.110745	-	-	-	0	-0.202095	0.476929	0.719463	0.00557128	-	-
ENSMUSG00000053040_Aph1c	22.7344	-0.210466	0.61856	0.981523	0.937268	0.940152	-	-	-	-	-0.267385	0.139764	0.73854	0.94691	-	-	-	1	0.0831587	0.937623	0.504387	0.476769	-	-
ENSMUSG00000031216_Stard8	359.721	0.155787	1.37408	0.956135	0.0148327	0.00196792	-	A	A	A	-1.58495	1.03629	2.67765e-05	0.0315497	R	A	Rescue	0	0.988213	2.28259e-05	-0.00166924	0.996452	A	-
ENSMUSG00000025133_Ints4	4013.08	-0.0643518	-0.258294	0.978307	0.884132	0.862129	-	-	-	-	-0.504624	0.111303	2.52584e-06	0.619747	R	-	-	0	-0.146005	0.354019	-0.458785	0.00181331	-	-
ENSMUSG00000022554_Fam203a	342.388	0.387774	-0.107887	0.944853	0.971667	0.951771	-	-	-	-	0.486741	-0.553767	0.00847769	0.00851045	A	R	Rescue	0	-0.319669	0.00100454	1.10605	0.000165373	R	Compensation
ENSMUSG00000022533_Atp13a3	9371.67	-0.365714	-0.611471	0.944853	0.853715	0.882696	-	-	-	-	1.04353	-0.0727072	0.00351481	0.951872	A	-	-	0	-0.161422	0.026212	-0.567318	0.0340268	R	-
ENSMUSG00000042216_Sgsm1	206.135	0.660768	0.136703	0.944853	0.970256	0.916786	-	-	-	-	0.75249	-0.123546	0.00216189	0.841993	A	-	-	1	0.243083	0.275119	0.852047	0.000785349	-	-
ENSMUSG00000000001_Gnai3	8293.16	-0.280078	-0.166247	0.944853	0.961432	0.920887	-	-	-	-	0.553853	-0.0625034	0.0368142	0.941387	A	-	-	0	-0.106163	0.392678	-0.241803	0.190963	-	-
ENSMUSG00000037465_Klf10	3119.61	0.0129443	-0.511866	0.996972	0.752596	0.808065	-	-	-	-	-0.348839	0.356063	0.169236	0.360061	-	-	-	0	-0.0600297	0.758966	-0.230186	0.234648	-	-
ENSMUSG00000041346_Wrap53	641.148	0.711989	0.26853	0.944853	0.943287	0.91099	-	-	-	-	-0.150728	0.0799387	0.694157	0.939602	-	-	-	0	0.117694	0.519617	0.313019	0.214246	-	-
ENSMUSG00000025402_Nab2	180.133	0.945599	0.423432	0.944853	0.900153	0.843766	-	-	-	-	-2.32362	0.555604	1.74479e-09	0.436257	R	-	-	1	-0.143885	0.687306	0.0148715	0.976386	-	-
ENSMUSG00000022558_Heatr7a	345.924	0.273288	-0.290373	0.955003	0.93852	0.953641	-	-	-	-	0.60627	-0.163267	0.0783156	0.852585	-	-	-	0	0.251615	0.423965	1.07657	0.0042236	-	-
ENSMUSG00000002617_Zfp40	576.314	-0.24062	0.130852	0.944853	0.972366	0.947373	-	-	-	-	-0.366692	0.604999	0.259596	0.142411	-	-	-	0	0.291359	0.137651	-1.02291	0.000480976	-	-
ENSMUSG00000031217_Efnb1	33.5123	1.40443	0.504619	0.944853	0.935334	0.882696	-	-	-	-	-1.62144	0.872089	0.00815684	0.388608	R	-	-	1	0.513736	0.109499	0.632793	0.151585	-	-
ENSMUSG00000037458_Azin1	7490.25	-0.23389	-0.334236	0.944853	0.920259	0.920909	-	-	-	-	0.155951	0.258637	0.658339	0.688694	-	-	-	0	0.0028512	0.988437	-0.408803	0.0560031	-	-
ENSMUSG00000031642_Sh3rf1	331.175	0.128333	-0.0131547	0.969776	0.996973	0.994321	-	-	-	-	1.11506	-0.459261	0.000108318	0.312174	A	-	-	1	0.0598318	0.886882	-0.102779	0.790234	-	-
ENSMUSG00000035365_4930547N16Rik	1669.23	-0.186456	-0.217592	0.944853	0.941557	0.913353	-	-	-	-	-0.334239	0.39417	0.133553	0.194084	-	-	-	0	0.189452	0.092299	-0.707646	0.000764223	-	-
ENSMUSG00000026174_Rqcd1	6339.9	-0.203923	-0.120426	0.944853	0.963848	0.913353	-	-	-	-	-0.00981471	-0.0145061	0.97656	0.985744	-	-	-	0	-0.205444	0.55697	-0.1612	0.606013	-	-
ENSMUSG00000059552_Trp53	9476.79	0.254793	0.192988	0.944853	0.957277	0.964641	-	-	-	-	-0.319323	0.311014	0.360098	0.626837	-	-	-	0	0.218762	0.165661	-0.46045	0.0786265	-	-
ENSMUSG00000034403_Pja1	890.132	-0.0287238	-0.296066	0.9907	0.912786	0.913353	-	-	-	-	-0.215258	0.0365714	0.392238	0.963734	-	-	-	0	0.120272	0.362023	0.462669	0.0243837	-	-
ENSMUSG00000030798_Cd37	128.194	-0.985288	-0.575113	0.944853	0.909638	0.809649	-	-	-	-	-4.6172	0.193125	1.48998e-15	0.925421	R	-	-	0	0.649029	0.206601	0.750348	0.19107	-	-
ENSMUSG00000036943_Rab8b	1140.51	0.51947	0.158551	0.944853	0.971667	0.919174	-	-	-	-	0.216349	0.694809	0.63312	0.220946	-	-	-	1	0.732347	1.63635e-07	-0.678465	0.0421949	A	-
ENSMUSG00000030138_Bms1	9925.01	-0.133853	-0.0831795	0.951818	0.974254	0.924008	-	-	-	-	0.301281	-0.164903	0.103412	0.652948	-	-	-	0	-0.219386	0.271579	-0.648757	0.00709153	-	-
ENSMUSG00000033530_Ttc7b	911.293	-0.249526	-0.300007	0.944853	0.884453	0.788384	-	-	-	-	-0.0371798	-0.182805	0.850926	0.524236	-	-	-	0	-0.100092	0.587901	0.392021	0.0156785	-	-
ENSMUSG00000022537_Tmem44	92.6709	0.0309573	-0.163709	0.996972	0.974254	0.982265	-	-	-	-	0.131019	-0.462872	0.792448	0.531832	-	-	-	1	0.0382824	0.915796	0.621338	0.0316239	-	-
ENSMUSG00000039640_Mrpl12	1936.41	0.623962	0.0840357	0.944853	0.987786	0.913716	-	-	-	-	-0.0961954	-0.34491	0.794975	0.536444	-	-	-	0	-0.344613	0.000183796	1.07424	0.00398218	R	-
ENSMUSG00000036781_Rps27l	7164.99	-0.270666	0.244178	0.944853	0.935505	0.911297	-	-	-	-	-0.568469	-0.106772	0.0157773	0.867444	R	-	-	0	-0.202673	0.181196	0.653994	0.0118361	-	-
ENSMUSG00000035642_1810020D17Rik	104.236	0.210756	0.85346	0.969872	0.371518	0.58191	-	-	-	-	-1.81372	0.940835	2.07019e-07	0.0420007	R	A	Rescue	0	0.763835	0.0016279	0.69819	0.0232867	A	-
ENSMUSG00000021180_Rps6ka5	623.032	-0.0541773	-0.883788	0.984821	0.474357	0.556976	-	-	-	-	-0.0103914	0.837404	0.97895	0.011896	-	A	-	0	0.614425	1.67228e-08	-0.209551	0.275455	A	-
ENSMUSG00000071719_Tmem28	152.397	0.00542931	-0.475216	0.999042	0.904971	0.919174	-	-	-	-	1.68159	-0.990379	6.98798e-11	0.000450529	A	R	Rescue	1	-0.305125	0.219081	0.20312	0.472375	-	Compensation
ENSMUSG00000050947_Amigo1	149.197	0.07402	0.529435	0.986271	0.80669	0.882696	-	-	-	-	-0.382036	-0.384503	0.168773	0.368533	-	-	-	1	-0.120487	0.738716	0.285378	0.252873	-	-
ENSMUSG00000031641_Cbr4	409.078	-0.200541	0.261606	0.94512	0.935857	0.913497	-	-	-	-	-1.59354	0.412828	2.85224e-07	0.477119	R	-	-	0	-0.0400343	0.842675	0.195182	0.520293	-	-
ENSMUSG00000003131_Pafah1b2	2893.73	-0.232539	-0.150954	0.944853	0.964789	0.930931	-	-	-	-	0.498113	-0.0698582	0.0752455	0.935367	-	-	-	0	-0.157202	0.222394	-0.366764	0.0669413	-	-
ENSMUSG00000026173_Plcd4	67.4494	0.257939	-0.0186826	0.961685	0.997256	0.990346	-	-	-	-	-0.0161092	-0.446224	0.986186	0.79394	-	-	-	0	-0.1335	0.892685	0.119695	0.89501	-	-
ENSMUSG00000025792_Slc25a10	143.71	1.20903	0.558784	0.944853	0.905599	0.878461	-	-	-	-	0.954945	-0.610285	0.0237521	0.356513	A	-	-	0	-0.269426	0.441239	1.12099	0.00517864	-	-
ENSMUSG00000059327_Eda	106.993	0.36514	0.676395	0.944853	0.814525	0.877855	-	-	-	-	-0.914607	0.81676	0.0108543	0.070358	R	-	-	0	0.173668	0.537772	-0.407884	0.07681	-	-
ENSMUSG00000071172_Srsf3	24647.8	-0.389788	-0.323488	0.944853	0.909804	0.884403	-	-	-	-	0.0176513	-0.029412	0.958431	0.970512	-	-	-	0	-0.257007	0.0121434	0.0064502	0.978721	R	-
ENSMUSG00000026648_Dclre1c	421.141	-0.181614	-0.479385	0.949754	0.905599	0.91099	-	-	-	-	0.522082	-0.114109	0.178788	0.918687	-	-	-	0	0.167328	0.427217	-0.646239	0.0697155	-	-
ENSMUSG00000030682_Cdipt	854.634	0.559368	0.375843	0.944853	0.853715	0.769416	-	-	-	-	0.111201	-0.246514	0.589127	0.399202	-	-	-	0	-0.13755	0.230006	0.517705	0.00345369	-	-
ENSMUSG00000058056_Palld	350.896	0.69061	-0.922015	0.944853	0.388143	0.429615	-	-	-	-	0.509492	-0.205633	0.0848502	0.754043	-	-	-	1	-0.0622171	0.766213	0.0787796	0.808649	-	-
ENSMUSG00000048796_Cyb561d1	104.871	0.260703	-0.595187	0.95848	0.880858	0.908482	-	-	-	-	0.678123	-0.354597	0.0607965	0.590045	-	-	-	0	-0.0400035	0.894318	0.324501	0.155841	-	-
ENSMUSG00000032869_Psmf1	691.189	-0.0174155	-0.247944	0.996609	0.937268	0.926423	-	-	-	-	0.0427804	-0.143866	0.891873	0.812389	-	-	-	0	-0.0924961	0.508128	0.166636	0.353345	-	-
ENSMUSG00000022295_Atp6v1c1	2372.49	-0.398461	-0.27343	0.944853	0.937268	0.889364	-	-	-	-	-0.293237	0.0620474	0.340589	0.946344	-	-	-	0	-0.116609	0.377207	0.0225535	0.928192	-	-
ENSMUSG00000030681_Mvp	331.649	1.07828	-0.286717	0.87183	0.920259	0.803461	-	-	-	-	-1.68244	1.12252	2.76375e-12	3.57838e-05	R	A	Rescue	0	1.41928	2.93395e-18	1.06791	0.00451346	A	-
ENSMUSG00000032518_Rpsa	17482.2	0.745034	-0.314753	0.944853	0.918087	0.891961	-	-	-	-	-0.0998718	-0.117726	0.776858	0.889582	-	-	-	0	-0.0750902	0.712961	0.598594	0.0333477	-	-
ENSMUSG00000030145_Zfp248	398.493	-0.113396	-0.0306834	0.967958	0.995955	0.9594	-	-	-	-	-0.0495412	-0.130513	0.857681	0.805805	-	-	-	0	-0.0430793	0.925757	-0.418564	0.200493	-	-
ENSMUSG00000021185_9030617O03Rik	354.274	0.51201	0.248249	0.944853	0.950712	0.922	-	-	-	-	-3.05431	1.84731	1.84118e-13	0.000120009	R	A	Rescue	1	1.37011	0.000155672	-0.87934	0.0376231	A	Compensation
ENSMUSG00000015937_H2afy	1722.2	0.404794	0.230956	0.944853	0.937268	0.91099	-	-	-	-	-1.58963	1.2507	1.2342e-14	1.81359e-08	R	A	Rescue	1	1.01838	8.16077e-11	-0.127802	0.552847	A	-
ENSMUSG00000022297_Fzd6	214.325	0.808662	0.335106	0.944853	0.937711	0.8217	-	-	-	-	2.1828	-0.797529	9.32697e-14	0.0262668	A	R	Rescue	1	-0.595643	0.0365231	0.00434509	0.991432	R	-
ENSMUSG00000048997_Atxn7l2	371.39	0.423234	-0.396788	0.944853	0.909804	0.913353	-	-	-	-	1.11628	-0.43713	0.000146725	0.367483	A	-	-	0	-0.266965	0.03257	0.286991	0.189837	R	-
ENSMUSG00000021218_Gdi2	26716.4	-0.264998	0.0764185	0.944853	0.983539	0.929221	-	-	-	-	-0.244153	0.15681	0.266012	0.734712	-	-	-	0	-0.167974	0.0879779	-0.525588	0.00255654	-	-
ENSMUSG00000031220_Awat2	30.9928	-0.190334	0.104991	0.982577	0.991987	0.983625	-	-	-	-	0.0883149	-0.144805	0.899766	0.928403	-	-	-	0	-0.358097	0.310578	0.34762	0.381429	-	-
ENSMUSG00000036646_Man1b1	1918.17	0.257272	-0.0207828	0.944853	0.995955	0.960072	-	-	-	-	0.0910627	-0.0994518	0.675411	0.832531	-	-	-	0	-0.0596761	0.726616	-0.0269119	0.877631	-	-
ENSMUSG00000002105_Slc39a13	119.083	0.474953	0.179913	0.944853	0.964789	0.942534	-	-	-	-	-0.491067	-0.243755	0.174944	0.761719	-	-	-	0	-0.000905817	0.997337	0.530222	0.0338987	-	-
ENSMUSG00000036241_Ube2r2	2732.29	-0.157504	0.0705245	0.946434	0.982795	0.933473	-	-	-	-	0.180083	-0.459826	0.335695	0.0275993	-	R	-	0	-0.278014	0.00207884	-0.172015	0.54943	R	-
ENSMUSG00000022538_Lsg1	4511.89	-0.141893	-0.206281	0.949881	0.91892	0.872223	-	-	-	-	0.109433	-0.16329	0.459534	0.480349	-	-	-	0	-0.292704	0.0288005	-0.262914	0.0453026	R	-
ENSMUSG00000007827_Ankrd26	1248.38	-0.152923	-0.519365	0.950151	0.861612	0.885493	-	-	-	-	0.673898	0.2119	0.0398208	0.781725	A	-	-	0	0.0197897	0.960638	-0.941819	0.00506514	-	-
ENSMUSG00000053475_Tnfaip6	32.7016	-0.346765	-2.21482	0.958224	0.182035	0.229581	-	-	-	-	-2.72815	0.66511	3.59756e-05	0.652326	R	-	-	0	-0.250681	0.780576	-0.0559197	0.943354	-	-
ENSMUSG00000063430_Wscd2	83.7002	0.540155	0.640788	0.944853	0.87622	0.913353	-	-	-	-	-2.92575	0.709708	2.94157e-08	0.489991	R	-	-	1	1.50773	1.1874e-07	1.15535	0.00387728	A	-
ENSMUSG00000022299_Slc25a32	824.561	-0.440219	-0.554562	0.944853	0.867101	0.863537	-	-	-	-	0.408493	-0.216798	0.281252	0.798595	-	-	-	0	-0.341478	0.0163082	-0.289289	0.248381	R	-
ENSMUSG00000031221_Igbp1	2371.15	-0.114606	0.0874265	0.960742	0.97633	0.946788	-	-	-	-	-0.0905954	0.0515595	0.68642	0.929813	-	-	-	0	-0.085606	0.611462	-0.320818	0.0385263	-	-
ENSMUSG00000028433_Ubap2	6744.27	-0.0582548	-0.40365	0.981195	0.869106	0.889713	-	-	-	-	0.632531	-0.344935	0.00866705	0.384506	A	-	-	0	-0.078845	0.588973	-0.243449	0.312969	-	-
ENSMUSG00000042190_Cmklr1	311.611	0.432979	0.0372075	0.944853	0.993256	0.954346	-	-	-	-	-3.41148	1.71577	1.49892e-39	2.66442e-09	R	A	Rescue	0	2.05827	4.90475e-20	0.353915	0.169614	A	-
ENSMUSG00000030680_2900092E17Rik	983.418	0.905635	0.135016	0.944853	0.971667	0.891249	-	-	-	-	0.211244	-0.0208122	0.5204	0.982754	-	-	-	0	0.0581087	0.734621	0.03954	0.876576	-	-
ENSMUSG00000024174_Pot1b	696.826	-0.318727	-0.401249	0.944853	0.905642	0.888152	-	-	-	-	0.824467	-0.389877	0.00626282	0.450447	A	-	-	0	-0.495848	1.92617e-06	-0.370581	0.0738252	R	-
ENSMUSG00000022300_Dcaf13	3594.21	-0.335971	0.0171684	0.944853	0.996973	0.899774	-	-	-	-	0.0588329	-0.142817	0.786579	0.717843	-	-	-	0	-0.283255	0.0207363	-0.326864	0.0260422	R	-
ENSMUSG00000053838_Nudcd3	2887	0.136564	0.0746424	0.956636	0.97694	0.985212	-	-	-	-	0.400896	-0.162951	0.00265938	0.496353	A	-	-	0	-0.0229289	0.881185	0.252403	0.0970319	-	-
ENSMUSG00000035623_Rsf1	3665.68	-0.12807	-0.145487	0.961188	0.951989	0.941966	-	-	-	-	0.662606	0.0522972	9.08836e-06	0.911626	A	-	-	0	-0.0703781	0.592558	-0.636682	0.000392899	-	-
ENSMUSG00000028601_Echdc2	682.671	-0.134864	0.357994	0.962959	0.887002	0.91099	-	-	-	-	-0.771755	0.153161	0.00438645	0.824084	R	-	-	0	0.133475	0.606864	0.771178	0.00869685	-	-
ENSMUSG00000026135_Zfp142	1733.6	0.145573	-0.520296	0.956215	0.89258	0.913353	-	-	-	-	0.63135	-0.385627	0.211141	0.711446	-	-	-	0	-0.302199	0.592175	-0.306788	0.576472	-	-
ENSMUSG00000030678_Maz	4310.84	0.268071	0.119437	0.944853	0.964789	0.955386	-	-	-	-	0.479937	-0.282425	0.0231529	0.425086	A	-	-	0	-0.111928	0.30137	0.416303	0.00981473	-	-
ENSMUSG00000037386_Rims2	293.882	-0.345693	-0.511668	0.944853	0.853715	0.765628	-	-	-	-	1.34675	-0.461672	1.08286e-08	0.166511	A	-	-	1	-0.635385	0.0127293	-0.58145	0.0262936	R	-
ENSMUSG00000036202_Rif1	32026.9	-0.569328	-1.0213	0.944853	0.374418	0.415401	-	-	-	-	0.776433	0.24418	0.0228586	0.757033	A	-	-	0	-0.0775311	0.673276	-1.04904	0.0006775	-	-
ENSMUSG00000034135_Sik3	1355.91	0.193599	0.000394845	0.945922	0.999728	0.983707	-	-	-	-	0.946443	-0.217787	9.65993e-11	0.386497	A	-	-	0	-0.0657185	0.70542	-0.0959615	0.543196	-	-
ENSMUSG00000040195_Tmem194	1643.08	0.193554	-0.0321145	0.944853	0.995955	0.975434	-	-	-	-	-0.843357	0.657013	0.000201897	0.019195	R	A	Rescue	1	0.411163	0.10533	-0.526876	0.027739	-	Compensation
ENSMUSG00000027887_Sypl2	46.3898	1.03851		0.944853		0.901703	-	-	-	-	1.91578	0.344869	0.00290893	0.818446	A	-	-	1	-0.673052	0.129098	-0.996978	0.0328665	-	-
ENSMUSG00000030677_Kif22	3821.71	0.412197	0.0131917	0.944853	0.996973	0.940152	-	-	-	-	-0.348059	0.039577	0.103236	0.953823	-	-	-	0	0.0776431	0.147893	0.0963375	0.508577	-	-
ENSMUSG00000038260_Trpm4	172.552	1.00137	0.0142686	0.944853	0.996973	0.891961	-	-	-	-	0.20466	0.107327	0.56517	0.907345	-	-	-	0	0.292206	0.535176	0.866694	0.0567508	-	-
ENSMUSG00000046546_Fam43a	414.951	-0.248766	-0.23441	0.944853	0.937268	0.915697	-	-	-	-	0.0324825	-0.091118	0.922842	0.905065	-	-	-	0	0.0122193	0.971792	0.996639	0.00490331	-	-
ENSMUSG00000025171_Ubtd1	121.422	2.48473	0.788941	0.677684	0.788128	0.294672	-	-	-	-	-0.883343	0.377216	0.0314044	0.648242	R	-	-	0	0.5154	0.00502431	1.23121	0.00337934	A	-
ENSMUSG00000027459_Fam110a	96.4501	0.601291	0.512347	0.944853	0.900153	0.918931	-	-	-	-	0.0913593	-0.754638	0.849293	0.161948	-	-	-	0	0.166554	0.704437	0.878864	0.00717469	-	-
ENSMUSG00000021182_Ccdc88c	1547.15	-0.218506	-0.324379	0.944853	0.905599	0.891961	-	-	-	-	1.08031	-0.398703	1.29669e-06	0.250484	A	-	-	0	-0.296132	0.0405334	0.0474815	0.847207	R	-
ENSMUSG00000045165_AI467606	259.926	0.516272	0.10417	0.944853	0.973906	0.910613	-	-	-	-	-1.36775	0.811137	4.9773e-07	0.0176328	R	A	Rescue	0	0.625484	0.00545301	-0.142604	0.594132	A	-
ENSMUSG00000040009_Gnaz	139.173	0.789909	0.453064	0.944853	0.909522	0.875628	-	-	-	-	-0.160927	0.528406	0.708656	0.356026	-	-	-	1	0.58701	0.0149251	0.620915	0.039844	A	-
ENSMUSG00000047434_AI480653	577.844	-0.0573215	-0.0845281	0.983507	0.980564	0.956354	-	-	-	-	0.0927303	-0.140623	0.666405	0.727756	-	-	-	1	0.0162819	0.929292	0.428593	0.00686535	-	-
ENSMUSG00000037921_Ddx60	24.8648	0.277975		0.972051		0.901945	-	-	-	-	1.26149	0.231335	0.167105	0.925421	-	-	-	0	0.917116	0.102802	1.21347	0.0537102	-	-
ENSMUSG00000030674_Qprt	155.985	-0.0280783	-0.749527	0.996972	0.742298	0.88656	-	-	-	-	-0.452378	-0.39417	0.319841	0.644897	-	-	-	0	-0.23987	0.330518	1.45339	0.00159543	-	-
ENSMUSG00000051331_Cacna1c	31.5507	3.37742	1.67615	0.299398	0.286403	0.012904	-	-	A	A	-0.0426997	-0.0186087	0.956601	0.990202	-	-	-	1	0.446637	0.559119	0.228188	0.712251	-	-
ENSMUSG00000068749_Psma5	6467.29	-0.233104	-0.0850331	0.944853	0.974254	0.899087	-	-	-	-	-0.642965	0.0118534	1.54039e-05	0.98169	R	-	-	0	-0.168183	0.262828	0.411051	0.0426694	-	-
ENSMUSG00000049076_Acap2	2633.3	-0.0805779	-0.460653	0.973987	0.852899	0.882696	-	-	-	-	-0.0845364	0.248395	0.771179	0.596603	-	-	-	0	0.254844	0.076057	-0.433118	0.0379909	-	-
ENSMUSG00000051457_Spn	597.522	0.554184	0.268539	0.944853	0.913646	0.908482	-	-	-	-	-2.91838	2.78939	2.71289e-39	4.93788e-35	R	A	Rescue	0	2.06601	2.19566e-22	-0.600508	0.0148383	A	Compensation
ENSMUSG00000028436_Dcaf12	2722.68	-0.129914	-0.288245	0.957218	0.881867	0.855882	-	-	-	-	-0.324898	0.0375011	0.0170586	0.927611	R	-	-	0	-0.025515	0.78702	0.124453	0.22556	-	-
ENSMUSG00000032370_Lactb	335.625	-0.252153	0.362643	0.944853	0.863961	0.889364	-	-	-	-	-0.88036	0.294208	2.21152e-05	0.413614	R	-	-	0	0.299064	0.111108	-0.527404	0.042782	-	-
ENSMUSG00000022557_Bop1	2704.63	0.789054	-0.153123	0.944853	0.964874	0.904721	-	-	-	-	0.31906	-0.384409	0.355853	0.491533	-	-	-	0	-0.151279	0.336616	0.691397	0.0153009	-	-
ENSMUSG00000042502_Cd2bp2	3483.77	0.375986	0.0847101	0.944853	0.97296	0.926157	-	-	-	-	0.041577	0.0327379	0.812578	0.943869	-	-	-	0	-0.109018	0.393395	-0.050848	0.706508	-	-
ENSMUSG00000027463_Slc52a3	109.411	0.805445	0.807231	0.944853	0.542951	0.615866	-	-	-	-	-2.54668	-0.129683	4.32789e-13	0.919141	R	-	-	0	0.718824	0.0616154	1.12133	0.00361904	-	-
ENSMUSG00000049670_Morn4	316.919	0.538246	0.366272	0.944853	0.890439	0.897862	-	-	-	-	-0.520858	0.167891	0.0696752	0.805949	-	-	-	0	0.134707	0.66452	0.293683	0.274698	-	-
ENSMUSG00000021508_Cxcl14	43.4541	3.66429	1.93751	0.562201	0.0291872	0.00123546	-	A	A	A	-0.175681	-0.179662	0.770296	0.90111	-	-	-	1	0.343043	0.269981	0.858891	0.0110831	-	-
ENSMUSG00000023067_Cdkn1a	1023.11	0.579883	-0.254688	0.944853	0.937268	0.901703	-	-	-	-	-1.22866	0.212468	1.21021e-06	0.719321	R	-	-	1	0.216353	0.508968	-0.325748	0.294055	-	-
ENSMUSG00000025178_Pi4k2a	1237.84	0.599982	-0.107034	0.944853	0.964789	0.852686	-	-	-	-	-0.0231213	-0.117522	0.91242	0.75182	-	-	-	0	0.0539866	0.762441	0.469163	0.0165106	-	-
ENSMUSG00000033799_BC016423	5215.45	-0.449437	-0.60246	0.944853	0.841144	0.86246	-	-	-	-	1.54379	-0.453	8.05624e-06	0.475921	A	-	-	0	-0.427412	0.165054	-0.646971	0.0737862	-	-
ENSMUSG00000018821_Avpi1	537.353	1.01214	0.834492	0.592901	0.361903	0.0783334	-	-	-	-	-1.19095	0.920297	7.97955e-06	0.00333802	R	A	Rescue	0	0.883424	2.22661e-05	1.28413	0.00372498	A	-
ENSMUSG00000042492_Tbc1d10b	1419.96	0.663317	0.495474	0.927407	0.744516	0.589018	-	-	-	-	-0.380667	0.408847	0.0549401	0.11618	-	-	-	0	0.519844	0.000161083	0.314633	0.0828969	A	-
ENSMUSG00000068747_Sort1	1226.65	0.54039	0.0260869	0.944853	0.995955	0.862129	-	-	-	-	1.81366	-0.478277	3.93463e-23	0.0547284	A	-	-	1	-0.283803	0.329541	0.00639755	0.983949	-	-
ENSMUSG00000037681_Esyt3	213.085	0.368363	-0.019611	0.944853	0.996973	0.939984	-	-	-	-	-0.140625	-0.223459	0.722779	0.776792	-	-	-	1	0.0619002	0.837096	0.379263	0.127559	-	-
ENSMUSG00000004393_Ddx56	2000.62	0.307022	-0.161828	0.944853	0.950712	0.939389	-	-	-	-	-0.113752	-0.259887	0.599368	0.404291	-	-	-	0	-0.2942	0.00645938	0.219282	0.174204	R	-
ENSMUSG00000028437_Ubap1	1573.81	-0.0427785	-0.072912	0.985753	0.979772	0.952471	-	-	-	-	-0.005019	-0.14057	0.97895	0.599969	-	-	-	0	-0.037723	0.77524	-0.0788919	0.574624	-	-
ENSMUSG00000041846_Smek1	7752.98	-0.40895	-0.318074	0.944853	0.884132	0.862129	-	-	-	-	0.553406	-0.167319	0.00408033	0.686133	A	-	-	0	-0.222774	0.0312758	-0.612851	0.00264544	R	-
ENSMUSG00000044345_Marveld1	534.167	0.706535	0.361325	0.927407	0.930085	0.882696	-	-	-	-	0.212073	0.127578	0.689959	0.925719	-	-	-	1	0.53666	0.240597	0.550355	0.22555	-	-
ENSMUSG00000047714_Ppp1r2	4468.49	-0.523188	-0.387272	0.944853	0.861612	0.826335	-	-	-	-	-0.181637	-0.0497826	0.453315	0.943526	-	-	-	0	-0.124976	0.294826	-0.137061	0.434254	-	-
ENSMUSG00000032366_Tpm1	3967	-0.00346149	-0.0555227	0.999042	0.987498	0.991325	-	-	-	-	2.08162	-0.46784	1.9929e-59	0.00306707	A	R	Rescue	1	-0.126442	0.677431	0.011477	0.968308	-	Compensation
ENSMUSG00000015668_Pdzd11	1627.88	-0.0244125	0.493807	0.991488	0.752498	0.806942	-	-	-	-	-0.650888	0.111457	0.00703389	0.865381	R	-	-	0	-0.326043	4.6242e-05	-0.517925	0.0142526	R	-
ENSMUSG00000035509_Fbxl21	29.045	0.840749	1.07245	0.944853	0.781718	0.817335	-	-	-	-	-0.927274	0.896466	0.193712	0.41504	-	-	-	0	1.0553	0.0228525	-0.13443	0.811845	A	-
ENSMUSG00000022556_Hsf1	677.213	0.603543	0.0873469	0.944853	0.985282	0.920758	-	-	-	-	0.573626	-0.394681	0.0213051	0.296669	A	-	-	0	-0.152516	0.181409	0.329157	0.0406643	-	-
ENSMUSG00000018820_Zfyve27	640.153	0.309757	0.0888028	0.944853	0.977987	0.95392	-	-	-	-	0.175197	-0.179419	0.441172	0.66997	-	-	-	0	0.0501147	0.822249	0.491756	0.0106783	-	-
ENSMUSG00000032802_Srxn1	1132.27	-0.761905	-0.0537922	0.606811	0.990295	0.266864	-	-	-	-	-0.887587	0.0167892	7.60892e-07	0.978426	R	-	-	0	-0.182243	0.21246	0.127118	0.480313	-	-
ENSMUSG00000022303_Dcstamp	65.3719	0.157425	-0.10358	0.970074	0.991218	0.98872	-	-	-	-	-7.99534	1.72842	8.49218e-09	0.653606	R	-	-	0	3.67568	0.00379946	0.406332	0.667343	A	-
ENSMUSG00000026172_Bcs1l	660.565	0.297219	0.00198392	0.944853	0.999566	0.972073	-	-	-	-	-1.07819	0.04436	0.0052081	0.971407	R	-	-	0	-0.21217	0.586181	-0.342116	0.440914	-	-
ENSMUSG00000006057_Atp5g1	3289.98	0.952431	0.102367	0.758555	0.982551	0.878421	-	-	-	-	-0.645232	-0.0041728	0.0463788	0.995465	R	-	-	0	-0.1188	0.667899	0.355363	0.237906	-	-
ENSMUSG00000022548_Apod	336.364	0.500862	-0.383643	0.944853	0.887602	0.910188	-	-	-	-	-4.36901	1.78281	1.01053e-30	8.4564e-05	R	A	Rescue	0	2.11183	1.2098e-14	-0.222486	0.633574	A	-
ENSMUSG00000041329_Atp1b2	933.272	0.243215	-0.1938	0.944853	0.959397	0.95392	-	-	-	-	-2.03968	-0.0761738	7.52087e-12	0.941798	R	-	-	1	0.410297	0.0959299	0.0718012	0.901105	-	-
ENSMUSG00000030672_Mylpf	1326.05	0.36295	0.292485	0.944853	0.916481	0.920758	-	-	-	-	-3.8182	2.50986	4.62861e-39	3.76587e-16	R	A	Rescue	0	1.29819	1.7206e-06	-1.13235	0.000363333	A	Compensation
ENSMUSG00000053334_Ficd	89.4845	0.92863	0.174919	0.944853	0.964789	0.865821	-	-	-	-	-0.888464	0.426398	0.0156639	0.51807	R	-	-	0	0.462463	0.0639925	0.307494	0.275772	-	-
ENSMUSG00000068079_Tcf15	363.233	-0.466449	-0.201238	0.944853	0.963431	0.913353	-	-	-	-	-0.998314	-0.171045	0.0174571	0.88799	R	-	-	0	-0.220631	0.686467	0.785969	0.0969854	-	-
ENSMUSG00000018974_Sart3	2490.55	0.515696	-0.211974	0.944853	0.940899	0.910188	-	-	-	-	0.511255	-0.37898	0.0131584	0.198093	A	-	-	0	-0.178685	0.00397988	0.473809	0.00560105	R	-
ENSMUSG00000034311_Kif4	2846.13	-0.0777546	0.0314438	0.973038	0.993067	0.9594	-	-	-	-	0.105182	0.158172	0.587705	0.643247	-	-	-	0	0.105802	0.393769	-0.535721	0.00317164	-	-
ENSMUSG00000022555_Dgat1	375.132	0.241322	0.0766215	0.94512	0.985927	0.975795	-	-	-	-	-0.573522	0.0825613	0.0160375	0.908714	R	-	-	0	0.058694	0.84375	0.155849	0.488162	-	-
ENSMUSG00000025439_Clns1a	6695.72	-0.166703	-0.09676	0.94512	0.965325	0.913353	-	-	-	-	-0.421989	0.102634	0.0196692	0.819487	R	-	-	0	-0.140919	0.467335	0.0087967	0.969989	-	-
ENSMUSG00000033781_Asb13	172.889	-0.0294616	0.493001	0.995672	0.876152	0.911297	-	-	-	-	1.35587	-1.01054	9.10225e-07	0.000844266	A	R	Rescue	1	-0.868157	1.30009e-05	-0.0577847	0.842149	R	-
ENSMUSG00000074698_Csnk2a1	14782.8	-0.345491	-0.262262	0.944853	0.935396	0.897862	-	-	-	-	0.0478948	0.0702412	0.880154	0.927077	-	-	-	0	-0.0969218	0.561503	-0.371669	0.0463805	-	-
ENSMUSG00000022304_Dpys	385.1	0.107142	-0.425888	0.968624	0.940899	0.943997	-	-	-	-	-3.15451	0.486823	2.49606e-08	0.719116	R	-	-	1	1.1355	0.00948184	0.631782	0.266514	A	-
ENSMUSG00000029111_Whsc2	2046.68	0.204116	-0.134685	0.944853	0.964789	0.954383	-	-	-	-	0.179531	-0.121572	0.522182	0.852585	-	-	-	0	0.00243664	0.983816	-0.0561103	0.778041	-	-
ENSMUSG00000015189_Casd1	627.508	-0.611455	-0.749515	0.944853	0.745883	0.670465	-	-	-	-	0.154044	0.179837	0.680961	0.819591	-	-	-	0	-0.141179	0.381278	-0.567031	0.00944572	-	-
ENSMUSG00000046598_Bdh1	317.68	0.135153	-0.260512	0.968846	0.935505	0.933939	-	-	-	-	-1.06091	0.304026	6.67111e-06	0.484948	R	-	-	1	0.146784	0.300291	0.0642437	0.766468	-	-
ENSMUSG00000041477_Dcp1b	192.907	0.0310133	-0.363518	0.996495	0.892386	0.913353	-	-	-	-	-0.389827	0.46263	0.148339	0.200242	-	-	-	0	0.179783	0.296128	0.0679293	0.777615	-	-
ENSMUSG00000021187_Tc2n	75.5568	-0.442123		0.94512		0.974241	-	-	-	-	2.099	-0.590752	0.0147129	0.762389	A	-	-	0	-0.126558	0.820596	-0.526313	0.451384	-	-
ENSMUSG00000061111_Fam195b	301.816	0.386407	-0.185608	0.94512	0.965796	0.964641	-	-	-	-	-0.264672	-0.0206762	0.580935	0.98822	-	-	-	0	0.0943128	0.494725	1.15668	0.00252822	-	-
ENSMUSG00000026171_Rnf25	742.061	0.236821	-0.116958	0.946434	0.981309	0.975434	-	-	-	-	0.312834	-0.387177	0.434259	0.567313	-	-	-	0	-0.283739	0.415792	-0.0196561	0.964532	-	-
ENSMUSG00000003863_Ppfia3	81.1081	1.05538	0.525209	0.944853	0.883284	0.853061	-	-	-	-	-0.210959	-0.344137	0.630334	0.655164	-	-	-	1	-0.0697447	0.920707	0.527316	0.30836	-	-
ENSMUSG00000018822_Sfrp5	41.0205	3.46876	0.753084	0.694635	0.874125	0.163059	-	-	-	-	-2.87878	1.39573	3.50657e-06	0.119235	R	-	-	1	1.94426	9.84897e-13	1.39364	0.000744207	A	-
ENSMUSG00000032470_Mras	1767.85	1.65336	0.0556904	0.00226845	0.991527	0.0241321	A	-	A	A	-6.95598	3.66241	2.13164e-91	3.91911e-24	R	A	Rescue	1	3.00723	3.65847e-21	-1.13007	0.00194451	A	Compensation
ENSMUSG00000025825_Iscu	1260.54	0.161639	0.222538	0.955003	0.93852	0.954242	-	-	-	-	-0.630166	0.096982	0.00465846	0.877	R	-	-	0	-0.00310908	0.987166	0.0932086	0.636973	-	-
ENSMUSG00000009681_Bcr	971.257	0.91648	0.771633	0.45868	0.437134	0.113867	-	-	-	-	0.98481	-0.353327	5.25482e-05	0.390554	A	-	-	1	-0.178755	0.323747	-0.139046	0.550597	-	-
ENSMUSG00000035493_Tgfbi	221.992	0.718346	-1.7045	0.944853	0.0455555	0.0854781	-	R	-	R	-3.67028	0.139743	4.42441e-11	0.943869	R	-	-	1	-0.322453	0.706935	0.188454	0.816868	-	-
ENSMUSG00000035351_Nup37	2503.09	-0.348301	-0.143237	0.944853	0.95715	0.871798	-	-	-	-	-0.36836	0.0443436	0.0616731	0.943493	-	-	-	0	-0.244313	0.162317	-0.130151	0.479835	-	-
ENSMUSG00000028438_Kif24	488.475	0.286484	-0.00181181	0.944853	0.999566	0.9455	-	-	-	-	0.37969	0.392159	0.079831	0.171609	-	-	-	0	0.444992	0.0200261	-0.499112	0.0271689	A	-
ENSMUSG00000020056_Ccdc53	798.076	-0.0393831	0.430925	0.989763	0.801505	0.877855	-	-	-	-	-0.857351	0.154831	2.38838e-06	0.710936	R	-	-	0	-0.0537216	0.72914	0.0226238	0.910439	-	-
ENSMUSG00000042401_Crtac1	106.024	1.87602	0.482163	0.903652	0.874092	0.198067	-	-	-	-	-4.07689	2.35675	3.50895e-21	1.6216e-06	R	A	Rescue	1	2.68121	4.80566e-29	0.959907	0.00586767	A	-
ENSMUSG00000032517_Mobp	149.703	-1.91294	-0.571531	0.105877	0.853715	0.0102705	-	-	R	R	-4.36932	1.77115	1.02142e-17	0.00669935	R	A	Rescue	0	1.12703	0.0231434	-0.659617	0.208458	A	-
ENSMUSG00000000486_Sept1	2619.69	0.646555	0.221718	0.944853	0.937711	0.908482	-	-	-	-	-3.98273	2.86985	1.43879e-45	7.94866e-23	R	A	Rescue	0	2.64796	1.76727e-35	-0.230956	0.457665	A	-
ENSMUSG00000022770_Dlg1	5195.68	-0.183898	-0.212958	0.944853	0.937711	0.913353	-	-	-	-	0.257809	-0.041445	0.252662	0.95269	-	-	-	0	-0.102767	0.446032	-0.309172	0.0659373	-	-
ENSMUSG00000022305_Lrp12	307.599	-0.207164	-0.0480137	0.94512	0.993067	0.935884	-	-	-	-	-0.386825	0.284256	0.14695	0.537002	-	-	-	0	0.0522511	0.818485	-0.123702	0.526487	-	-
ENSMUSG00000037852_Cpe	657.727	0.540302	1.60676	0.944853	0.0887201	0.0352945	-	-	A	A	-0.332212	-1.48287	0.548181	0.0100543	-	R	-	1	-0.547837	0.288655	0.817452	0.10102	-	-
ENSMUSG00000022559_Fbxl6	372.978	0.834508	0.0547891	0.944853	0.992402	0.911297	-	-	-	-	0.0120623	-0.346192	0.97294	0.441724	-	-	-	0	-0.0161733	0.938897	1.16504	0.000394644	-	-
ENSMUSG00000004394_Tmed4	592.159	0.198381	-0.0820505	0.94512	0.978932	0.959402	-	-	-	-	-0.0637317	-0.161737	0.764361	0.650656	-	-	-	0	-0.179488	0.20386	0.219813	0.125782	-	-
ENSMUSG00000031604_Sc4mol	3591.41	0.129719	0.0493302	0.957403	0.991987	0.992197	-	-	-	-	-0.0744162	-0.0205019	0.790739	0.978426	-	-	-	0	0.00327881	0.986952	-0.29718	0.16655	-	-
ENSMUSG00000006056_Calcoco2	1647.83	0.650107	0.928969	0.944853	0.155515	0.369992	-	-	-	-	-2.41908	1.50718	2.39147e-22	3.31961e-08	R	A	Rescue	0	0.82194	0.0104197	-0.810173	0.00844711	A	Compensation
ENSMUSG00000057835_Zfp119a	264.815	-0.620477	-0.0690796	0.944853	0.993067	0.909094	-	-	-	-	-0.0416642	0.131325	0.94361	0.921813	-	-	-	0	-0.0190252	0.960638	-0.374127	0.22744	-	-
ENSMUSG00000021188_Trip11	1231.92	-0.18712	-0.373544	0.94512	0.909804	0.911382	-	-	-	-	0.451792	0.0185699	0.138669	0.984786	-	-	-	1	-0.0298013	0.887113	-0.759634	0.00550641	-	-
ENSMUSG00000003198_Zfp959	430.59	-0.506197	-0.323283	0.944853	0.937711	0.901945	-	-	-	-	0.193472	-0.0708213	0.647349	0.95269	-	-	-	0	-0.246282	0.197239	-0.562467	0.025417	-	-
ENSMUSG00000068744_Psrc1	3272.8	0.379545	-0.321635	0.944853	0.903666	0.908489	-	-	-	-	-0.390874	-0.0125718	0.147377	0.988396	-	-	-	0	-0.0892509	0.663035	0.0581639	0.814738	-	-
ENSMUSG00000062101_Zfp119b	442.898	-0.518234	-0.299247	0.944853	0.950712	0.911297	-	-	-	-	-0.630292	0.143379	0.171312	0.913537	-	-	-	0	-0.100956	0.717554	-0.0529947	0.894312	-	-
ENSMUSG00000071256_Zfp213	140.37	0.0561443	-0.076906	0.9907	0.990295	0.991025	-	-	-	-	-0.743489	-0.0401909	0.0295751	0.970512	R	-	-	0	0.266877	0.0979298	1.11847	0.000736359	-	-
ENSMUSG00000034645_Zyg11a	294.731	0.0330345	-0.466274	0.990786	0.866593	0.888152	-	-	-	-	-0.357944	1.60424	0.297769	1.77942e-07	-	A	-	0	1.01274	0.0126023	-0.595231	0.135808	A	-
ENSMUSG00000025184_D19Ertd386e	1018.92	0.199191	0.130707	0.944853	0.957101	0.942604	-	-	-	-	0.0721874	0.100772	0.784922	0.862155	-	-	-	0	-0.0189733	0.934854	-0.586722	0.00626008	-	-
ENSMUSG00000022560_Slc52a2	219.736	1.50527	0.289491	0.839635	0.937268	0.400262	-	-	-	-	0.641573	-0.433087	0.0372254	0.370202	A	-	-	0	-0.10749	0.769244	0.633666	0.0338563	-	-
ENSMUSG00000020057_Dram1	61.0309	2.01993	0.866049	0.584578	0.792854	0.151305	-	-	-	-	-0.155108	1.05408	0.748286	0.0175751	-	A	-	1	0.660055	0.17219	-0.741068	0.0813049	-	-
ENSMUSG00000003208_Ccdc94	177.501	0.560046	0.334751	0.944853	0.943287	0.930931	-	-	-	-	0.727459	-0.208925	0.0620293	0.82354	-	-	-	0	-0.161589	0.289828	0.491575	0.17035	-	-
ENSMUSG00000031605_Klhl2	844.522	0.0423612	-0.113348	0.988408	0.977987	0.980881	-	-	-	-	0.322544	-0.109708	0.296489	0.894689	-	-	-	1	-0.00614463	0.977227	0.112621	0.611387	-	-
ENSMUSG00000027465_Tbc1d20	1080.97	0.0352756	-0.00850218	0.990271	0.996973	0.993446	-	-	-	-	-0.530913	0.0319998	0.00212577	0.956261	R	-	-	0	0.0480847	0.689754	0.0415288	0.750181	-	-
ENSMUSG00000004631_Sgce	175.093	-0.327573	0.990221	0.944853	0.451265	0.206228	-	-	-	-	-0.0181439	0.239182	0.974325	0.811168	-	-	-	1	-0.128157	0.725603	-0.234505	0.493194	-	-
ENSMUSG00000020456_Ogdh	3653.04	0.225196	-0.1381	0.944853	0.963431	0.951592	-	-	-	-	0.0328098	-0.0753216	0.900454	0.90111	-	-	-	0	0.0300539	0.869606	-0.224602	0.270531	-	-
ENSMUSG00000033444_Specc1l	2085.5	0.104164	-0.133354	0.965532	0.957101	0.952178	-	-	-	-	0.561876	-0.095557	0.00124479	0.830304	A	-	-	0	-0.0749428	0.391911	-0.320395	0.0281493	-	-
ENSMUSG00000022550_Adck5	249.18	0.659843	-0.209768	0.944853	0.964789	0.933376	-	-	-	-	0.172315	-0.269522	0.738624	0.797904	-	-	-	0	0.120368	0.48922	1.00388	0.00253443	-	-
ENSMUSG00000032468_Armc8	2461.85	-0.195947	-0.234024	0.944853	0.922144	0.908482	-	-	-	-	-0.135269	0.21519	0.511095	0.510397	-	-	-	0	0.0367846	0.795496	-0.464791	0.00118704	-	-
ENSMUSG00000030168_Adipor2	3716.03	-0.186353	0.0322829	0.944853	0.994662	0.933003	-	-	-	-	0.150898	-0.0473004	0.560078	0.949271	-	-	-	0	0.0716979	0.70593	-0.0254517	0.907248	-	-
ENSMUSG00000004530_Coro1c	6128.62	0.680436	0.331681	0.877389	0.884132	0.800746	-	-	-	-	0.624208	-0.210974	0.0214558	0.727168	A	-	-	0	-0.0654558	0.88691	-0.00441212	0.99202	-	-
ENSMUSG00000025185_Loxl4	22.6897	5.00101	3.70094	0.278738	0.0123825	0.000139464	-	A	A	A	-1.27209	1.69528	0.406301	0.458845	-	-	-	1	1.33201	0.103582	0.0179525	0.987661	-	-
ENSMUSG00000062012_Zfp13	313.891	1.21911	-0.521037	0.944853	0.88526	0.809649	-	-	-	-	0.241578	-0.602636	0.583115	0.309631	-	-	-	0	-0.131193	0.511169	0.75239	0.00923605	-	-
ENSMUSG00000022307_Oxr1	3509.62	-0.185297	-0.263492	0.94512	0.93522	0.924076	-	-	-	-	0.186947	0.377468	0.523111	0.365413	-	-	-	0	0.16746	0.250394	-0.638332	0.00387594	-	-
ENSMUSG00000000881_Dlg3	1185.05	0.154776	0.388557	0.95347	0.841622	0.863537	-	-	-	-	1.52239	-0.248178	4.08171e-21	0.373144	A	-	-	0	-0.199635	0.0851521	-0.301303	0.0560019	-	-
ENSMUSG00000025521_Tmem192	431.016	0.447959	0.7666	0.944853	0.441622	0.327616	-	-	-	-	-0.106402	0.249597	0.751365	0.664696	-	-	-	0	0.131393	0.679607	0.0558599	0.866164	-	-
ENSMUSG00000033276_Stk36	91.7134	0.764858	0.103074	0.944853	0.987179	0.897862	-	-	-	-	-0.117629	0.155672	0.775596	0.860898	-	-	-	0	-0.0484001	0.901001	-0.474451	0.0875162	-	-
ENSMUSG00000021215_Net1	2913.98	0.0676807	0.0417936	0.977391	0.991527	0.998576	-	-	-	-	0.397121	0.00665873	0.0150583	0.989354	A	-	-	0	-0.171236	0.103548	-0.518675	0.000577653	-	-
ENSMUSG00000023902_Zscan10	2736.49	0.399526	-0.371294	0.944853	0.923136	0.920969	-	-	-	-	0.545417	-0.519773	0.157063	0.390137	-	-	-	0	-0.333148	0.0036206	0.114023	0.713215	R	-
ENSMUSG00000069835_Sat2	58.1477	0.301515	0.472561	0.959877	0.908937	0.924076	-	-	-	-	-1.58228	1.36302	0.00153335	0.025777	R	A	Rescue	0	0.93574	0.0253224	0.210241	0.674994	A	-
ENSMUSG00000042797_Aqp11	37.006	0.636055	0.648727	0.94512	0.890439	0.908482	-	-	-	-	-0.0900946	0.643644	0.881326	0.369053	-	-	-	1	0.337953	0.340491	-0.109255	0.757621	-	-
ENSMUSG00000030019_Fbxl14	1477.49	-0.256427	-0.155003	0.944853	0.952582	0.913353	-	-	-	-	0.324807	-0.342297	0.0865329	0.186927	-	-	-	0	-0.262043	0.0900156	0.172919	0.26949	-	-
ENSMUSG00000030172_Erc1	2076.22	0.322245	-0.0894902	0.944853	0.976997	0.918958	-	-	-	-	0.358446	0.277731	0.0446166	0.300514	A	-	-	0	0.351813	1.28827e-05	-0.402232	0.0178479	A	-
ENSMUSG00000030774_Pak1	1562.43	-0.183452	-0.120839	0.949881	0.975796	0.95392	-	-	-	-	1.45723	-0.0495722	3.00887e-07	0.96206	A	-	-	0	-0.150036	0.494477	-0.296916	0.246457	-	-
ENSMUSG00000068740_Celsr2	221.567	0.777874	0.364748	0.944853	0.929213	0.891961	-	-	-	-	1.82835	-0.644576	3.97901e-09	0.140252	A	-	-	1	-0.277009	0.379858	0.357894	0.233725	-	-
ENSMUSG00000045102_Poln	36.5653	0.00216453	0.087083	0.9998	0.995955	0.998088	-	-	-	-	-0.780403	0.909466	0.386697	0.538215	-	-	-	0	1.26125	0.0622156	-0.705587	0.363815	-	-
ENSMUSG00000018765_Fxr2	4001.82	0.0550692	-0.17353	0.983507	0.952582	0.959443	-	-	-	-	-0.102223	-0.135883	0.712791	0.817323	-	-	-	0	-0.029102	0.806012	0.313183	0.0616271	-	-
ENSMUSG00000027466_Rbck1	1327.18	0.720732	-0.0319784	0.944853	0.995955	0.916843	-	-	-	-	0.378167	-0.288022	0.200308	0.593586	-	-	-	0	-0.184407	0.231004	0.754925	0.00990469	-	-
ENSMUSG00000045598_Zfp553	1605.24	0.604459	-0.132897	0.944853	0.964789	0.876123	-	-	-	-	-0.171348	0.0476913	0.453711	0.941929	-	-	-	0	-0.0631498	0.747984	-0.104805	0.569908	-	-
ENSMUSG00000034636_Zyg11b	1793.42	-0.189274	-0.376437	0.94512	0.909804	0.913353	-	-	-	-	0.719389	0.0484708	0.0297075	0.965388	A	-	-	0	0.302181	0.0409113	-0.186767	0.511925	A	-
ENSMUSG00000038756_Ttll6	193.411	1.36184	0.210772	0.299398	0.955703	0.271339	-	-	-	-	-1.79919	1.69477	6.6815e-08	2.23372e-06	R	A	Rescue	0	1.04276	0.00113869	-1.32871	0.00225208	A	Compensation
ENSMUSG00000093596_Atxn3	1094.27	9.19926	1.29006	0.158827	0.888637	0.112124	-	-	-	-	1.77126	-0.24833	1	1	-	-	-	0	-0.388553	0.846537	-0.685107	0.618416	-	-
ENSMUSG00000042462_Dctpp1	2646.86	0.787885	-0.0265188	0.944853	0.996973	0.912545	-	-	-	-	-0.128427	-0.226165	0.764922	0.794623	-	-	-	0	-0.237376	0.0957906	0.644748	0.0484265	-	-
ENSMUSG00000025188_Hps1	346.903	1.20665	-0.230071	0.811857	0.955201	0.729053	-	-	-	-	0.176878	-0.213204	0.671564	0.807243	-	-	-	0	0.200463	0.277051	0.897058	0.00289799	-	-
ENSMUSG00000011589_Fsd1	303.905	0.833642	0.105898	0.944853	0.990084	0.924076	-	-	-	-	0.613235	-0.487049	0.144131	0.491806	-	-	-	0	-0.21653	0.100387	0.914611	0.0040315	-	-
ENSMUSG00000041781_Cpsf2	4976.33	-0.264132	-0.238498	0.944853	0.920259	0.877855	-	-	-	-	0.701776	-0.288979	2.77505e-05	0.270928	A	-	-	0	-0.298871	0.00062313	-0.284026	0.0454528	R	-
ENSMUSG00000030166_Rad52	538.162	-0.146005	0.101731	0.958933	0.973815	0.939984	-	-	-	-	0.26586	-0.296161	0.244295	0.393347	-	-	-	0	-0.35998	0.0184314	-0.291797	0.104746	R	-
ENSMUSG00000025591_1810029B16Rik	3112.51	-0.280768	-0.251471	0.944853	0.899105	0.839988	-	-	-	-	-0.009327	-0.0694322	0.967512	0.883028	-	-	-	0	-0.303013	0.108155	-0.348359	0.0423765	-	-
ENSMUSG00000049091_Sephs2	2135.25	0.111771	-0.287259	0.962959	0.892135	0.909094	-	-	-	-	-0.248282	0.102592	0.27477	0.855205	-	-	-	0	0.0393684	0.833902	0.592617	0.0248689	-	-
ENSMUSG00000030830_Itgal	96.3442	0.447561	-0.375368	0.944853	0.913078	0.911297	-	-	-	-	-2.39386	1.46016	1.0788e-09	0.00186793	R	A	Rescue	0	1.44392	1.41522e-05	0.318814	0.459458	A	-
ENSMUSG00000009670_Tex11	577.732	-0.191232	-0.476119	0.949754	0.798665	0.867483	-	-	-	-	-0.904516	0.166816	0.0194616	0.87658	R	-	-	1	-0.00830475	0.991704	-0.248579	0.627954	-	-
ENSMUSG00000021213_Akr1c13	26.2102	-0.0101948	0.835467	0.999042	0.895773	0.92056	-	-	-	-	-4.22322	5.2398	0.000277548	1.96104e-05	R	A	Rescue	0	2.90879	4.55301e-05	-1.2026	0.0450882	A	Compensation
ENSMUSG00000034520_Gjc1	1989.87	0.257869	0.00811135	0.944853	0.996973	0.941762	-	-	-	-	-2.07002	1.06403	2.14139e-37	1.96817e-09	R	A	Rescue	0	0.693334	0.00204563	-0.628952	0.023243	A	Compensation
ENSMUSG00000035311_Gnptab	1924.6	-0.0196737	-0.0536089	0.994681	0.990084	0.975331	-	-	-	-	0.937572	-0.0692499	1.52096e-09	0.879832	A	-	-	0	-0.238481	7.0221e-05	-0.623244	0.000128526	R	-
ENSMUSG00000025130_P4hb	10941.9	0.121736	0.124874	0.958438	0.95992	0.971653	-	-	-	-	0.55487	-0.13188	0.0261756	0.834337	A	-	-	0	-0.00254635	0.991742	-0.0154758	0.951149	-	-
ENSMUSG00000028443_Nudt2	566.48	0.163541	0.360276	0.955003	0.895773	0.913353	-	-	-	-	-0.442141	0.157726	0.113962	0.813888	-	-	-	0	-0.118642	0.37922	-0.105513	0.621412	-	-
ENSMUSG00000025401_Myo1a	61.3355	0.336352	-0.256701	0.965532	0.954506	0.964641	-	-	-	-	-2.52758	0.768097	3.10667e-09	0.281987	R	-	-	0	1.63443	7.88343e-06	0.408668	0.397113	A	-
ENSMUSG00000025519_Tktl2	28.9386	1.05925	0.342784	0.944853	0.95824	0.912878	-	-	-	-	-1.67705	0.479221	0.0175276	0.777416	R	-	-	1	1.10765	0.123963	0.483907	0.501194	-	-
ENSMUSG00000034022_Cpsf1	2656.43	0.57201	-0.375106	0.944853	0.884132	0.908482	-	-	-	-	0.499752	-0.41222	0.0520269	0.282788	-	-	-	0	-0.122338	0.213116	0.493155	0.00928941	-	-
ENSMUSG00000030761_Myo7a	55.4153	0.812362	-0.2719	0.944853	0.963431	0.92056	-	-	-	-	-0.170181	0.102265	0.770915	0.947382	-	-	-	1	0.910537	0.00132914	1.13988	0.00141399	A	-
ENSMUSG00000022774_Ncbp2	4399.17	-0.138893	0.0665955	0.95127	0.985282	0.93936	-	-	-	-	-0.0313134	-0.0185041	0.893988	0.974613	-	-	-	0	-0.157428	0.486486	-0.449585	0.022113	-	-
ENSMUSG00000046312_AI464131	149.751	0.298592	0.188639	0.945922	0.95141	0.943593	-	-	-	-	-1.13697	-0.408267	1.01015e-05	0.366571	R	-	-	1	-0.175159	0.586	0.225892	0.531855	-	-
ENSMUSG00000042121_Ssh1	785.221	0.125835	0.0234579	0.968846	0.995955	0.994321	-	-	-	-	1.32573	-0.4063	1.24293e-05	0.453486	A	-	-	0	0.0305653	0.950844	0.269353	0.473588	-	-
ENSMUSG00000032469_Dbr1	2183.39	-0.250134	0.133383	0.944853	0.957277	0.911297	-	-	-	-	0.167341	-0.310207	0.414834	0.261941	-	-	-	0	-0.292646	0.00722093	-0.121102	0.414434	R	-
ENSMUSG00000014907_Naf1	3493.17	-0.576641	-0.412391	0.944853	0.88526	0.830591	-	-	-	-	1.17132	-0.327577	0.000204931	0.611256	A	-	-	0	-0.303098	0.0110253	-0.511533	0.0533962	R	-
ENSMUSG00000038781_Stap2	130.843	1.54918	0.393938	0.927407	0.89135	0.391352	-	-	-	-	0.662126	-0.155437	0.0469005	0.852338	A	-	-	0	0.121457	0.845479	0.498286	0.218267	-	-
ENSMUSG00000022772_Senp5	961.803	-0.287237	-0.487766	0.944853	0.863961	0.85016	-	-	-	-	0.959844	-0.02071	0.000473017	0.982145	A	-	-	0	-0.165467	0.090792	-0.476993	0.0363253	-	-
ENSMUSG00000024008_Cpne5	277.261	0.0579129	-1.17423	0.990271	0.365675	0.524323	-	-	-	-	-2.9542	0.729334	2.54484e-10	0.374631	R	-	-	1	0.811541	0.0284077	0.502539	0.287196	A	-
ENSMUSG00000022336_Eif3e	18146.6	-0.281185	-0.0050605	0.944853	0.999566	0.940152	-	-	-	-	-0.400753	0.182564	0.155302	0.774954	-	-	-	0	-0.130999	0.403251	-0.226836	0.26297	-	-
ENSMUSG00000025588_Nat1	16.8679	-2.6606		0.589564		0.213095	-	-	-	-
ENSMUSG00000051147_Nat2	57.552	-0.618555	-0.0017567	0.944853	0.999566	0.916652	-	-	-	-	0.0679536	-0.3193	0.911401	0.767782	-	-	-	0	0.0289078	0.959923	-0.409726	0.358508	-	-
ENSMUSG00000006941_Eif1b	773.18	0.0799328	0.306987	0.977391	0.883419	0.91099	-	-	-	-	0.021789	-0.279904	0.920856	0.264554	-	-	-	0	-0.269921	0.0323863	0.054436	0.798917	R	-
ENSMUSG00000033416_1110038D17Rik	257.452	0.119919	0.339745	0.973987	0.901277	0.920969	-	-	-	-	0.109925	-0.147737	0.719476	0.815734	-	-	-	0	-0.0828712	0.726871	0.533807	0.017998	-	-
ENSMUSG00000032715_Trib3	664.594	0.221539	-0.657768	0.949881	0.45557	0.791535	-	-	-	-	-1.50407	-0.194714	0.0680671	0.940994	-	-	-	0	-0.522294	0.018686	1.60209	0.0220186	R	-
ENSMUSG00000030735_Gm9755	297.031	2.22746	1.15042	0.500217	0.188118	0.111163	-	-	-	-	-1.35201	0.377277	0.000105925	0.590599	R	-	-	0	-0.237584	0.691882	-1.76761	0.0125468	-	-
ENSMUSG00000003199_Mpnd	528.788	1.07331	0.204425	0.899537	0.943287	0.78846	-	-	-	-	-0.135853	-0.14028	0.682658	0.850734	-	-	-	0	0.117454	0.818251	1.31932	0.00450117	-	-
ENSMUSG00000045962_Wnk1	15716.3	-0.344707	-0.396369	0.944853	0.852689	0.692471	-	-	-	-	0.243019	0.0170318	0.292431	0.979806	-	-	-	0	0.0371789	0.830753	-0.794549	0.00393967	-	-
ENSMUSG00000030465_Psd3	156.378	0.261429	0.561053	0.95127	0.935857	0.919277	-	-	-	-	2.81114	0.759035	1.34135e-09	0.2411	A	-	-	1	0.811682	0.000190429	-1.05188	0.0115394	A	-
ENSMUSG00000022781_Pak2	5745.07	-0.266655	-0.207612	0.944853	0.95141	0.922519	-	-	-	-	0.473431	-0.00351446	0.112639	0.995808	-	-	-	0	-0.151985	0.2565	-0.518155	0.0186586	-	-
ENSMUSG00000068739_Sars	6470.93	0.27639	-0.336473	0.944853	0.871367	0.882696	-	-	-	-	-0.864871	0.121442	0.01229	0.908477	R	-	-	0	-0.168942	0.482504	0.52526	0.133366	-	-
ENSMUSG00000061207_Stk19	298.825	0.0976182	-0.0291145	0.97828	0.995955	0.994321	-	-	-	-	-0.232457	-0.10069	0.432661	0.896423	-	-	-	0	-0.340023	0.137062	0.285886	0.287096	-	-
ENSMUSG00000079555_Haus3	3241.15	-0.471814	0.0131372	0.944853	0.996973	0.889364	-	-	-	-	-0.203559	0.183998	0.30603	0.611126	-	-	-	0	-0.144114	0.57627	-1.03745	0.000585724	-	-
ENSMUSG00000044456_Rin3	40.4916	-0.0424981	0.748038	0.996972	0.884007	0.916843	-	-	-	-	-1.51818	-0.0172315	0.00859947	0.990947	R	-	-	1	0.578672	0.120084	1.15152	0.0246861	-	-
ENSMUSG00000063511_Snrnp70	5902.79	0.0401856	-0.0798333	0.987897	0.985927	0.985828	-	-	-	-	0.136278	-0.267499	0.642525	0.580932	-	-	-	0	-0.0914188	0.583475	0.553578	0.0168522	-	-
ENSMUSG00000022337_Ttc35	2758.74	-0.313236	0.28295	0.944853	0.88526	0.893627	-	-	-	-	-0.935162	0.344149	6.95055e-10	0.114318	R	-	-	0	0.0122763	0.956351	-0.560525	0.00227188	-	-
ENSMUSG00000041164_Zmiz2	2007.41	0.621065	-0.340778	0.944853	0.930076	0.909522	-	-	-	-	0.290905	-0.267029	0.435317	0.718605	-	-	-	0	0.087458	0.542684	0.44871	0.0594699	-	-
ENSMUSG00000031297_Slc7a3	6496.14	0.509989	-0.364737	0.940417	0.923136	0.901703	-	-	-	-	0.287274	0.132185	0.491485	0.906444	-	-	-	0	-0.105859	0.77456	0.245925	0.520456	-	-
ENSMUSG00000059361_Nrsn2	82.2457	0.168188	-1.08869	0.982163	0.54276	0.717956	-	-	-	-	-3.18408	0.807164	4.02769e-13	0.276598	R	-	-	0	0.950818	0.0337716	-0.0534518	0.943695	A	-
ENSMUSG00000037235_Mxd4	107.942	1.1926	0.693837	0.944853	0.805323	0.431814	-	-	-	-	1.18485	0.0824681	0.0017148	0.944365	A	-	-	1	0.135116	0.716573	0.613977	0.105187	-	-
ENSMUSG00000026958_Dpp7	472.565	0.2873	-0.228991	0.944853	0.93852	0.943425	-	-	-	-	-0.175715	-0.168574	0.491665	0.744235	-	-	-	0	-0.356287	0.347132	-0.336774	0.27649	-	-
ENSMUSG00000051817_Sox12	1337.02	1.07223	-0.418655	0.425126	0.884132	0.426841	-	-	-	-	0.413317	-0.32087	0.203978	0.586756	-	-	-	0	-0.118132	0.392957	0.253648	0.266453	-	-
ENSMUSG00000074682_Zcchc3	1095.97	-0.0749148	-0.61671	0.977391	0.473489	0.260964	-	-	-	-	0.952365	-0.84675	1.85328e-05	0.000802053	A	R	Rescue	0	-0.554313	0.0266266	0.594666	0.0243274	R	Compensation
ENSMUSG00000054409_Tmem74	26.2164	0.247579		0.974608		0.961186	-	-	-	-	2.20109	-0.463887	0.00299506	0.759172	A	-	-	1	-0.669118	0.305292	-0.806649	0.175651	-	-
ENSMUSG00000028439_2310028H24Rik	55.6492	0.490898	0.938302	0.944853	0.80669	0.850374	-	-	-	-	0.63706	0.357898	0.241462	0.742723	-	-	-	1	0.166932	0.784958	0.0701633	0.897906	-	-
ENSMUSG00000033257_Ttll4	4901.7	0.0728528	-0.289584	0.974202	0.890439	0.898674	-	-	-	-	1.71199	-0.353108	8.14648e-25	0.164714	A	-	-	0	-0.313527	0.113368	-0.365681	0.0765301	-	-
ENSMUSG00000023791_Pigx	759.836	-0.00524355	0.512359	0.999042	0.80575	0.884665	-	-	-	-	0.109028	-0.0769813	0.730039	0.924246	-	-	-	0	-0.315811	0.12237	-0.343472	0.143862	-	-
ENSMUSG00000063354_Slc39a4	313.247	0.317775	0.690597	0.944853	0.480175	0.775175	-	-	-	-	-0.442123	0.85195	0.15623	0.013807	-	A	-	0	1.34818	8.49034e-06	0.886942	0.0189928	A	-
ENSMUSG00000033427_Upb1	32.4645	0.270443	-0.362099	0.974262	0.957101	0.957248	-	-	-	-	-0.0129296	0.125762	0.984535	0.933544	-	-	-	0	0.492988	0.139636	0.774439	0.0245618	-	-
ENSMUSG00000038736_Nudcd1	3071.37	-0.396851	-0.365574	0.944853	0.903666	0.882696	-	-	-	-	-0.22355	0.0772351	0.463383	0.925421	-	-	-	0	-0.120565	0.269332	-0.213904	0.239154	-	-
ENSMUSG00000048351_2010305A19Rik	773.389	0.260255	-0.0431864	0.944853	0.991987	0.958842	-	-	-	-	0.181298	0.0987445	0.351484	0.820004	-	-	-	0	0.00759338	0.967788	-0.0947809	0.548024	-	-
ENSMUSG00000037958_Ccdc55	1683.59	-0.187303	0.147465	0.944853	0.950712	0.91099	-	-	-	-	0.340951	-0.0713861	0.0492351	0.880096	A	-	-	0	-0.0669422	0.728759	-0.970435	0.00213227	-	-
ENSMUSG00000053886_Sh2d4a	73.6385	-0.0308602	-0.713274	0.99676	0.853715	0.883613	-	-	-	-	-1.46861	0.639087	0.00109612	0.403954	R	-	-	1	0.609603	0.0641627	-0.296902	0.499354	-	-
ENSMUSG00000025189_Cnnm1	78.909	1.23407	0.434845	0.944853	0.908751	0.658122	-	-	-	-	-0.749919	0.000739271	0.0694583	0.999839	-	-	-	1	-0.199446	0.473949	0.467149	0.15359	-	-
ENSMUSG00000046032_Snx12	1205.57	-0.0710817	0.0360063	0.977391	0.993067	0.974947	-	-	-	-	0.0907895	-0.279951	0.714817	0.428187	-	-	-	0	-0.266356	0.0449777	0.162981	0.341232	R	-
ENSMUSG00000037784_Dzip1l	248.15	0.284721	-0.3063	0.953333	0.935505	0.926024	-	-	-	-	1.02449	-0.591257	0.000482387	0.148563	A	-	-	0	-0.177879	0.60521	0.383769	0.192581	-	-
ENSMUSG00000021190_Lgmn	1225.38	0.30436	0.273658	0.944853	0.91892	0.919174	-	-	-	-	-0.746856	0.293276	0.00428492	0.550498	R	-	-	0	0.405974	0.017274	0.417429	0.0702637	A	-
ENSMUSG00000037224_Zfyve28	204.139	2.04222	0.312954	0.108354	0.937711	0.0891972	-	-	-	-	-1.9117	0.772619	6.26471e-08	0.133488	R	-	-	1	1.0306	0.00021518	0.254146	0.474083	A	-
ENSMUSG00000092035_Peg10	19396.5	-1.02535	-0.423323	0.225867	0.874125	0.279731	-	-	-	-	-0.331331	0.342292	0.258999	0.477671	-	-	-	1	0.0374078	0.933367	-0.870053	0.0078529	-	-
ENSMUSG00000025132_Arhgdia	8438.41	0.442847	-0.00868067	0.944853	0.998288	0.943425	-	-	-	-	0.401261	-0.390005	0.228523	0.479016	-	-	-	0	-0.183649	0.0556647	0.320798	0.155299	-	-
ENSMUSG00000062381_Vps28	831.87	0.448323	0.2998	0.944853	0.937268	0.930931	-	-	-	-	-1.06757	0.226458	0.0010056	0.773754	R	-	-	0	0.0944845	0.607873	-0.00552096	0.986578	-	-
ENSMUSG00000028597_Gpx7	153.659	0.736678	0.0161377	0.944853	0.996973	0.92056	-	-	-	-	-0.27348	-0.0212382	0.519983	0.986257	-	-	-	0	0.306128	0.238663	0.631565	0.032269	-	-
ENSMUSG00000025190_Got1	5007.91	0.196023	-0.309754	0.94512	0.860696	0.913353	-	-	-	-	-0.514159	-0.165586	0.0100324	0.703359	R	-	-	0	-0.210344	0.0274093	0.317388	0.0595461	R	-
ENSMUSG00000022338_Eny2	1899.54	-0.333434	0.14792	0.944853	0.95141	0.909094	-	-	-	-	0.182866	-0.26486	0.302913	0.285427	-	-	-	0	-0.234139	0.113665	0.132064	0.368376	-	-
ENSMUSG00000041287_Sox15	167.38	2.12479	0.750889	0.591403	0.830209	0.19906	-	-	-	-	-2.25343	2.20058	9.13295e-07	1.0753e-05	R	A	Rescue	0	1.96944	3.20616e-17	-0.396406	0.304523	A	-
ENSMUSG00000059323_Tonsl	798.035	0.824456	-0.276286	0.944853	0.933984	0.872554	-	-	-	-	0.62038	-0.167673	0.0147505	0.7794	A	-	-	0	0.27127	0.019285	0.26984	0.164279	A	-
ENSMUSG00000038201_Kcna7	37.2561	0.28698	-0.461819	0.968693	0.935857	0.929998	-	-	-	-	-0.341463	-0.326634	0.512957	0.760402	-	-	-	1	-0.642281	0.202012	0.00248125	0.996176	-	-
ENSMUSG00000034610_Zcchc11	4263.49	-0.326011	-0.577992	0.944853	0.698225	0.668217	-	-	-	-	0.912597	-0.00393983	2.67957e-05	0.994153	A	-	-	0	0.0316694	0.865055	-0.618554	0.00852748	-	-
ENSMUSG00000074121_Ntf5	59.1131	0.393946	0.574245	0.94512	0.883284	0.91099	-	-	-	-	-1.17396	-0.32277	0.0153237	0.788798	R	-	-	1	-0.0612304	0.938632	0.0109916	0.986555	-	-
ENSMUSG00000018761_Mpdu1	1482.01	0.278941	-0.0350873	0.944853	0.993559	0.968631	-	-	-	-	-0.478575	0.0804698	0.098943	0.925421	-	-	-	0	0.0681917	0.883942	0.127259	0.731613	-	-
ENSMUSG00000032827_Ppp1r9a	2009.37	-0.444338	-0.537704	0.944853	0.857493	0.809649	-	-	-	-	0.458624	0.421372	0.17729	0.444763	-	-	-	0	0.00815958	0.972865	-0.926263	0.000659044	-	-
ENSMUSG00000035790_1500031L02Rik	640.341	0.225734	0.574249	0.944853	0.576725	0.48346	-	-	-	-	0.120831	0.0417592	0.634835	0.953401	-	-	-	0	-0.261513	0.113735	-1.03315	0.000189651	-	-
ENSMUSG00000061322_Dnaic1	78.624	0.390933	-0.0953649	0.951297	0.991098	0.974947	-	-	-	-	-0.293161	-0.402458	0.55297	0.648242	-	-	-	1	-0.108692	0.83352	-0.264331	0.598351	-	-
ENSMUSG00000071866_Ppia	8670.12	-0.388215	-0.459233	0.944853	0.909029	0.909094	-	-	-	-	-1.01845	0.0345048	0.0131915	0.979304	R	-	-	0	-0.281482	0.108291	0.105512	0.798875	-	-
ENSMUSG00000042903_Foxo4	1662.35	0.192589	-0.260868	0.944853	0.89135	0.882696	-	-	-	-	0.325484	-0.559577	0.144498	0.0333347	-	R	-	0	-0.533163	0.00332974	0.729497	0.00520638	R	-
ENSMUSG00000021192_Golga5	1396.36	-0.130624	-0.155944	0.958098	0.950364	0.913353	-	-	-	-	-0.510364	0.0369434	0.00445084	0.951021	R	-	-	0	0.035628	0.875772	-0.20046	0.239818	-	-
ENSMUSG00000044617_Zbtb39	741.675	0.167182	0.09951	0.95127	0.970256	0.974965	-	-	-	-	0.815689	-0.452148	2.51959e-06	0.0411328	A	R	Rescue	0	-0.382586	0.00718412	-0.136224	0.407133	R	-
ENSMUSG00000040687_Madd	328.615	-0.048113	-0.355234	0.990271	0.90169	0.924076	-	-	-	-	0.305866	-0.21886	0.279885	0.693055	-	-	-	0	-0.299229	0.0367061	-0.231557	0.239086	R	-
ENSMUSG00000021194_Chga	166.878	0.239804	0.0152599	0.967958	0.996973	0.990793	-	-	-	-	-1.25209	0.281067	0.000655289	0.748069	R	-	-	0	1.09187	9.76666e-10	0.52732	0.0680343	A	-
ENSMUSG00000040414_Slc25a28	437.919	0.525923	0.154269	0.944853	0.970886	0.93936	-	-	-	-	-0.389817	0.152917	0.265943	0.860898	-	-	-	0	0.162687	0.302222	0.28213	0.249463	-	-
ENSMUSG00000031864_Ints10	2630.35	-0.138652	-0.101603	0.952056	0.964789	0.911237	-	-	-	-	-0.0494179	-0.082981	0.768644	0.809338	-	-	-	0	-0.21813	0.0349994	-0.230148	0.0289719	R	-
ENSMUSG00000089789_Rdh1	24.7476	-0.193563		0.974608		0.940477	-	-	-	-
ENSMUSG00000068732_Tmem167b	1285.84	-0.149578	-0.243076	0.952507	0.938313	0.920969	-	-	-	-	-0.483606	0.155394	0.079	0.816889	-	-	-	0	0.037501	0.862242	-0.538634	0.0235951	-	-
ENSMUSG00000025192_Entpd7	232.365	-0.271328	0.23377	0.944853	0.950712	0.916786	-	-	-	-	0.269857	0.0829362	0.450544	0.930831	-	-	-	0	0.23778	0.352429	-0.759122	0.0309241	-	-
ENSMUSG00000052384_Lrrc33	39.6975	0.409545	0.0457761	0.961685	0.995955	0.980881	-	-	-	-	-0.330609	-0.255395	0.606395	0.864443	-	-	-	1	0.167546	0.662187	1.25856	0.00626008	-	-
ENSMUSG00000057963_Itpk1	1825.79	0.341668	0.21491	0.944853	0.955552	0.959402	-	-	-	-	-1.92319	0.352867	4.42427e-10	0.575867	R	-	-	0	0.48238	0.000313599	0.750792	0.00869685	A	-
ENSMUSG00000026170_Cyp27a1	36.7284	-0.0575905	0.439732	0.996972	0.943287	0.959402	-	-	-	-	0.890112	-1.19217	0.151977	0.134238	-	-	-	1	-0.0978479	0.834164	1.30009	0.0026255	-	-
ENSMUSG00000048100_Taf13	1395.67	-0.352934	-0.124636	0.944853	0.968544	0.911297	-	-	-	-	-1.01858	0.407786	7.63966e-05	0.335529	R	-	-	0	0.217134	0.423398	-0.383924	0.167127	-	-
ENSMUSG00000031304_Il2rg	77.1537	-0.365916	-0.368579	0.953333	0.91892	0.911297	-	-	-	-	-1.92703	-0.0999119	1.62268e-05	0.950413	R	-	-	0	-0.344392	0.613764	-0.509715	0.370888	-	-
ENSMUSG00000091931_Moap1	1856.65	-0.224344	-0.280414	0.944853	0.913646	0.891961	-	-	-	-	-0.0626498	-0.290743	0.805085	0.393347	-	-	-	0	-0.403219	3.0034e-05	0.149182	0.413666	R	-
ENSMUSG00000003868_Ruvbl2	3921.93	0.730271	-0.14792	0.944853	0.971667	0.909094	-	-	-	-	-0.213458	-0.283275	0.609052	0.727168	-	-	-	0	-0.0976201	0.564723	1.15581	0.00263374	-	-
ENSMUSG00000041372_B4galnt3	315.093	0.171056	-0.632943	0.961685	0.801505	0.868192	-	-	-	-	0.898484	0.143996	0.00185665	0.84721	A	-	-	0	0.190203	0.634454	0.0211458	0.970432	-	-
ENSMUSG00000029110_Rnf4	8404.73	-0.0845038	-0.135015	0.968846	0.958071	0.929441	-	-	-	-	-0.0638112	0.147703	0.768681	0.70696	-	-	-	0	0.021665	0.874385	-0.236752	0.0630348	-	-
ENSMUSG00000040389_Wdr47	866.024	-0.397198	-0.397447	0.944853	0.909029	0.88656	-	-	-	-	-0.522163	0.527682	0.124948	0.289484	-	-	-	0	0.263008	0.292122	-0.348192	0.190848	-	-
ENSMUSG00000021540_Smad5	2241.25	-0.0379779	-0.254789	0.987961	0.920259	0.913353	-	-	-	-	0.22372	0.103826	0.329545	0.850898	-	-	-	0	0.00805561	0.976882	-0.294754	0.12065	-	-
ENSMUSG00000041126_H2afv	1930.49	0.389515	-0.0846863	0.944853	0.986737	0.944113	-	-	-	-	-0.63629	0.100163	0.0314337	0.909827	R	-	-	0	0.0646858	0.702323	0.535545	0.0328873	-	-
ENSMUSG00000046675_D230037D09Rik	365.349	-0.290326	-0.228942	0.944853	0.944104	0.91099	-	-	-	-	-0.435506	-0.174965	0.104965	0.775219	-	-	-	0	-0.160115	0.4769	0.0410021	0.880091	-	-
ENSMUSG00000053929_Cyhr1	945.598	0.813312	0.030707	0.944853	0.995863	0.876789	-	-	-	-	0.443587	-0.359507	0.0219225	0.18346	A	-	-	0	-0.0796828	0.630383	0.680684	0.00181449	-	-
ENSMUSG00000078706_Gm53	254.533	0.505871	0.219791	0.944853	0.957101	0.919174	-	-	-	-	-1.19927	1.75359	0.0103554	0.000511405	R	A	Rescue	1	1.13915	0.035253	-0.549434	0.311587	A	-
ENSMUSG00000041712_Ubr7	5812.66	-0.319481	-0.428798	0.944853	0.877	0.850461	-	-	-	-	0.278058	-0.370196	0.426345	0.517691	-	-	-	0	-0.44647	0.0344074	0.311684	0.284343	R	-
ENSMUSG00000020929_Eftud2	9270.3	0.275082	-0.217307	0.944853	0.935735	0.920236	-	-	-	-	0.145332	-0.196398	0.491073	0.585847	-	-	-	0	-0.152189	0.0813154	0.110996	0.449963	-	-
ENSMUSG00000079487_Med12	1841.91	0.163201	-0.608193	0.958098	0.681328	0.855882	-	-	-	-	1.12081	-0.603647	4.51082e-07	0.0371777	A	R	Rescue	0	-0.547129	4.53405e-07	-0.388264	0.0770387	R	-
ENSMUSG00000035764_Fbxo45	1779.62	-0.220699	-0.0418295	0.944853	0.993067	0.93936	-	-	-	-	0.233697	-0.0539738	0.374625	0.945222	-	-	-	0	-0.0371728	0.838854	-0.286934	0.170696	-	-
ENSMUSG00000040018_Cox15	1424.55	-0.11533	-0.256619	0.961685	0.909029	0.885887	-	-	-	-	-0.378721	0.110646	0.0510236	0.815672	-	-	-	0	0.0170036	0.916966	-0.00699347	0.967903	-	-
ENSMUSG00000028444_Cntfr	115.469	-0.981165	-0.439403	0.944853	0.95141	0.908604	-	-	-	-	1.41965	-1.31074	0.0257585	0.121723	A	-	-	1	-0.306196	0.486211	1.84535	0.000597	-	-
ENSMUSG00000020875_Hoxb9	85.7453	0.0691011	0.506922	0.989261	0.909804	0.924076	-	-	-	-	-1.33572	0.960986	0.00382633	0.125594	R	-	-	1	0.293975	0.72914	-0.623619	0.295587	-	-
ENSMUSG00000019188_H13	1044.36	0.192375	0.384079	0.948307	0.908937	0.926272	-	-	-	-	0.65369	-0.248852	0.0301268	0.697045	A	-	-	0	-0.168411	0.122564	0.0978545	0.675599	-	-
ENSMUSG00000022787_Wdr53	417.403	0.215326	-0.0118687	0.945922	0.996973	0.978303	-	-	-	-	-0.178133	-0.00810663	0.433121	0.989354	-	-	-	0	-0.0876701	0.686622	-0.245024	0.147604	-	-
ENSMUSG00000024007_Ppil1	2575.97	0.291751	-0.153238	0.944853	0.957277	0.9455	-	-	-	-	-0.0881045	-0.0566111	0.735007	0.934866	-	-	-	0	-0.0849672	0.412395	0.406413	0.0485132	-	-
ENSMUSG00000030177_Ccdc77	1992.94	0.0108579	-0.115019	0.996972	0.963431	0.946788	-	-	-	-	-0.239119	0.218201	0.154984	0.413551	-	-	-	0	-0.0774299	0.693104	-0.634365	0.00172909	-	-
ENSMUSG00000040482_Dom3z	385.401	0.447861	0.106325	0.944853	0.987956	0.956354	-	-	-	-	-0.426178	-0.178864	0.336756	0.871961	-	-	-	0	0.089282	0.532929	0.550606	0.0537716	-	-
ENSMUSG00000004187_Kifc2	95.2174	1.36326	0.0193191	0.944853	0.996973	0.882696	-	-	-	-	-0.328969	0.00111208	0.4731	0.999758	-	-	-	0	0.182274	0.595688	-0.246151	0.539056	-	-
ENSMUSG00000027884_Clcc1	612.662	-0.134882	0.161864	0.960145	0.963431	0.950439	-	-	-	-	-0.442529	0.270118	0.175483	0.679113	-	-	-	0	0.0903631	0.756742	-0.110953	0.691677	-	-
ENSMUSG00000020180_Snrpd3	7044.41	0.0467809	0.251851	0.983595	0.933297	0.9455	-	-	-	-	-0.207783	-0.148892	0.414655	0.78811	-	-	-	0	-0.283452	0.03911	-0.423015	0.0501995	R	-
ENSMUSG00000022339_Ebag9	494.584	-0.0573289	-0.0346041	0.984821	0.995955	0.98872	-	-	-	-	0.209629	0.192434	0.512395	0.76914	-	-	-	0	-0.0586955	0.848147	-0.1766	0.476769	-	-
ENSMUSG00000049647_Purb	1782.76	-0.356324	-0.0696949	0.944853	0.990295	0.91473	-	-	-	-	-0.661458	0.163065	0.0153775	0.808505	R	-	-	0	-0.144794	0.56661	-0.38586	0.219693	-	-
ENSMUSG00000020437_Myo1g	152.894	1.22333	-0.439822	0.809703	0.909029	0.67661	-	-	-	-	-5.33589	3.32458	4.3588e-26	2.00151e-09	R	A	Rescue	0	3.04232	5.46753e-23	0.467034	0.242785	A	-
ENSMUSG00000026646_Suv39h2	1887.79	-0.415593	-0.374068	0.944853	0.874125	0.77769	-	-	-	-	0.829857	-0.303412	5.07353e-05	0.377421	A	-	-	0	-0.362727	3.40564e-05	-0.581318	0.00301842	R	-
ENSMUSG00000025193_Cutc	192.391	-0.154036	0.35828	0.965532	0.889032	0.911297	-	-	-	-	-0.941771	0.350209	0.000229294	0.43065	R	-	-	0	0.266671	0.232536	0.305084	0.209332	-	-
ENSMUSG00000014074_Rnf168	2584.04	-0.482888	-0.577157	0.944853	0.756633	0.605409	-	-	-	-	0.153139	0.203228	0.616376	0.732517	-	-	-	0	0.0170559	0.893498	-0.536423	0.00507256	-	-
ENSMUSG00000041702_Btbd7	1012.24	0.00158937	-0.545523	0.999187	0.841144	0.862129	-	-	-	-	1.60103	-0.223129	3.9822e-10	0.701387	A	-	-	0	-0.0759922	0.603109	-0.468837	0.106381	-	-
ENSMUSG00000006345_Ggt1	133.357	2.88945	0.794975	0.177165	0.567649	0.0219715	-	-	A	A	-0.938605	-0.430933	0.0116796	0.536162	R	-	-	1	0.348767	0.332554	0.974498	0.00261631	-	-
ENSMUSG00000033227_Wnt6	30.7022	-0.924071	0.0278985	0.944853	0.996973	0.911297	-	-	-	-	-2.3462	0.159874	0.0158903	0.963734	R	-	-	1	0.102037	0.94079	0.758063	0.477159	-	-
ENSMUSG00000015568_Lpl	387.852	-0.544644	-0.290653	0.944853	0.93522	0.844375	-	-	-	-	1.25812	-0.447574	2.24549e-06	0.281158	A	-	-	1	-0.193655	0.300422	0.0398391	0.90089	-	-
ENSMUSG00000000094_Tbx4	31.858	0.0963649		0.989763		0.975795	-	-	-	-	1.3354	0.028342	0.0498726	0.988924	A	-	-	1	-0.15499	0.806845	-0.209656	0.69053	-	-
ENSMUSG00000033837_Foxh1	478.228	0.746352	-0.182126	0.944853	0.954506	0.919277	-	-	-	-	1.74607	-0.810946	2.83126e-10	0.0206393	A	R	Rescue	0	-0.301559	0.570234	0.701181	0.0947074	-	Compensation
ENSMUSG00000027883_Gpsm2	1066.51	0.0558688	0.279134	0.983132	0.899603	0.913353	-	-	-	-	-0.133181	0.43004	0.514508	0.0573181	-	-	-	0	0.169597	0.29506	-0.524565	0.00134985	-	-
ENSMUSG00000047371_Zfp768	65.4733	0.271889	0.0161486	0.968846	0.996973	0.991223	-	-	-	-	0.903051	-0.765492	0.0132446	0.0933207	A	-	-	1	-0.222207	0.561074	0.771666	0.00901557	-	-
ENSMUSG00000037210_Fam193a	1498.66	0.0997787	-0.114816	0.968327	0.964789	0.965413	-	-	-	-	0.540377	-0.0938264	0.00236699	0.838163	A	-	-	0	0.0940632	0.456892	-0.527186	0.0271346	-	-
ENSMUSG00000033819_Ppp1r16a	230.078	0.652659	-0.421503	0.944853	0.904607	0.91099	-	-	-	-	0.594791	-0.47974	0.0563296	0.301378	-	-	-	0	-0.0503007	0.816084	1.16655	0.00218702	-	-
ENSMUSG00000054381_Zfp747	288.952	0.0729275	-0.127856	0.983595	0.964789	0.966801	-	-	-	-	0.646483	-0.37583	0.00173363	0.194293	A	-	-	0	-0.081818	0.738939	-0.160496	0.493016	-	-
ENSMUSG00000045410_Akr1e1	805.69	-0.278791	0.300507	0.944853	0.874546	0.891249	-	-	-	-	-1.3982	0.39677	1.99075e-09	0.305921	R	-	-	0	0.193888	0.527893	0.0209092	0.950329	-	-
ENSMUSG00000025194_Abcc2	21.9586	-0.313923		0.968846		0.892864	-	-	-	-	-1.41607	2.366	0.0860651	0.00711161	-	A	-	0	0.950503	0.0673352	-0.796537	0.194327	-	-
ENSMUSG00000030823_9130019O22Rik	150.78	-0.322997	0.150389	0.944853	0.973826	0.92914	-	-	-	-	0.591201	-0.437829	0.0867772	0.422629	-	-	-	0	-0.277822	0.224843	0.0883623	0.783723	-	-
ENSMUSG00000053774_Ubxn7	6515.47	-0.539982	-0.475593	0.944853	0.880225	0.861434	-	-	-	-	0.150809	0.368276	0.697531	0.547627	-	-	-	0	0.171586	0.173013	-0.607358	0.018665	-	-
ENSMUSG00000030180_Kdm5a	3934.61	-0.121075	-0.477553	0.960334	0.884132	0.909522	-	-	-	-	0.892098	0.00899402	0.00844701	0.991336	A	-	-	0	-0.130182	0.158519	-0.476783	0.0602596	-	-
ENSMUSG00000059866_Tnip2	161.117	0.503622	0.159242	0.944853	0.959397	0.913353	-	-	-	-	-2.94596	0.316223	7.57176e-28	0.623489	R	-	-	1	0.336221	0.261064	0.187813	0.509064	-	-
ENSMUSG00000032078_Zfp259	3056.06	0.0984919	-0.0551953	0.968327	0.987179	0.983625	-	-	-	-	0.0400489	-0.340578	0.828118	0.0804672	-	-	-	0	-0.258557	0.00593178	0.110188	0.320598	R	-
ENSMUSG00000029759_Pon3	76.3844	-0.416122	0.300784	0.944853	0.957101	0.916786	-	-	-	-	0.523406	-0.384676	0.250003	0.642524	-	-	-	0	-0.351069	0.471126	-0.498466	0.225049	-	-
ENSMUSG00000056222_Spock1	55.2286	-0.443185	-1.11398	0.94512	0.857493	0.891961	-	-	-	-	-5.45833	2.01009	2.89697e-08	0.189454	R	-	-	1	1.56802	0.0314777	0.867555	0.368909	A	-
ENSMUSG00000003865_Gys1	1517.87	0.624476	0.0301507	0.944853	0.995863	0.873035	-	-	-	-	-1.22458	0.543655	2.77505e-05	0.221001	R	-	-	0	0.471169	0.0763377	0.0248949	0.946007	-	-
ENSMUSG00000014075_Tctex1d2	336.964	-0.0892588	0.0916783	0.979574	0.978932	0.974947	-	-	-	-	-0.913292	0.327025	4.37239e-05	0.389803	R	-	-	0	0.17793	0.266035	0.102928	0.63034	-	-
ENSMUSG00000063800_Prpf38a	4350.99	-0.124314	0.116099	0.958224	0.964789	0.940152	-	-	-	-	-0.393635	0.135543	0.0235288	0.72419	R	-	-	0	-0.117284	0.188112	-0.325269	0.00506064	-	-
ENSMUSG00000052712_BC004004	580.154	0.392677	0.267108	0.944853	0.903666	0.855882	-	-	-	-	-0.419778	0.0559818	0.0214228	0.919192	R	-	-	0	0.0476014	0.875266	0.332843	0.123048	-	-
ENSMUSG00000073889_Il11ra1	73.2602	1.51049	0.334748	0.944853	0.937268	0.720517	-	-	-	-	-0.359351	-0.061253	0.382	0.961961	-	-	-	1	0.523086	0.0274366	1.09459	0.000267246	A	-
ENSMUSG00000005615_Pcyt1a	1005.59	0.019474	-0.0056966	0.995193	0.998288	0.991495	-	-	-	-	0.070551	0.0101731	0.713971	0.984786	-	-	-	0	-0.13122	0.248496	-0.337074	0.00637742	-	-
ENSMUSG00000078580_E430018J23Rik	59.4766	0.0911358	0.646362	0.986598	0.879329	0.908482	-	-	-	-	0.747906	-0.481575	0.110617	0.538767	-	-	-	0	-0.415758	0.25203	0.504827	0.19897	-	-
ENSMUSG00000027882_Stxbp3a	889.947	-0.0611961	-0.147847	0.982384	0.964291	0.954492	-	-	-	-	0.0245979	0.210528	0.936294	0.661046	-	-	-	0	-0.0997978	0.472498	-0.518121	0.00222887	-	-
ENSMUSG00000007836_Hnrnpa0	4647.9	-0.273094	-0.137904	0.944853	0.975796	0.94969	-	-	-	-	-0.405203	-0.265877	0.267499	0.727463	-	-	-	0	-0.120688	0.40983	1.59076	0.000330299	-	-
ENSMUSG00000050002_5133401N09Rik	155.309	0.281057	0.272297	0.958933	0.950065	0.96625	-	-	-	-	0.607308	-0.621422	0.0619632	0.150096	-	-	-	0	0.0332776	0.918325	0.74074	0.00179976	-	-
ENSMUSG00000040356_Skiv2l	766.569	0.651989	-0.251676	0.944853	0.93852	0.91049	-	-	-	-	0.518865	-0.43433	0.072393	0.324512	-	-	-	0	-0.179055	0.0411769	0.659797	0.00812368	R	-
ENSMUSG00000022546_Gpt	70.2985	0.702184	-0.391884	0.944853	0.937268	0.913353	-	-	-	-	0.457136	-0.337508	0.216657	0.609297	-	-	-	0	0.150721	0.699761	0.794831	0.00974092	-	-
ENSMUSG00000000078_Klf6	1730.57	-0.614516	-0.581922	0.944853	0.808123	0.720517	-	-	-	-	1.04371	-0.122535	0.000321368	0.885129	A	-	-	0	-0.165866	0.715541	-0.289003	0.414434	-	-
ENSMUSG00000026956_Uap1l1	219.946	-0.192348	0.410209	0.97022	0.903666	0.915697	-	-	-	-	0.141719	-0.415985	0.748286	0.537401	-	-	-	1	-0.208164	0.736522	1.55773	0.00654008	-	-
ENSMUSG00000045757_Zfp764	177.748	-0.131583	-0.022226	0.971324	0.996973	0.969063	-	-	-	-	0.646421	-0.228702	0.0158591	0.666143	A	-	-	0	-0.317825	0.160561	-0.0956719	0.696423	-	-
ENSMUSG00000029592_Usp30	350.842	0.2744	0.175608	0.94512	0.958081	0.964203	-	-	-	-	0.699626	-0.429266	0.0478998	0.477326	A	-	-	0	-0.289041	0.599469	0.127773	0.805762	-	-
ENSMUSG00000005312_Ubqln1	11359.2	-0.367738	-0.303269	0.944853	0.86963	0.714777	-	-	-	-	0.214959	-0.0997827	0.186657	0.788317	-	-	-	0	-0.125741	0.144336	-0.28144	0.0834639	-	-
ENSMUSG00000021193_Pitrm1	7342.24	-0.143874	-0.252215	0.949881	0.888505	0.851679	-	-	-	-	0.208289	-0.0560635	0.107665	0.86948	-	-	-	0	-0.171369	0.0298678	-0.33746	0.00319563	R	-
ENSMUSG00000032667_Pon2	431.043	-0.121557	-0.166396	0.968846	0.962813	0.954176	-	-	-	-	1.2401	-0.849992	1.15817e-05	0.0121496	A	R	Rescue	0	-0.957257	0.000892154	-0.790633	0.0192487	R	-
ENSMUSG00000028587_Orc1	3985.94	-0.240205	-0.679939	0.944853	0.233597	0.0358705	-	-	R	R	-0.238399	0.0318373	0.103559	0.945704	-	-	-	0	-0.114674	0.354889	-0.304753	0.00870149	-	-
ENSMUSG00000019080_Mfsd3	56.5676	0.214646	0.221725	0.982577	0.964789	0.98766	-	-	-	-	-1.02009	-0.363251	0.0498624	0.766394	R	-	-	0	0.138619	0.617511	1.75346	0.000218073	-	-
ENSMUSG00000031302_Nlgn3	90.9075	1.07562	0.642396	0.944853	0.884132	0.657539	-	-	-	-	1.43346	0.0766909	2.30444e-05	0.939286	A	-	-	0	0.516275	0.0297376	-0.109682	0.752525	A	-
ENSMUSG00000033762_Recql4	841.935	0.553512	-0.106545	0.944853	0.983539	0.93936	-	-	-	-	0.706613	-0.233928	0.0225467	0.736213	A	-	-	0	-0.00721577	0.969821	0.280078	0.223458	-	-
ENSMUSG00000042814_Mcts2	983.289	-0.21801	0.415726	0.944853	0.888505	0.908482	-	-	-	-	-0.468927	-0.108322	0.152107	0.909174	-	-	-	0	-0.320429	0.0433996	-0.413189	0.0813816	R	-
ENSMUSG00000018774_Cd68	225.278	1.21728	0.543713	0.694635	0.75053	0.190476	-	-	-	-	-1.73339	1.42262	1.1034e-10	9.9099e-07	R	A	Rescue	0	1.24026	7.00078e-05	-0.451999	0.157521	A	-
ENSMUSG00000042745_Id1	406.355	-1.40225	-0.211775	0.08063	0.950065	0.0159975	-	-	R	R	1.30188	-1.55527	0.00279019	0.00147095	A	R	Rescue	1	-1.29444	0.00135348	1.46443	0.00874605	R	Compensation
ENSMUSG00000025195_Dnmbp	532.206	0.501457	-0.460861	0.944853	0.8586	0.887412	-	-	-	-	0.766294	0.186604	0.00110283	0.71981	A	-	-	0	0.0932882	0.461922	-0.256872	0.146155	-	-
ENSMUSG00000021552_Gkap1	748.588	-0.341902	0.211465	0.944853	0.931099	0.91099	-	-	-	-	-0.946057	-0.144363	2.23235e-06	0.772719	R	-	-	1	-0.284034	0.119602	-0.225963	0.406123	-	-
ENSMUSG00000045251_Zfp688	172.652	0.385541	-0.0430666	0.944853	0.994182	0.954492	-	-	-	-	-0.678535	-0.223099	0.0346728	0.766115	R	-	-	1	-0.152941	0.607673	0.778232	0.0117913	-	-
ENSMUSG00000060176_Kif27	21.3369	-1.08308	0.163912	0.944853	0.991912	0.911297	-	-	-	-	0.690421	0.238886	0.391881	0.90625	-	-	-	1	0.681959	0.330799	-0.293798	0.652332	-	-
ENSMUSG00000022797_Tfrc	22659.1	-0.474327	-0.760784	0.944853	0.824001	0.856619	-	-	-	-	-0.128678	0.121339	0.811857	0.928444	-	-	-	0	-0.133373	0.530577	-0.521896	0.117252	-	-
ENSMUSG00000025196_Cpn1	276.484	1.13959	-0.568918	0.944853	0.909154	0.873438	-	-	-	-	-2.51187	0.638034	8.33166e-05	0.637711	R	-	-	0	0.755171	0.0487021	0.44326	0.479494	A	-
ENSMUSG00000000378_Ccm2	406.876	0.694386	0.061614	0.944853	0.992546	0.918958	-	-	-	-	-0.00595501	-0.190101	0.988235	0.798595	-	-	-	0	0.193608	0.140341	0.934182	0.000650987	-	-
ENSMUSG00000026162_Nhej1	228.823	0.681016	0.194366	0.944853	0.957277	0.91099	-	-	-	-	0.170261	-0.0527308	0.613443	0.955716	-	-	-	0	-0.178344	0.54169	0.253044	0.370363	-	-
ENSMUSG00000021203_Otub2	315.577	0.378388	-0.217701	0.944853	0.948088	0.913353	-	-	-	-	-0.313823	-0.028546	0.488665	0.983062	-	-	-	0	-0.0115965	0.977156	0.765128	0.0354896	-	-
ENSMUSG00000059796_Eif4a1	50627	0.0276024	-0.186579	0.9907	0.93522	0.924076	-	-	-	-	-0.108558	0.0617444	0.469469	0.8644	-	-	-	0	-0.217162	0.0650114	-0.137957	0.29416	-	-
ENSMUSG00000042607_Asb4	31.3743	-1.03744	-2.26802	0.944853	0.361903	0.190476	-	-	-	-	0.309217	-1.2864	0.686845	0.163381	-	-	-	0	-1.6193	0.0209475	-0.0154776	0.986443	R	-
ENSMUSG00000007659_Bcl2l1	837.974	0.0529176	-0.12587	0.984821	0.96664	0.975434	-	-	-	-	0.0033274	-0.298381	0.991016	0.442935	-	-	-	0	-0.216091	0.0239401	0.202604	0.232886	R	-
ENSMUSG00000035547_Capn5	529.57	0.0859251	0.0244549	0.982577	0.995955	0.999729	-	-	-	-	-0.788934	0.447624	0.000829464	0.193338	R	-	-	0	0.580142	0.0150796	0.259943	0.304464	A	-
ENSMUSG00000033728_Lrrc14	298.447	0.407878	0.212187	0.944853	0.944274	0.920969	-	-	-	-	0.175227	-0.341089	0.53456	0.397949	-	-	-	1	-0.152424	0.55697	0.749681	0.00654118	-	-
ENSMUSG00000002897_Il17ra	131.566	0.14631	0.32683	0.977391	0.920259	0.948751	-	-	-	-	0.677891	-0.893162	0.0234215	0.00770937	A	R	Rescue	1	-0.33787	0.0836999	0.197956	0.429532	-	Compensation
ENSMUSG00000034329_Brip1	1170.49	-0.187701	0.0805311	0.94512	0.979386	0.93936	-	-	-	-	-0.144029	0.326591	0.434259	0.146872	-	-	-	0	0.164659	0.279215	-0.644527	0.00118879	-	-
ENSMUSG00000023903_Mmp25	359.279	0.619455	-0.0374915	0.944853	0.996973	0.945527	-	-	-	-	5.0399	-1.36203	1.60142e-49	7.83412e-05	A	R	Rescue	1	-0.89119	0.0211684	0.297039	0.476293	R	-
ENSMUSG00000031310_Zmym3	1871.12	-0.101973	-0.401233	0.965532	0.832427	0.799846	-	-	-	-	-1.92644	1.16668	1.6459e-25	6.5581e-09	R	A	Rescue	0	1.07888	1.51296e-08	-0.128451	0.598892	A	-
ENSMUSG00000058979_Cecr5	452.357	0.270054	0.208659	0.94512	0.941557	0.958634	-	-	-	-	-0.687408	0.357129	0.00243734	0.319909	R	-	-	0	0.103937	0.326161	0.491294	0.0441332	-	-
ENSMUSG00000041645_Ddx24	4899.88	0.245669	0.0139973	0.944853	0.996973	0.970813	-	-	-	-	0.359011	-0.252085	0.110947	0.524236	-	-	-	0	-0.222034	0.0737354	-0.401858	0.0415936	-	-
ENSMUSG00000033159_1810031K17Rik	701.566	0.206894	-0.222658	0.949754	0.96227	0.961645	-	-	-	-	0.112194	-0.76323	0.842446	0.266291	-	-	-	1	-0.417261	0.230172	0.794701	0.0696915	-	-
ENSMUSG00000030822_Prr14	675.126	0.417598	0.231982	0.944853	0.948088	0.932633	-	-	-	-	0.398166	-0.0487766	0.218919	0.963734	-	-	-	0	0.300097	0.17145	-0.0607207	0.858311	-	-
ENSMUSG00000037926_Ssh2	702.237	0.336263	0.000657786	0.944853	0.999728	0.953198	-	-	-	-	0.705863	0.368477	0.0131484	0.439618	A	-	-	1	0.34902	0.185676	-0.690257	0.0222085	-	-
ENSMUSG00000044339_Alkbh2	294.783	0.873369	-0.137864	0.944853	0.971267	0.911297	-	-	-	-	-0.412504	0.203606	0.227443	0.792316	-	-	-	0	0.0854383	0.805549	0.516947	0.12921	-	-
ENSMUSG00000027881_Prpf38b	5786.39	-0.210042	-0.10714	0.944853	0.964789	0.92316	-	-	-	-	0.561007	-0.154535	0.00010334	0.593586	A	-	-	0	-0.190941	0.15784	-0.821101	0.00195056	-	-
ENSMUSG00000054520_Sh3bp2	74.0204	0.869361	-0.34194	0.944853	0.951989	0.919103	-	-	-	-	1.93464	-0.799758	9.51331e-09	0.0494775	A	R	Rescue	0	-0.432819	0.0658921	0.378997	0.102715	-	Compensation
ENSMUSG00000071226_Cecr2	5398.6	0.0111622	-0.282229	0.996972	0.907047	0.911297	-	-	-	-	1.0913	-0.0892487	3.3898e-10	0.856824	A	-	-	0	0.0799093	0.565826	-0.346099	0.0801209	-	-
ENSMUSG00000025198_Erlin1	1399.41	-0.0751379	-0.0405303	0.97483	0.993067	0.973846	-	-	-	-	-0.636518	0.388834	0.00443743	0.244214	R	-	-	0	0.261561	0.117253	-0.416272	0.0312412	-	-
ENSMUSG00000050708_Ftl1	1976.06	-0.572883	4.57476	0.955003	0.125833	0.189328	-	-	-	-	-1.12699	0.550713	0.350511	0.849649	-	-	-	0	-0.0869948	0.853407	0.426779	0.631064	-	-
ENSMUSG00000022791_Tnk2	786.148	0.895028	-0.243829	0.944853	0.940899	0.877855	-	-	-	-	0.134555	-0.106672	0.650205	0.882394	-	-	-	0	0.088342	0.562663	0.953557	0.00466216	-	-
ENSMUSG00000029591_Ung	2312.21	0.00437524	0.194366	0.999042	0.949444	0.966916	-	-	-	-	-0.186018	0.121305	0.552949	0.871706	-	-	-	0	0.149012	0.518711	0.286085	0.254349	-	-
ENSMUSG00000027469_Tpx2	12126	-0.0561338	0.120898	0.981195	0.964789	0.959402	-	-	-	-	-0.12708	0.196707	0.590778	0.637711	-	-	-	0	0.0223005	0.880798	-0.768029	0.000720413	-	-
ENSMUSG00000049339_Fam134a	525.375	0.441706	0.0647703	0.944853	0.993067	0.958	-	-	-	-	0.247936	-0.518257	0.566501	0.407968	-	-	-	1	-0.29437	0.284608	0.496485	0.127685	-	-
ENSMUSG00000021550_2210016F16Rik	532.815	-0.339837	0.32631	0.944853	0.889954	0.844839	-	-	-	-	-0.664083	-0.183828	0.00146803	0.685217	R	-	-	0	0.0312085	0.870371	0.661275	0.000908973	-	-
ENSMUSG00000019577_Pdk4	225.36	-0.696552	-0.487397	0.944853	0.857493	0.433753	-	-	-	-	-1.73687	0.698831	4.8669e-09	0.0984704	R	-	-	0	0.887832	0.000278276	-0.254597	0.415073	A	-
ENSMUSG00000045662_4921515J06Rik	38.3099	0.0289255	0.200062	0.996972	0.977082	0.9878	-	-	-	-	0.145812	-0.484306	0.820912	0.644023	-	-	-	1	-0.11642	0.874385	-0.278143	0.658975	-	-
ENSMUSG00000079002_C030006K11Rik	106.837	0.281735	-0.543715	0.959877	0.857493	0.912878	-	-	-	-	0.175114	-0.47196	0.562294	0.198979	-	-	-	0	-0.343914	0.0721314	0.934979	0.00309077	-	-
ENSMUSG00000021546_Hnrnpk	52621.1	-0.276008	-0.281359	0.944853	0.909638	0.897862	-	-	-	-	0.0556148	0.0176041	0.820325	0.978759	-	-	-	0	-0.169996	0.118638	-0.20432	0.133439	-	-
ENSMUSG00000021196_Pfkp	8156.61	0.692252	-0.178132	0.66131	0.943287	0.560422	-	-	-	-	-2.21515	1.59872	4.55476e-23	2.25582e-11	R	A	Rescue	0	1.65557	5.14359e-28	-0.152372	0.510655	A	-
ENSMUSG00000033697_Arhgap39	470.766	0.286089	-0.305943	0.94512	0.91767	0.925923	-	-	-	-	1.42819	-0.325493	3.97372e-12	0.335061	A	-	-	0	-0.00156258	0.996015	0.191281	0.468007	-	-
ENSMUSG00000029757_Dync1i1	23.0596	0.845152		0.944853		0.919174	-	-	-	-	-1.36514	1.827	0.0483374	0.0197684	R	A	Rescue	1	1.57351	3.09485e-05	-0.300597	0.507499	A	-
ENSMUSG00000025199_Chuk	4274.95	-0.266673	-0.707982	0.944853	0.798665	0.843154	-	-	-	-	-0.193268	0.136032	0.640782	0.896703	-	-	-	0	-0.0963564	0.429207	-0.160753	0.547574	-	-
ENSMUSG00000000384_Tbrg4	2037.26	0.486696	-0.0950693	0.944853	0.978932	0.924076	-	-	-	-	0.620985	-0.321324	0.00510706	0.37635	A	-	-	0	-0.220886	0.0164951	0.321866	0.0969171	R	-
ENSMUSG00000029106_Add1	2223.91	-0.211798	-0.011737	0.944853	0.996973	0.924076	-	-	-	-	-0.169664	0.103337	0.402111	0.820636	-	-	-	0	0.353108	0.00201566	0.277063	0.0429027	A	-
ENSMUSG00000026197_Zfand2b	152.032	1.11854	-0.235606	0.944853	0.964463	0.891961	-	-	-	-	-0.840967	0.0178106	0.057238	0.989354	-	-	-	0	0.0422316	0.845469	0.938833	0.00903106	-	-
ENSMUSG00000041319_Thoc6	837.193	0.480497	-0.0518802	0.944853	0.991194	0.909094	-	-	-	-	0.157167	-0.12314	0.505684	0.810884	-	-	-	0	-0.0646503	0.827412	0.694619	0.0219683	-	-
ENSMUSG00000040339_Fam102b	215.939	0.0838296	0.948432	0.983595	0.67128	0.788384	-	-	-	-	2.48586	-0.701364	4.55181e-13	0.136158	A	-	-	1	-0.322906	0.31209	-0.125325	0.738901	-	-
ENSMUSG00000038679_Trps1	1240.58	-0.116853	-0.565452	0.962125	0.744516	0.791743	-	-	-	-	-2.22309	1.07299	1.93868e-22	5.15263e-05	R	A	Rescue	0	0.687014	0.00320606	-0.757739	0.00243063	A	Compensation
ENSMUSG00000025794_Rpl14	32949.7	0.0580775	0.297481	0.980253	0.910994	0.925988	-	-	-	-	-0.21008	0.0144978	0.409082	0.984786	-	-	-	0	-0.0892995	0.67334	0.00879635	0.972248	-	-
ENSMUSG00000028582_Cc2d1b	1401.34	0.0644855	-0.140513	0.982323	0.957101	0.957254	-	-	-	-	0.174518	0.0148908	0.393036	0.979418	-	-	-	0	-0.0176855	0.949237	0.364725	0.093876	-	-
ENSMUSG00000026950_Neb	165.694	0.553692	-0.721517	0.944853	0.827411	0.827643	-	-	-	-	0.886485	0.349779	0.0164453	0.624362	A	-	-	0	0.357515	0.252008	-1.03172	0.00860182	-	-
ENSMUSG00000019210_Atp6v1e1	2394.83	-0.128059	0.073365	0.957218	0.983596	0.942056	-	-	-	-	-0.158981	-0.134938	0.452716	0.759075	-	-	-	0	-0.296223	0.037812	0.29066	0.166313	R	-
ENSMUSG00000040322_Slc25a24	210.694	-0.286815	1.01868	0.96223	0.720426	0.91099	-	-	-	-	2.66583	-0.61642	1.58461e-12	0.287492	A	-	-	1	-0.157508	0.555761	-0.00294207	0.994645	-	-
ENSMUSG00000009112_Bcl2l13	1672.17	0.170899	0.0657518	0.94512	0.985117	0.973775	-	-	-	-	0.788342	-0.344591	4.26687e-09	0.0526586	A	-	-	0	-0.22926	0.0249676	0.350749	0.0404802	R	-
ENSMUSG00000032077_Bud13	1266.86	0.213517	0.0577098	0.94512	0.991218	0.985264	-	-	-	-	0.00346846	-0.103821	0.991275	0.881908	-	-	-	0	0.0305788	0.820402	-0.649778	0.0340775	-	-
ENSMUSG00000022312_Eif3h	10665.7	0.0711048	0.00344201	0.974608	0.999566	0.998576	-	-	-	-	-0.273977	-0.0455434	0.194506	0.944712	-	-	-	0	-0.138953	0.106545	-0.133864	0.378007	-	-
ENSMUSG00000042423_Fbrs	473.053	0.274288	0.270386	0.944853	0.935505	0.937805	-	-	-	-	0.0620429	-0.094181	0.837669	0.89362	-	-	-	0	-0.11074	0.599187	-0.357321	0.148509	-	-
ENSMUSG00000021209_Ppp4r4	126.905	-0.507354	0.216842	0.944853	0.964928	0.913353	-	-	-	-	2.05569	-1.74957	3.49372e-06	0.000316809	A	R	Rescue	1	-0.366898	0.48276	0.123278	0.852436	-	Compensation
ENSMUSG00000004446_Bid	1093.27	0.100548	-0.106145	0.969872	0.966436	0.975387	-	-	-	-	-0.00819244	0.0122222	0.976668	0.985744	-	-	-	0	-0.116737	0.344172	0.28711	0.13189	-	-
ENSMUSG00000053877_Srcap	1267.03	0.236243	-0.102676	0.944853	0.981309	0.959402	-	-	-	-	2.84382	-0.1217	1.12776e-35	0.846692	A	-	-	0	0.12816	0.550183	-0.977015	0.0298521	-	-
ENSMUSG00000036330_Slc18a1	58.7164	-0.176649	-1.19965	0.97828	0.649239	0.691821	-	-	-	-	0.491244	-0.441577	0.307874	0.599487	-	-	-	0	-0.525944	0.0337618	-0.0926707	0.787439	R	-
ENSMUSG00000022313_Utp23	994.865	-0.370722	0.00947283	0.944853	0.996973	0.882696	-	-	-	-	-0.45588	-0.0748317	0.023864	0.898454	R	-	-	0	-0.190447	0.20093	0.0652651	0.729527	-	-
ENSMUSG00000025395_Prim1	3626.52	-0.24764	-0.0865718	0.944853	0.978684	0.916786	-	-	-	-	-0.665604	0.171879	0.000437636	0.675917	R	-	-	0	-0.0680307	0.560503	-0.244507	0.133459	-	-
ENSMUSG00000022526_Zfp251	345.163	-0.0351951	-0.371857	0.990786	0.880858	0.891961	-	-	-	-	0.720303	-0.59537	0.000170862	0.00719592	A	R	Rescue	0	-0.243033	0.255091	0.0497606	0.83272	-	Compensation
ENSMUSG00000026198_Abcb6	576.349	-0.0376264	0.0630597	0.9907	0.991987	0.991025	-	-	-	-	-0.178843	-0.136042	0.666686	0.895858	-	-	-	0	0.0136644	0.975599	0.609549	0.0753539	-	-
ENSMUSG00000030815_Phkg2	769.486	0.15297	-0.138367	0.958224	0.964789	0.964251	-	-	-	-	-0.267289	-0.025808	0.29006	0.971634	-	-	-	0	-0.0918749	0.639166	-0.218236	0.371627	-	-
ENSMUSG00000031311_Nono	19797.5	-0.296618	-0.0249977	0.944853	0.995356	0.897862	-	-	-	-	0.269328	0.0109401	0.0515309	0.979428	-	-	-	0	-0.085163	0.436878	-0.512501	0.00199687	-	-
ENSMUSG00000079615_Hspa14	111.511	3.21246	-0.657001	0.00022481	0.98088	0.882696	A	-	-	A	0.993537	-9.63874	0.814218	0.0361654	-	R	-	0	-0.0107875		9.43371	0.00991637	-	-
ENSMUSG00000033669_Zfp7	2507.64	0.155388	0.0619811	0.950151	0.987381	0.987006	-	-	-	-	0.370359	-0.0372291	0.0472023	0.951021	A	-	-	0	-0.101358	0.393954	-0.536255	0.00545501	-	-
ENSMUSG00000044244_Il20rb	51.8711	0.482161	0.142115	0.944853	0.985927	0.957185	-	-	-	-	-0.447067	0.393307	0.412716	0.706254	-	-	-	0	0.0663616	0.934854	0.766387	0.176901	-	-
ENSMUSG00000033721_Vav3	58.6337	0.141433	0.771588	0.987917	0.908937	0.937805	-	-	-	-	2.92714	-0.636826	1.96007e-09	0.36718	A	-	-	1	0.111488	0.825595	0.197373	0.661114	-	-
ENSMUSG00000039496_Cdnf	25.9013	0.424304	0.639988	0.956441	0.930076	0.925561	-	-	-	-	0.117951	0.156383	0.887511	0.935443	-	-	-	0	0.0962087	0.901836	-0.678616	0.205271	-	-
ENSMUSG00000022314_Rad21	14566	-0.383368	-0.474932	0.944853	0.78089	0.593151	-	-	-	-	0.0608587	0.0508061	0.804417	0.935761	-	-	-	0	-0.0374852	0.781371	-0.462683	0.00502071	-	-
ENSMUSG00000055041_Commd5	396	0.599869	0.278514	0.944853	0.937268	0.909094	-	-	-	-	-1.11876	0.435163	3.50008e-05	0.325938	R	-	-	0	0.263732	0.0109156	0.497337	0.0610515	A	-
ENSMUSG00000020836_Coro6	42.1952	1.46746	1.4575	0.944853	0.223491	0.19906	-	-	-	-	-0.172643	0.465078	0.773624	0.626837	-	-	-	1	0.0778282	0.912747	-0.283561	0.660615	-	-
ENSMUSG00000003178_Mical3	578.939	0.371943	0.0264988	0.944853	0.995955	0.943593	-	-	-	-	0.755447	-0.0265083	1.38109e-05	0.964561	A	-	-	0	0.0193839	0.926382	-0.347497	0.0734001	-	-
ENSMUSG00000003970_Rpl8	20733.9	1.39167	-0.294796	0.944853	0.943287	0.809649	-	-	-	-	-0.219384	-0.283113	0.597562	0.72496	-	-	-	0	-0.0662158	0.643574	1.29059	0.00180859	-	-
ENSMUSG00000006273_Atp6v1b2	4988.85	-0.361934	-0.529045	0.944853	0.797857	0.619388	-	-	-	-	-0.277036	-0.0450131	0.306405	0.956556	-	-	-	0	-0.231965	0.0486563	0.376915	0.122546	R	-
ENSMUSG00000042010_Acacb	485.518	0.630936	0.203871	0.944853	0.952182	0.913353	-	-	-	-	-0.02593	0.500907	0.95918	0.414138	-	-	-	0	0.356937	0.483882	0.497336	0.300896	-	-
ENSMUSG00000006342_Susd2	292.67	-0.0134672	0.927595	0.996972	0.306132	0.329889	-	-	-	-	-3.64151	0.972717	4.29684e-24	0.0648621	R	-	-	0	0.889857	0.00206148	-0.186153	0.615314	A	-
ENSMUSG00000041046_Ramp3	138.301	-0.0300117	-0.315502	0.996972	0.95024	0.961249	-	-	-	-	0.119397	-0.334713	0.816948	0.717641	-	-	-	0	-0.0189505	0.941733	0.911725	0.0033232	-	-
ENSMUSG00000015112_Slc25a13	4008.29	-0.00998713	-0.264694	0.996972	0.909804	0.911297	-	-	-	-	-0.493837	0.277141	0.024569	0.465828	R	-	-	0	0.130229	0.529275	-0.14701	0.443504	-	-
ENSMUSG00000074673_Ttll9	22.8194	0.763739	-0.41647	0.944853	0.950712	0.924076	-	-	-	-	-0.734248	-0.183157	0.22955	0.917471	-	-	-	0	0.187569	0.706935	0.807725	0.0379286	-	-
ENSMUSG00000024012_Mtch1	1822.8	0.880963	-0.089719	0.764421	0.986389	0.850461	-	-	-	-	0.747683	-0.700328	0.0160535	0.0841757	A	-	-	0	-0.247259	0.0410009	1.16865	0.000317274	R	-
ENSMUSG00000033124_Atg9a	418.631	0.617537	-0.0628547	0.944853	0.993067	0.926423	-	-	-	-	0.116168	-0.30959	0.80411	0.710481	-	-	-	0	0.214541	0.359836	0.871939	0.00377463	-	-
ENSMUSG00000020431_Adcy1	257.406	-0.486094	-0.275685	0.944853	0.919156	0.734027	-	-	-	-	-0.507483	0.238221	0.034221	0.601238	R	-	-	1	0.32423	0.108955	0.202303	0.388046	-	-
ENSMUSG00000063236_1110038F14Rik	402.426	0.0804234	0.335593	0.982004	0.929457	0.943593	-	-	-	-	-0.1671	-0.0918495	0.648126	0.923846	-	-	-	0	-0.102255	0.529275	0.348791	0.13944	-	-
ENSMUSG00000035629_1700021K19Rik	661.272	0.422617	-0.0297031	0.944853	0.994662	0.92056	-	-	-	-	-0.083693	-0.0659472	0.669302	0.890187	-	-	-	0	0.00390671	0.989345	-0.0137223	0.949055	-	-
ENSMUSG00000025200_Cwf19l1	1207.72	-0.0964348	0.106147	0.968846	0.973815	0.959402	-	-	-	-	0.0706027	-0.0391593	0.790739	0.956556	-	-	-	0	-0.244895	0.0647838	-0.364872	0.0229397	-	-
ENSMUSG00000067825_Pex26	233.423	0.547028	0.0198655	0.944853	0.996973	0.919277	-	-	-	-	0.0689151	-0.244266	0.809692	0.574253	-	-	-	0	-0.00705132	0.984613	0.272464	0.230266	-	-
ENSMUSG00000023904_Hcfc1r1	422.561	0.48516	0.481542	0.944853	0.907047	0.912878	-	-	-	-	-0.515193	0.102223	0.246241	0.939526	-	-	-	0	0.167557	0.236394	-0.0318994	0.939979	-	-
ENSMUSG00000003873_Bax	3097.42	1.00434	-0.182537	0.863468	0.961168	0.884388	-	-	-	-	-0.114779	-0.145529	0.748859	0.85549	-	-	-	0	-0.0716022	0.642069	0.680041	0.0191111	-	-
ENSMUSG00000068522_Aard	625.512	-1.40778	-0.997814	0.0432161	0.130007	0.00296845	R	-	R	R	-3.28371	0.466369	2.1478e-33	0.356135	R	-	-	1	0.334734	0.325844	0.255779	0.409807	-	-
ENSMUSG00000036114_2810432D09Rik	344.323	0.19423	-0.107362	0.963794	0.978932	0.985212	-	-	-	-	0.0201232	-0.328721	0.958431	0.517691	-	-	-	0	-0.0334225	0.87614	1.08104	0.00103186	-	-
ENSMUSG00000033576_Apol6	36.2263	-1.34151		0.741663		0.516492	-	-	-	-
ENSMUSG00000023905_Tnfrsf12a	95.8261	-0.052775	-0.419703	0.995617	0.914949	0.925472	-	-	-	-	0.576812	-0.419853	0.100051	0.462465	-	-	-	0	-0.306309	0.403122	0.764845	0.0292206	-	-
ENSMUSG00000026200_Glb1l	131.38	-0.239299	-0.378171	0.958098	0.920259	0.919994	-	-	-	-	0.275646	0.350577	0.379542	0.438432	-	-	-	0	0.0664645	0.832138	-0.836515	0.000736395	-	-
ENSMUSG00000020196_Cabin1	1962.04	0.550201	-0.411319	0.944853	0.910994	0.91099	-	-	-	-	0.470558	-0.259262	0.218092	0.756332	-	-	-	1	0.00950666	0.971792	0.0296104	0.934821	-	-
ENSMUSG00000028447_Dctn3	511.452	0.00335108	0.0495026	0.999042	0.993067	0.993911	-	-	-	-	-0.555702	-0.124606	0.0238896	0.844448	R	-	-	0	-0.0426447	0.831157	1.06855	0.00248249	-	-
ENSMUSG00000057506_Bloc1s2	1952.67	-0.0645529	0.202371	0.978594	0.943287	0.939864	-	-	-	-	-0.549262	-0.188257	0.0207878	0.719321	R	-	-	0	-0.246616	0.166023	0.371251	0.0930071	-	-
ENSMUSG00000026655_Fam107b	286.502	-0.0401119	0.6228	0.9907	0.820944	0.899904	-	-	-	-	0.664964	0.299638	0.077483	0.696779	-	-	-	1	0.216539	0.627183	-0.0853793	0.845179	-	-
ENSMUSG00000011382_Dhdh	754.236	-0.307283	-0.377536	0.944853	0.921493	0.91099	-	-	-	-	0.618834	0.145215	0.121472	0.896714	-	-	-	0	-0.0660336	0.90109	-0.663103	0.103182	-	-
ENSMUSG00000037578_Pkd2l1	97.727	1.48497	1.54551	0.539078	0.135535	0.0779791	-	-	-	-	-2.59461	2.37475	2.11573e-06	7.67164e-05	R	A	Rescue	0	1.26508	0.000804282	-0.218664	0.678854	A	-
ENSMUSG00000057176_Gm166	42.8237	1.24309	0.637614	0.944853	0.888078	0.881644	-	-	-	-	-0.614203	0.14811	0.287678	0.927274	-	-	-	0	0.157563	0.741143	-0.15962	0.726366	-	-
ENSMUSG00000042541_Shfm1	3327.02	-0.144331	0.707139	0.952056	0.551742	0.619388	-	-	-	-	-0.437821	0.0450511	0.0990431	0.958271	-	-	-	0	-0.081178	0.552063	0.144701	0.507602	-	-
ENSMUSG00000025134_Alyref	3323.59	-0.26544	0.106576	0.944853	0.971592	0.913353	-	-	-	-	0.225533	-0.172576	0.353762	0.727463	-	-	-	0	-0.295575	0.0383575	-0.109537	0.593628	R	-
ENSMUSG00000031314_Taf1	6927.62	-0.21533	-0.362303	0.944853	0.884132	0.883613	-	-	-	-	0.220488	0.337912	0.398642	0.381392	-	-	-	0	0.144918	0.259489	-0.913553	0.000290388	-	-
ENSMUSG00000026955_2010317E24Rik	252.883	0.755962	0.665334	0.944853	0.567589	0.360315	-	-	-	-	0.544782	-0.39308	0.0735797	0.422629	-	-	-	1	0.108262	0.798589	1.18795	0.00199687	-	-
ENSMUSG00000057262_Gm10020	3569.23	1.41913	-1.07907	0.944853	0.568754	0.661572	-	-	-	-	0.0401856	-0.381496	0.947396	0.695117	-	-	-	0	-0.126413	0.503466	1.519	0.00386293	-	-
ENSMUSG00000030816_Rnf40	1696.62	0.618086	-0.146708	0.944853	0.964789	0.91099	-	-	-	-	-0.0110912	-0.240408	0.974345	0.642524	-	-	-	0	-0.0227664	0.856472	0.161727	0.375269	-	-
ENSMUSG00000038622_Med30	858.197	-0.350193	-0.03654	0.944853	0.994578	0.912878	-	-	-	-	-0.705211	0.121317	0.00636874	0.862039	R	-	-	0	-0.151787	0.370476	0.142451	0.555838	-	-
ENSMUSG00000033565_Rbfox2	3295.94	0.0339711	-0.339482	0.989319	0.84914	0.809649	-	-	-	-	0.223957	-0.093826	0.217255	0.827089	-	-	-	0	-0.135671	0.205474	-0.211856	0.0924968	-	-
ENSMUSG00000023467_Tulp2	115.22	1.31598	0.193548	0.77301	0.963431	0.511298	-	-	-	-	-1.82939	0.72999	8.01095e-07	0.194611	R	-	-	0	0.712014	0.0564301	0.145144	0.725822	-	-
ENSMUSG00000020427_Igfbp3	699.637	-0.138164	0.168382	0.962959	0.95858	0.955386	-	-	-	-	1.70934	-0.781731	5.61312e-10	0.0272588	A	R	Rescue	1	-0.380761	0.0479142	-0.205677	0.502417	R	-
ENSMUSG00000061731_Ext1	1602.36	0.221654	-0.119569	0.944853	0.958546	0.916652	-	-	-	-	0.187303	0.162261	0.346427	0.664283	-	-	-	1	-0.247182	0.113957	-0.514281	0.00101207	-	-
ENSMUSG00000023906_Cldn6	1801.04	0.368298	0.506306	0.944853	0.900112	0.912878	-	-	-	-	3.55592	-0.581203	5.26136e-21	0.387112	A	-	-	1	-0.265112	0.731239	0.295308	0.599974	-	-
ENSMUSG00000032475_Nck1	1164.76	-0.358356	0.253921	0.944853	0.933984	0.899904	-	-	-	-	0.126737	0.130544	0.679496	0.84788	-	-	-	0	0.0700289	0.854017	-0.667757	0.0229768	-	-
ENSMUSG00000074006_Omp	29.832	0.385546	0.0136796	0.968846	0.998456	0.986886	-	-	-	-	-0.570146	-0.211546	0.324406	0.890673	-	-	-	0	-0.0677156	0.899486	0.690034	0.0791562	-	-
ENSMUSG00000023908_Pkmyt1	266.383	1.71368	-0.286208	0.943852	0.948088	0.784336	-	-	-	-	-0.24555	-0.117942	0.574755	0.919237	-	-	-	0	0.353682	0.170403	0.984795	0.00265685	-	-
ENSMUSG00000027472_Pdrg1	716.557	0.170807	0.166276	0.952989	0.948088	0.963332	-	-	-	-	-0.0323036	-0.282921	0.914838	0.490488	-	-	-	0	-0.135089	0.742344	0.246792	0.405177	-	-
ENSMUSG00000025202_Scd3	64.6466	-0.598328	-0.81748	0.944853	0.759385	0.717956	-	-	-	-	-0.664486	0.111821	0.111581	0.927274	-	-	-	1	-0.16106	0.594515	-0.170281	0.652397	-	-
ENSMUSG00000025135_Anapc11	909.455	-0.0224414	-0.220401	0.994681	0.937268	0.924076	-	-	-	-	0.0077531	-0.311472	0.979985	0.410395	-	-	-	0	-0.0669636	0.665322	0.939283	0.000377152	-	-
ENSMUSG00000030760_Acer3	541.06	-0.28556	0.432919	0.944853	0.88691	0.91099	-	-	-	-	0.181198	0.0473521	0.620319	0.964804	-	-	-	1	-0.115591	0.596893	-0.503841	0.0357873	-	-
ENSMUSG00000045639_Zfp629	88.4666	-0.248817	-1.21823	0.967958	0.691068	0.695081	-	-	-	-	2.2024	-1.2115	1.18722e-07	0.0128305	A	R	Rescue	1	-0.743129	0.00677885	0.528945	0.113476	R	-
ENSMUSG00000036078_Sigmar1	2296.43	0.136525	0.222387	0.95848	0.937268	0.950784	-	-	-	-	0.593507	-0.383864	0.00505694	0.21491	A	-	-	0	-0.243146	0.0496155	-0.0466907	0.831154	R	-
ENSMUSG00000025203_Scd2	18168.9	0.166135	0.00226947	0.946434	0.999566	0.987006	-	-	-	-	0.237097	0.0174811	0.22599	0.976763	-	-	-	0	0.0526798	0.647511	-0.241732	0.155769	-	-
ENSMUSG00000020422_Tns3	7502.89	0.348155	-0.174897	0.944853	0.968111	0.950434	-	-	-	-	-1.13483	1.70341	0.0126358	0.000607265	R	A	Rescue	0	1.22996	9.2812e-08	-0.60948	0.133957	A	-
ENSMUSG00000058656_Samd12	39.0495	0.400953	0.191225	0.949881	0.987498	0.975434	-	-	-	-	0.324082	-0.072318	0.677444	0.971407	-	-	-	0	0.114149	0.831644	-0.274497	0.561889	-	-
ENSMUSG00000018068_Ints2	4661.1	-0.273776	-0.463799	0.944853	0.861612	0.878461	-	-	-	-	0.685633	-0.0822446	0.0133685	0.922578	A	-	-	0	-0.179053	0.090837	-0.488219	0.022359	-	-
ENSMUSG00000023909_Paqr4	39.8	0.176686	0.795954	0.987961	0.874125	0.919174	-	-	-	-	-0.253102	-0.461423	0.718665	0.727463	-	-	-	1	-0.145729	0.788195	0.963299	0.0429199	-	-
ENSMUSG00000005204_Senp3	9691.2	0.218754	-0.0961456	0.944853	0.964789	0.924076	-	-	-	-	-0.966248	0.36716	1.4495e-12	0.0472034	R	A	Rescue	0	0.126798	0.593207	0.10788	0.628627	-	Compensation
ENSMUSG00000037286_Stag1	6448.86	-0.373872	-0.23394	0.944853	0.93522	0.900334	-	-	-	-	0.41863	-0.00406297	0.0499864	0.993762	A	-	-	0	-0.106183	0.259255	-0.583427	0.0019831	-	-
ENSMUSG00000059897_Zfp930	1213.75	-0.444382	-0.670124	0.944853	0.853715	0.862129	-	-	-	-	1.3137	-0.218108	0.000446214	0.819078	A	-	-	0	-0.346673	0.190093	-0.546244	0.110826	-	-
ENSMUSG00000079038_D130040H23Rik	122.894	-0.642564	-0.574777	0.944853	0.916481	0.850461	-	-	-	-	1.02398	-0.0157974	0.00407976	0.988245	A	-	-	0	-0.154319	0.768266	-1.42896	0.00135392	-	-
ENSMUSG00000040097_Flywch1	705.415	0.749188	-0.0636345	0.944853	0.990753	0.909094	-	-	-	-	1.28084	-0.613147	3.17481e-08	0.0429506	A	R	Rescue	0	-0.314559	0.142885	0.984009	0.000772822	-	Compensation
ENSMUSG00000057924_Gm10033	217.067	-0.482166	-0.886716	0.944853	0.824001	0.673722	-	-	-	-	0.951183	0.175732	0.0116002	0.850898	A	-	-	0	-0.168976	0.657312	-0.756189	0.0130302	-	-
ENSMUSG00000049300_Prmt6	1061.81	-0.403426	0.319247	0.944853	0.884132	0.850939	-	-	-	-	0.263983	-0.275695	0.257567	0.461884	-	-	-	0	-0.241082	0.0849451	0.179283	0.311695	-	-
ENSMUSG00000037071_Scd1	3108.77	0.503857	0.499488	0.944853	0.659048	0.24673	-	-	-	-	0.275662	-0.203662	0.225405	0.64001	-	-	-	0	0.525925	4.79485e-06	0.324257	0.204481	A	-
ENSMUSG00000071083_Gm10311	91.3104	-0.336397		0.944853		0.926649	-	-	-	-	2.10738	-0.484818	0.00015475	0.638264	A	-	-	0	-0.27314	0.53818	-0.539275	0.283855	-	-
ENSMUSG00000025137_Pcyt2	667.652	0.622524	-0.0654324	0.944853	0.991218	0.922419	-	-	-	-	0.327275	-0.215848	0.263949	0.719359	-	-	-	0	0.12372	0.541285	0.560949	0.0118648	-	-
ENSMUSG00000060427_Zfp868	1487.43	-0.452394	-0.125407	0.944853	0.968111	0.889364	-	-	-	-	0.13423	-0.0519776	0.634835	0.947382	-	-	-	0	-0.17716	0.122251	-0.15644	0.385545	-	-
ENSMUSG00000049580_Tsku	163.866	-0.0758779	-0.00840147	0.989261	0.998812	0.98872	-	-	-	-	0.929978	-0.0904668	0.00105888	0.913576	A	-	-	0	0.0240902	0.952306	0.0744324	0.830955	-	-
ENSMUSG00000026201_Stk16	941.863	0.243579	-0.0529551	0.944853	0.991573	0.97331	-	-	-	-	-0.0738789	-0.150364	0.829035	0.830137	-	-	-	0	-0.119685	0.778093	0.14621	0.672858	-	-
ENSMUSG00000030109_Slc6a12	19.023	0.846432	0.88428	0.944853	0.854094	0.897862	-	-	-	-	-6.93385	3.06284	1.33601e-06	0.198499	R	-	-	0	2.22687	0.0651433	0.540377	0.601039	-	-
ENSMUSG00000054648_Zfp869	392.836	-0.414607	-0.451755	0.944853	0.92943	0.908489	-	-	-	-	1.26469	-0.484717	0.0026796	0.526445	A	-	-	0	-0.62262	0.00137817	-0.495064	0.12921	R	-
ENSMUSG00000026657_Frmd4a	754.125	0.188297	-0.348214	0.94512	0.874125	0.889499	-	-	-	-	-0.939017	0.723623	1.13109e-07	0.000316011	R	A	Rescue	1	0.482439	0.00180218	-0.566994	0.00197147	A	Compensation
ENSMUSG00000001082_Mfsd10	577.021	0.717163	-0.0807179	0.944853	0.990295	0.913353	-	-	-	-	0.123936	-0.41459	0.753996	0.472728	-	-	-	0	-0.0352397	0.829643	0.869894	0.00154592	-	-
ENSMUSG00000022800_Fyttd1	5727.04	-0.398692	-0.105645	0.944853	0.97972	0.911297	-	-	-	-	-0.190662	0.209317	0.556373	0.749935	-	-	-	0	0.113461	0.556465	-0.254094	0.252149	-	-
ENSMUSG00000030814_Bcl7c	477.437	0.0529064	-0.0307269	0.989763	0.995955	0.993934	-	-	-	-	0.865418	-0.402936	2.73818e-05	0.173408	A	-	-	0	-0.0405885	0.874144	0.708443	0.00478541	-	-
ENSMUSG00000092260_Zfp963	229.474	-0.238101	0.193604	0.949754	0.95141	0.93936	-	-	-	-	0.332925	-0.229429	0.16376	0.585039	-	-	-	0	-0.0495092	0.86104	-0.528179	0.0909213	-	-
ENSMUSG00000035401_2210018M11Rik	1936.32	-0.0309709	-0.0149498	0.990271	0.996973	0.975434	-	-	-	-	1.08843	0.0185523	2.41248e-10	0.974449	A	-	-	0	-0.0245486	0.862012	-0.953707	0.000431261	-	-
ENSMUSG00000030824_Nucb1	1015.95	0.570803	0.3605	0.944853	0.908164	0.911297	-	-	-	-	0.0567309	-0.203029	0.878699	0.767012	-	-	-	0	-0.0167604	0.959635	-0.00897096	0.978907	-	-
ENSMUSG00000037362_Nov	38.1755	1.70026		0.944853		0.867483	-	-	-	-	2.1574	0.661548	0.00132081	0.546933	A	-	-	1	0.332719	0.471201	-0.752134	0.101731	-	-
ENSMUSG00000043090_Zfp866	1335.96	-0.189947	-0.353314	0.944853	0.909098	0.899904	-	-	-	-	0.979949	0.0143661	0.000142379	0.986441	A	-	-	0	-0.0776706	0.892077	-0.783164	0.0418188	-	-
ENSMUSG00000003283_Hck	748.815	-0.171822	-1.63847	0.95848	0.000539444	0.00695719	-	R	R	R	-4.36143	1.13609	3.66114e-27	0.0428665	R	A	Rescue	0	1.19626	0.000459011	0.786259	0.0767533	A	-
ENSMUSG00000031862_Atp13a1	1341.4	0.57547	-0.409373	0.944853	0.87851	0.897862	-	-	-	-	0.554711	-0.34028	0.0303127	0.424291	A	-	-	0	-0.146505	0.271913	0.378534	0.0742357	-	-
ENSMUSG00000034557_Zfyve9	895.122	-0.209071	-0.0515695	0.944853	0.993067	0.9455	-	-	-	-	0.915962	-0.413898	0.000463644	0.32257	A	-	-	1	-0.242578	0.126254	-0.0738719	0.755133	-	-
ENSMUSG00000022425_Enpp2	1389.42	-1.11713	-0.391188	0.944853	0.964245	0.891961	-	-	-	-	6.92568	-1.22577	3.54893e-45	0.0593764	A	-	-	0	-1.20016	0.0657314	-0.329379	0.676666	-	-
ENSMUSG00000042505_Acn9	263.856	-0.203774	-0.232433	0.955003	0.943287	0.933473	-	-	-	-	-0.851119	0.413783	0.000492213	0.269896	R	-	-	0	0.0760905	0.745357	0.172146	0.447324	-	-
ENSMUSG00000001666_Ddt	781.1	0.697398	-0.240712	0.944853	0.951989	0.913353	-	-	-	-	-0.305006	-0.522269	0.500157	0.44881	-	-	-	0	-0.285857	0.0262197	1.14994	0.00206294	R	-
ENSMUSG00000052698_Tln2	1803.21	0.290361	-0.106725	0.944853	0.96509	0.940152	-	-	-	-	0.238045	-0.024345	0.211339	0.966865	-	-	-	0	0.193181	0.0559829	0.242639	0.0668723	-	-
ENSMUSG00000026202_Tuba4a	3392.7	1.00508	-0.265825	0.592901	0.937268	0.791593	-	-	-	-	0.201926	-0.206973	0.599746	0.798595	-	-	-	1	-0.366596	0.0567961	0.048899	0.891846	-	-
ENSMUSG00000030753_Prkrir	2862.64	-0.2867	-0.166301	0.944853	0.950712	0.908482	-	-	-	-	0.263405	-0.0973207	0.181325	0.838731	-	-	-	0	-0.114655	0.482803	-0.410371	0.0216641	-	-
ENSMUSG00000026203_Dnajb2	120.851	0.616922	0.0366753	0.944853	0.996973	0.957248	-	-	-	-	-0.0615452	0.193614	0.928527	0.899294	-	-	-	0	0.122525	0.772821	-0.203413	0.661565	-	-
ENSMUSG00000029752_Asns	16916.5	-0.0410361	0.391298	0.984821	0.857493	0.895665	-	-	-	-	-1.67281	0.703053	7.04197e-08	0.112063	R	-	-	0	-0.0766886	0.651916	-0.405813	0.144897	-	-
ENSMUSG00000025204_Ndufb8	2439.02	0.19099	0.0454046	0.94512	0.991527	0.985212	-	-	-	-	-0.881651	-0.0245971	2.4196e-05	0.971407	R	-	-	0	-0.0297943	0.894318	0.705031	0.00506481	-	-
ENSMUSG00000001665_Gstt3	130.895	0.80481	0.505279	0.944853	0.8586	0.769416	-	-	-	-	0.175177	-0.74055	0.59692	0.035921	-	R	-	0	-0.247306	0.263103	1.02006	0.000122808	-	-
ENSMUSG00000034160_Ogt	11715.5	-0.346857	-0.564754	0.944853	0.844953	0.850374	-	-	-	-	0.179722	0.375808	0.6325	0.525733	-	-	-	0	0.116408	0.554232	-0.94843	0.00136361	-	-
ENSMUSG00000025138_Sirt7	246.816	0.586552	0.20577	0.944853	0.957101	0.913353	-	-	-	-	-0.0277503	-0.0575287	0.943058	0.952281	-	-	-	0	-0.0501073	0.780765	-0.0293236	0.89961	-	-
ENSMUSG00000020413_Hus1	3009.21	-0.399365	-0.564818	0.944853	0.754748	0.53735	-	-	-	-	-0.743197	0.438237	0.00141284	0.198137	R	-	-	0	0.0585532	0.828345	-0.169808	0.442647	-	-
ENSMUSG00000022801_Lrch3	1115.01	-0.0772286	-0.339062	0.974813	0.910994	0.913353	-	-	-	-	0.200828	0.200985	0.508431	0.741139	-	-	-	0	0.134082	0.345916	-0.266994	0.154554	-	-
ENSMUSG00000068252_Apol7b	34.2769	-0.533859	0.149075	0.944853	0.993067	0.952471	-	-	-	-	-0.938636	-2.14425	0.599635	0.448067	-	-	-	0	-1.87653		0.112144	0.945044	-	-
ENSMUSG00000026204_Ptprn	94.2266	0.888887	0.0639851	0.944853	0.995955	0.941762	-	-	-	-	0.621069	-0.246351	0.377896	0.89362	-	-	-	1	-0.0521663	0.901836	0.338817	0.506948	-	-
ENSMUSG00000036246_Gmip	81.6279	-0.204567	0.497443	0.973987	0.918087	0.926024	-	-	-	-	1.75804	-0.912634	2.48266e-06	0.0435584	A	R	Rescue	0	-0.324954	0.125691	0.621377	0.0115066	-	Compensation
ENSMUSG00000028568_Btf3l4	4297.39	-0.276039	-0.0995654	0.944853	0.975796	0.924076	-	-	-	-	-0.335857	0.0986165	0.136608	0.866016	-	-	-	0	-0.236669	0.0509493	-0.24852	0.117064	-	-
ENSMUSG00000036073_Galt	307.374	1.12151	0.230546	0.944853	0.948088	0.861172	-	-	-	-	-0.200112	-0.114924	0.537711	0.888216	-	-	-	0	0.295628	0.0097258	0.728708	0.000368342	A	-
ENSMUSG00000042340_Ctf1	65.5316	-0.174842	-0.55712	0.976766	0.87851	0.89456	-	-	-	-	-0.0947348	-0.142005	0.815621	0.871952	-	-	-	0	-0.356499	0.182096	-0.00655489	0.984028	-	-
ENSMUSG00000030111_A2m	1056.2	2.56131	0.253301	2.36859e-05	0.950712	0.00146754	A	-	A	A	-3.79771	0.951517	8.62342e-25	0.0718951	R	-	-	0	1.32634	2.18662e-08	0.91493	0.0107634	A	-
ENSMUSG00000035354_Uvrag	695.804	0.00445419	-0.189637	0.999042	0.943287	0.93397	-	-	-	-	-0.111963	0.0342897	0.641237	0.961867	-	-	-	0	0.0224144	0.925367	0.251335	0.180994	-	-
ENSMUSG00000068040_Tm9sf4	1475.8	0.123917	-0.210683	0.961685	0.93522	0.929998	-	-	-	-	0.42325	-0.115827	0.00749934	0.751042	A	-	-	0	-0.0422779	0.850224	-0.0889082	0.62155	-	-
ENSMUSG00000036450_Hif1an	2204.88	0.151757	-0.256954	0.949881	0.909029	0.91099	-	-	-	-	0.587875	-0.136181	4.68334e-05	0.654959	A	-	-	0	-0.0489393	0.569059	-0.100667	0.431688	-	-
ENSMUSG00000030811_Fbxl19	1318.06	0.732921	-0.521569	0.944853	0.767639	0.777777	-	-	-	-	0.581223	-0.443668	0.00697179	0.132024	A	-	-	0	-0.161886	0.0632933	0.967432	0.00280911	-	-
ENSMUSG00000042002_Foxn4	259.682	1.15094	0.391423	0.73	0.937711	0.820009	-	-	-	-	-0.0373847	0.105749	0.959139	0.951872	-	-	-	1	-0.284238	0.568146	-0.22783	0.675708	-	-
ENSMUSG00000021147_Wdr37	1492.73	-0.151301	-0.341594	0.952989	0.910614	0.913353	-	-	-	-	-0.309217	0.242523	0.287795	0.664283	-	-	-	0	0.0134415	0.932694	-0.308779	0.0725868	-	-
ENSMUSG00000035578_Iqcg	432.124	-0.183378	-0.163847	0.946434	0.955552	0.91337	-	-	-	-	-1.43894	0.200221	2.73915e-10	0.710936	R	-	-	0	-0.226177	0.370597	-0.793845	0.000870998	-	-
ENSMUSG00000043964_Orai3	263.449	0.467254	0.304915	0.944853	0.910994	0.913353	-	-	-	-	0.0764361	0.101841	0.844229	0.913095	-	-	-	0	0.191494	0.473894	0.663114	0.0225955	-	-
ENSMUSG00000030747_Dgat2	315.96	1.00398	0.647149	0.944853	0.828058	0.740679	-	-	-	-	-0.278641	0.360258	0.533653	0.653634	-	-	-	1	0.482018	0.0901027	0.981772	0.011881	-	-
ENSMUSG00000051510_Mafg	1700.51	0.101819	-0.393385	0.969037	0.808443	0.877855	-	-	-	-	0.722859	-0.240693	3.12193e-08	0.22836	A	-	-	0	-0.102256	0.454683	0.339921	0.0428861	-	-
ENSMUSG00000042460_C1galt1	564.417	-0.0611421	0.308141	0.983907	0.93852	0.951855	-	-	-	-	0.648212	0.55255	0.105786	0.368801	-	-	-	0	0.225664	0.488609	-0.854469	0.0110717	-	-
ENSMUSG00000042308_Setd1a	2963.17	0.55416	-0.399718	0.944853	0.888505	0.893627	-	-	-	-	1.39778	-0.394829	1.33327e-07	0.391332	A	-	-	0	-0.0934918	0.494184	-0.363672	0.175043	-	-
ENSMUSG00000028567_Txndc12	1216.93	-0.00296419	0.231441	0.999042	0.91767	0.924076	-	-	-	-	-0.230025	-0.122725	0.371083	0.837543	-	-	-	0	-0.0561693	0.85161	0.0206186	0.941145	-	-
ENSMUSG00000060636_Rpl35a	21164.6	0.165473	0.402173	0.94512	0.857493	0.897862	-	-	-	-	-0.635494	0.0972203	0.0034294	0.871961	R	-	-	0	-0.0897782	0.641144	0.19894	0.360277	-	-
ENSMUSG00000056656_Apol8	46.8894	1.20918	0.791659	0.944853	0.857493	0.635932	-	-	-	-	-2.49133	0.987225	9.86268e-05	0.374846	R	-	-	0	0.661745	0.465825	0.421165	0.572114	-	-
ENSMUSG00000035367_Rmi1	2723.85	-0.392899	-0.243655	0.944853	0.935857	0.889545	-	-	-	-	-0.620395	0.211816	0.0053988	0.644897	R	-	-	0	0.0791088	0.55697	-0.448436	0.0588578	-	-
ENSMUSG00000036097_Fam178a	4007.88	-0.24967	-0.625471	0.944853	0.817961	0.862129	-	-	-	-	0.488968	0.0244545	0.164086	0.982269	-	-	-	0	-0.00803484	0.967344	-0.581922	0.0292042	-	-
ENSMUSG00000031861_Lpar2	313.22	0.0765525	0.158109	0.983507	0.964789	0.980232	-	-	-	-	1.90369	-0.413421	3.01787e-20	0.147317	A	-	-	0	-0.00132284	0.996663	0.609354	0.0099466	-	-
ENSMUSG00000026209_Dnpep	725.06	0.642162	0.185989	0.944853	0.964291	0.919174	-	-	-	-	-0.598025	0.168271	0.0836031	0.849067	-	-	-	0	0.346739	0.120548	0.988815	0.00400756	-	-
ENSMUSG00000036693_Nop14	6246.92	-0.249212	-0.224313	0.944853	0.908937	0.78092	-	-	-	-	-0.020891	-0.197091	0.892861	0.281987	-	-	-	0	-0.294068	0.0102005	-0.33455	0.00951356	R	-
ENSMUSG00000079014_Serpina3i	23.8946	1.31266	0.0707658	0.944853	0.995955	0.908482	-	-	-	-	-7.25816	-0.0848306	2.3652e-06	0.989354	R	-	-	0	0.34188	0.900647	1.18703	0.588248	-	-
ENSMUSG00000079719_Gm11167	19.5352	-1.08407		0.944853		0.625645	-	-	-	-	0.995079	1.69632	0.479105	0.322683	-	-	-	0	0.690662		-2.75251	0.0276645	-	-
ENSMUSG00000074562_Gm10718	38.4899	-0.453927		0.944853		0.970988	-	-	-	-
ENSMUSG00000022443_Myh9	4260.78	0.480499	-0.232514	0.944853	0.945103	0.911297	-	-	-	-	1.01436	-0.458392	0.0005904	0.341909	A	-	-	0	0.0188445	0.937036	0.499104	0.0602025	-	-
ENSMUSG00000020407_Upp1	5797.05	0.150545	-0.522455	0.956215	0.743212	0.854217	-	-	-	-	-2.72799	1.06113	1.08479e-40	5.9366e-06	R	A	Rescue	0	0.900843	1.32331e-15	1.15893	0.0015761	A	-
ENSMUSG00000046774_8030474K03Rik	204.567	0.0297982	0.774743	0.996609	0.84914	0.908482	-	-	-	-	-1.6912	0.0826896	0.00225098	0.965791	R	-	-	1	0.15713	0.749338	1.0318	0.0507868	-	-
ENSMUSG00000025140_Pycr1	1634.47	0.206813	0.101841	0.944853	0.975949	0.973846	-	-	-	-	-1.48703	0.564854	1.15476e-06	0.232754	R	-	-	0	0.208892	0.41035	0.45889	0.179359	-	-
ENSMUSG00000032076_Cadm1	2053.16	0.213482	0.160642	0.944853	0.958283	0.959402	-	-	-	-	1.43821	-0.224799	1.74706e-10	0.644897	A	-	-	0	-0.127481	0.611152	-0.270851	0.252115	-	-
ENSMUSG00000001663_Gstt1	73.2232	1.93706	-0.528307	0.886784	0.91892	0.660505	-	-	-	-	-0.270316	-1.07023	0.65124	0.132892	-	-	-	0	-0.472943	0.0365673	1.59729	0.000298888	R	-
ENSMUSG00000073775_Kti12	901.243	-0.210734	0.0751698	0.944853	0.983596	0.926423	-	-	-	-	0.00865615	-0.259081	0.975228	0.463859	-	-	-	0	-0.309933	0.0234485	0.445679	0.0452448	R	-
ENSMUSG00000003411_Rab3b	92.0167	0.430882	1.00746	0.959799	0.684772	0.848528	-	-	-	-	0.640258	-0.353572	0.116422	0.648627	-	-	-	1	0.319939	0.381904	0.281362	0.465985	-	-
ENSMUSG00000031860_Pbx4	58.8722	0.295982	0.091713	0.968327	0.990447	0.98255	-	-	-	-	-0.534478	-0.0993866	0.252263	0.944118	-	-	-	0	0.155098	0.733289	0.63885	0.0911179	-	-
ENSMUSG00000037343_Taf2	4088.28	-0.311351	-0.47223	0.944853	0.820944	0.769416	-	-	-	-	0.517311	-0.00349026	0.0175276	0.99465	A	-	-	0	-0.0552322	0.592879	-0.446633	0.00846562	-	-
ENSMUSG00000079481_Nhsl2	134.258	0.263241	-0.227292	0.968174	0.964789	0.965413	-	-	-	-	1.90322	-0.102325	9.95349e-09	0.918684	A	-	-	1	-0.241045	0.353036	-0.677276	0.0189971	-	-
ENSMUSG00000006932_Ctnnb1	26306.4	-0.135258	-0.420939	0.950445	0.810639	0.721842	-	-	-	-	0.160636	-0.0952044	0.400984	0.827327	-	-	-	0	-0.0831429	0.484785	0.239736	0.119506	-	-
ENSMUSG00000061315_Naca	23802.2	-0.180989	0.301624	0.944853	0.908751	0.911297	-	-	-	-	-0.307873	-0.0457742	0.184744	0.950127	-	-	-	0	-0.239394	0.000361758	0.00342543	0.987623	R	-
ENSMUSG00000022802_Lmln	400.384	0.438359	-0.0108512	0.944853	0.996973	0.913353	-	-	-	-	1.37513	-0.0128956	2.46712e-12	0.984334	A	-	-	0	-0.00501621	0.985054	-0.38935	0.0396251	-	-
ENSMUSG00000020876_Snx11	595.6	0.169344	-0.185818	0.958428	0.943287	0.952471	-	-	-	-	0.282706	-0.0729791	0.186193	0.901949	-	-	-	0	-0.0532866	0.735392	0.306494	0.120365	-	-
ENSMUSG00000007458_M6pr	8096.73	-0.247655	-0.221252	0.944853	0.927816	0.882696	-	-	-	-	-0.50589	-0.0933884	0.0870988	0.91428	-	-	-	0	-0.228342	0.515056	0.0536022	0.888236	-	-
ENSMUSG00000042360_4930433N12Rik	12.3227	0.562816	1.7753	0.956686	0.842485	0.856918	-	-	-	-	0.385927	0.660473	0.760767	0.760997	-	-	-	0	0.402788		-0.929085	0.279139	-	-
ENSMUSG00000027981_Rnpc3	2003.65	-0.55431	-0.0861192	0.944853	0.98118	0.814225	-	-	-	-	0.586253	0.0283087	0.00785376	0.968069	A	-	-	0	-0.189215	0.470954	-1.04326	0.000557622	-	-
ENSMUSG00000055407_Mtap6	524.639	1.30314	0.531421	0.232511	0.857493	0.280487	-	-	-	-	-0.0597108	0.0567777	0.897576	0.963735	-	-	-	1	0.118485	0.707808	-0.0602268	0.880209	-	-
ENSMUSG00000025899_Alkbh8	1701.64	-0.391831	-0.530761	0.944853	0.801505	0.717962	-	-	-	-	0.544453	0.0376261	0.029795	0.96441	A	-	-	0	-0.259349	0.0636815	-1.09018	9.92159e-05	-	-
ENSMUSG00000022807_Osbpl11	1069.34	-0.181338	-0.265728	0.94512	0.918087	0.895694	-	-	-	-	0.30232	-0.140843	0.157576	0.767007	-	-	-	0	0.0597225	0.706117	-0.119126	0.499988	-	-
ENSMUSG00000042988_Notum	165.56	0.968937	-1.50842	0.944853	0.00700218	0.052588	-	R	-	R	-3.81096	3.0695	1.46678e-24	3.61405e-15	R	A	Rescue	1	3.19463	6.04631e-19	0.52672	0.261988	A	-
ENSMUSG00000040435_Ppp1r15a	842.554	0.271299	-0.303956	0.94512	0.917111	0.941762	-	-	-	-	-0.380886	-0.100483	0.141516	0.888216	-	-	-	0	-0.143205	0.762571	0.671635	0.0684489	-	-
ENSMUSG00000073888_Ccl27a	112.34	-0.163981	0.112184	0.981523	0.987179	0.980881	-	-	-	-	0.570061	-0.658442	0.110963	0.163592	-	-	-	0	-0.335746	0.114674	0.408974	0.12086	-	-
ENSMUSG00000026208_Des	349.208	0.716403	0.32589	0.944853	0.949444	0.920469	-	-	-	-	-1.39585	-0.439885	0.0109096	0.719321	R	-	-	1	0.531741	0.164036	1.58002	0.0017357	-	-
ENSMUSG00000040669_Phc1	15468.2	-0.31966	-1.0776	0.944853	0.132219	0.122637	-	-	-	-	0.185344	-0.662262	0.67604	0.233736	-	-	-	0	-0.572667	0.0618134	0.159443	0.70843	-	-
ENSMUSG00000074671_Tspyl3	139.949	0.0996534	0.178827	0.982004	0.964789	0.97846	-	-	-	-	0.759364	-0.439192	0.00485484	0.250433	A	-	-	0	-0.433091	0.0427294	0.0917578	0.683494	R	-
ENSMUSG00000070436_Serpinh1	687.148	0.636085	0.392953	0.944853	0.877	0.757453	-	-	-	-	-0.69282	0.0569377	0.0308523	0.95665	R	-	-	1	0.0449644	0.910058	1.36397	0.00218236	-	-
ENSMUSG00000004668_Abca13	75.3088	1.06672	1.12616	0.944853	0.568754	0.338576	-	-	-	-	-3.40498	0.556041	1.03305e-08	0.71312	R	-	-	0	1.40197	0.0180625	0.372056	0.550327	A	-
ENSMUSG00000051413_Plagl2	802.14	-0.186778	-0.184646	0.94683	0.949444	0.918276	-	-	-	-	0.890114	-0.541297	1.28918e-05	0.0384506	A	R	Rescue	0	-0.336243	0.0702207	-0.340333	0.184228	-	Compensation
ENSMUSG00000022422_Dscc1	304.224	-0.445125	0.0236077	0.944853	0.995955	0.905188	-	-	-	-	-0.107803	0.163242	0.695068	0.759172	-	-	-	0	-0.110424	0.752527	0.0864007	0.765794	-	-
ENSMUSG00000025207_Sema4g	216.096	0.225033	0.263836	0.970534	0.940596	0.960902	-	-	-	-	-0.179043	0.0707667	0.579664	0.935443	-	-	-	1	0.315455	0.114534	0.0981613	0.718526	-	-
ENSMUSG00000079480_Pin4	1347.56	0.0764692	0.771152	0.976766	0.691068	0.788384	-	-	-	-	-0.261558	0.126258	0.48494	0.896724	-	-	-	0	-0.04761	0.851664	-1.34436	0.00450117	-	-
ENSMUSG00000039715_Wdr34	424.451	0.416372	-0.0656444	0.944853	0.990084	0.927788	-	-	-	-	-0.1802	0.20556	0.537809	0.712989	-	-	-	0	0.172703	0.573287	0.826105	0.0240374	-	-
ENSMUSG00000041415_Dicer1	5047.03	-0.265254	-0.2037	0.944853	0.921493	0.881644	-	-	-	-	0.6836	-0.0697756	5.09037e-08	0.836369	A	-	-	0	-0.0457348	0.702474	-0.364877	0.0122428	-	-
ENSMUSG00000040428_Plekha4	90.7376	-0.277888	0.176979	0.960334	0.973815	0.954492	-	-	-	-	-0.930235	0.51834	0.0350815	0.503529	R	-	-	0	0.462681	0.228976	0.510597	0.293065	-	-
ENSMUSG00000022808_Snx4	2810.87	-0.164159	-0.105441	0.946434	0.964789	0.920969	-	-	-	-	-0.417049	0.182807	0.0109719	0.547248	R	-	-	0	-0.00394173	0.97753	-0.655408	0.000253468	-	-
ENSMUSG00000055254_Ntrk2	63.3476	-0.199743	0.161556	0.976981	0.979724	0.974389	-	-	-	-	0.875856	-1.67753	0.0357335	0.0001375	A	R	Rescue	1	-0.701619	0.00657675	1.21857	0.0016585	R	Compensation
ENSMUSG00000036199_Ndufa13	712.139	1.01091	0.0645453	0.944853	0.993067	0.911297	-	-	-	-	-0.146747	-0.225104	0.754103	0.817635	-	-	-	0	0.0445541	0.862064	0.997126	0.00805755	-	-
ENSMUSG00000051220_Ercc6l	3578.24	-0.162924	0.0251822	0.947686	0.995955	0.959402	-	-	-	-	0.655732	0.109791	0.0243869	0.896703	A	-	-	0	0.00848179	0.958037	-0.532172	0.0211038	-	-
ENSMUSG00000036180_Gatad2a	3699.26	0.4068	-0.183295	0.944853	0.948912	0.913353	-	-	-	-	0.626213	-0.247477	0.002904	0.524236	A	-	-	0	0.0116576	0.927134	0.149814	0.381729	-	-
ENSMUSG00000018752_BC096441	342.374	0.786018	0.339763	0.944853	0.912799	0.871798	-	-	-	-	-2.39336	2.03933	4.32832e-16	5.00386e-11	R	A	Rescue	0	1.56293	6.24291e-13	0.678138	0.0689967	A	-
ENSMUSG00000071072_Ptges3	23836.9	-0.460688	-0.270591	0.944853	0.929457	0.889713	-	-	-	-	-0.408545	0.0110771	0.113549	0.989354	-	-	-	0	-0.292903	0.00238541	-0.1852	0.351557	R	-
ENSMUSG00000031320_Rps4x	59610.4	-0.132636	0.128963	0.95127	0.971667	0.95603	-	-	-	-	-0.60269	0.0885828	0.0344753	0.918684	R	-	-	0	-0.136745	0.229036	0.303226	0.209992	-	-
ENSMUSG00000046020_Pofut1	922.474	0.035399	0.0922665	0.990271	0.970886	0.985655	-	-	-	-	-0.133297	-0.0417985	0.504527	0.941387	-	-	-	0	0.0746298	0.698674	0.313641	0.0356299	-	-
ENSMUSG00000042447_Mios	865.788	-0.290246	-0.348852	0.944853	0.88691	0.891249	-	-	-	-	-0.256673	0.0862807	0.419261	0.9207	-	-	-	0	0.00410215	0.993467	-0.268277	0.406123	-	-
ENSMUSG00000025142_Aspscr1	1232.82	0.422826	-0.266597	0.944853	0.937711	0.933467	-	-	-	-	-0.777782	0.274122	0.00537361	0.630889	R	-	-	0	0.411429	0.000598183	0.703979	0.0119705	A	-
ENSMUSG00000024369_Rdbp	1135.29	0.363571	0.0422122	0.944853	0.993067	0.952063	-	-	-	-	-0.0258811	-0.365569	0.927254	0.260684	-	-	-	0	-0.137782	0.372725	0.5263	0.00513079	-	-
ENSMUSG00000026207_Speg	155.88	1.3683	0.574048	0.944853	0.916777	0.84602	-	-	-	-	1.62037	-1.05735	0.00335833	0.175305	A	-	-	1	0.0582732	0.909852	1.66444	0.000504323	-	-
ENSMUSG00000022419_Deptor	1882.93	-0.334957	-0.417363	0.944853	0.908164	0.894195	-	-	-	-	0.621489	0.24533	0.101076	0.777766	-	-	-	0	0.126483	0.614353	-0.47833	0.105574	-	-
ENSMUSG00000027966_Col11a1	86.7268	-0.187986	1.09248	0.969776	0.61255	0.737226	-	-	-	-	1.43831	-0.612443	0.00011506	0.230511	A	-	-	1	-0.108216	0.823083	0.0539426	0.904635	-	-
ENSMUSG00000022811_Zfp148	2409.22	-0.193651	0.0614575	0.944968	0.990084	0.9455	-	-	-	-	0.465794	0.26821	0.0346488	0.479873	A	-	-	0	0.148524	0.239366	-0.839102	0.000543733	-	-
ENSMUSG00000033318_Gstt2	190.09	0.0406411	-0.221044	0.996972	0.952582	0.975967	-	-	-	-	0.677291	-0.485775	0.0293995	0.294795	A	-	-	0	-0.525609	0.0155264	1.2935	0.00287471	R	-
ENSMUSG00000033307_Mif	4686.04	1.37046	-0.657005	0.699101	0.869467	0.901703	-	-	-	-	0.345241	-0.448676	0.523754	0.645009	-	-	-	0	-0.248833	0.0735728	1.52666	0.00333893	-	-
ENSMUSG00000031858_Mau2	1396.51	0.510401	0.00549998	0.944853	0.998288	0.924076	-	-	-	-	0.385619	-0.100132	0.0469746	0.835567	A	-	-	0	0.00732597	0.975738	0.220892	0.317083	-	-
ENSMUSG00000025898_Cwf19l2	3369.79	-0.326007	-0.724819	0.944853	0.808123	0.85016	-	-	-	-	0.519369	0.00643245	0.207771	0.994527	-	-	-	0	-0.244903	0.0256624	-0.892809	0.00406847	R	-
ENSMUSG00000053510_Nrd1	9436.36	-0.210201	-0.0296404	0.944853	0.99331	0.915662	-	-	-	-	-0.241804	0.194877	0.115934	0.441348	-	-	-	0	0.0713497	0.53647	-0.454053	0.00464353	-	-
ENSMUSG00000025208_Mrpl43	706.228	0.117357	0.077122	0.965532	0.985927	0.992899	-	-	-	-	-0.355109	-0.11886	0.179431	0.859279	-	-	-	0	0.0757041	0.611492	0.503032	0.00748384	-	-
ENSMUSG00000042289_Hsd3b7	170.732	0.268363	0.263545	0.94512	0.940899	0.940152	-	-	-	-	-0.717798	0.0645018	0.0259793	0.951661	R	-	-	0	0.21728	0.587079	0.21704	0.510631	-	-
ENSMUSG00000025209_Peo1	1827.69	0.0986462	0.0871063	0.969776	0.973826	0.990793	-	-	-	-	0.86052	-0.318009	3.09332e-10	0.095206	A	-	-	0	-0.200427	0.11135	-0.0925451	0.544754	-	-
ENSMUSG00000035506_Slc12a8	121.044	0.95627	0.0474364	0.944853	0.993423	0.862129	-	-	-	-	-0.851539	0.888273	0.0097852	0.0235659	R	A	Rescue	1	0.755213	0.000499827	0.394123	0.159233	A	-
ENSMUSG00000030825_Hsd17b14	3411.34	-0.10089	-0.0244837	0.968327	0.995955	0.973775	-	-	-	-	-3.63034	2.47204	1.88356e-34	2.80596e-15	R	A	Rescue	0	1.76995	3.33083e-16	-0.292021	0.375528	A	-
ENSMUSG00000037907_Ankrd13b	225.119	0.269679	-0.218379	0.969776	0.962813	0.975434	-	-	-	-	1.36547	-0.968567	9.30616e-05	0.0256448	A	R	Rescue	1	-0.554804	0.0227571	0.227442	0.478297	R	-
ENSMUSG00000021097_Clmn	423.477	0.46913	0.305864	0.944853	0.900771	0.889936	-	-	-	-	0.207979	0.257348	0.337595	0.429607	-	-	-	1	0.482352	0.00988016	-0.211935	0.344379	A	-
ENSMUSG00000035342_Lzts2	264.161	0.275422	-0.716941	0.965532	0.867101	0.913353	-	-	-	-	1.75383	-1.44571	0.000703904	0.0242203	A	R	Rescue	1	-0.713463	8.33802e-12	1.9722	0.000161071	R	Compensation
ENSMUSG00000067567_Hdac8	260.713	0.364264	0.223643	0.944853	0.943287	0.924268	-	-	-	-	0.735431	-0.385665	0.00635645	0.368306	A	-	-	0	-0.35611	0.104609	0.0570795	0.838018	-	-
ENSMUSG00000027475_Kif3b	1048.62	0.0272243	-0.212037	0.9907	0.937987	0.926423	-	-	-	-	0.253059	0.0225634	0.201994	0.969531	-	-	-	0	0.120999	0.306595	-0.290394	0.0748853	-	-
ENSMUSG00000022371_Col14a1	233.562	3.16014		0.620917		0.375846	-	-	-	-	3.4751	3.7804	0.00119508	0.000479083	A	A	-	1	3.87431	5.11207e-12	-1.71961	0.071389	A	-
ENSMUSG00000020193_Zpbp	33.9928	-0.300938	0.0639559	0.961685	0.995955	0.975434	-	-	-	-	-1.57204	0.589649	0.0295196	0.707529	R	-	-	0	0.78011	0.179648	0.0343132	0.96027	-	-
ENSMUSG00000009092_Derl3	87.7797	0.970433	-0.450707	0.944853	0.900012	0.892236	-	-	-	-	0.1213	-0.0894033	0.750067	0.924791	-	-	-	0	-0.371486	0.219884	0.511638	0.135624	-	-
ENSMUSG00000011306_Sugp1	1194.02	0.460169	-0.00346962	0.944853	0.999566	0.937805	-	-	-	-	0.170483	-0.197362	0.600135	0.766115	-	-	-	0	-0.0162122	0.893596	-0.137977	0.580053	-	-
ENSMUSG00000058258_Idi1	3765.03	-0.34332	-1.1039	0.944853	0.669526	0.769416	-	-	-	-	0.365299	-0.234437	0.514913	0.86004	-	-	-	0	-0.416436	0.000446389	-0.327022	0.385348	R	-
ENSMUSG00000025212_Sfxn3	155.031	1.31779	1.456	0.567468	0.0265787	0.000885995	-	A	A	A	-0.956285	-0.0333346	0.01506	0.979304	R	-	-	1	0.518895	0.237368	0.581047	0.146207	-	-
ENSMUSG00000040649_Rimklb	1463.71	0.00437948	-0.562317	0.999042	0.767639	0.862129	-	-	-	-	-0.202697	-0.110569	0.499293	0.883551	-	-	-	0	-0.0784349	0.735829	0.259933	0.260687	-	-
ENSMUSG00000030744_Rps3	33204.4	0.290841	0.0544185	0.944853	0.990295	0.951592	-	-	-	-	-0.183067	-0.0424619	0.37863	0.94592	-	-	-	0	-0.110225	0.585397	0.474593	0.0442699	-	-
ENSMUSG00000075254_Heg1	133.223	0.483565	0.378392	0.944853	0.908937	0.899904	-	-	-	-	-1.56531	0.302695	1.21037e-05	0.718178	R	-	-	1	1.117	7.29618e-07	0.737933	0.0188003	A	-
ENSMUSG00000003200_Sh3gl1	1123.26	0.697569	-0.295806	0.944853	0.929442	0.911297	-	-	-	-	0.13777	-0.308602	0.659054	0.526883	-	-	-	0	-0.0784664	0.366513	0.664292	0.0051065	-	-
ENSMUSG00000089669_Tnfsf13	168.729	0.614661	0.845341	0.944853	0.602846	0.524323	-	-	-	-	-1.88566	2.22715	3.92588e-07	4.23377e-09	R	A	Rescue	0	1.61381	0.000108259	-1.01657	0.0117839	A	Compensation
ENSMUSG00000040054_Baz2a	9980.87	-0.0120928	-0.578349	0.996972	0.363361	0.19906	-	-	-	-	0.721844	-0.129108	2.11388e-08	0.643247	A	-	-	0	0.0145195	0.920931	-0.403172	0.0239247	-	-
ENSMUSG00000042548_Asxl1	6635.14	-0.164669	-0.405646	0.94512	0.744516	0.338576	-	-	-	-	0.751972	-0.351538	1.34135e-09	0.0299266	A	R	Rescue	0	-0.272809	0.0143902	-0.0946542	0.468782	R	-
ENSMUSG00000018666_Cbx1	13109.5	-0.0817547	-0.341101	0.974262	0.909804	0.919277	-	-	-	-	0.254912	0.138722	0.40134	0.84694	-	-	-	0	-0.0126767	0.953111	-0.139006	0.524837	-	-
ENSMUSG00000012483_Rpa3	1380.25	-0.285502	-0.14686	0.944853	0.960925	0.913353	-	-	-	-	-0.715327	0.18028	0.000571844	0.693634	R	-	-	0	0.0431501	0.734672	-0.275831	0.0700437	-	-
ENSMUSG00000030116_Mfap5	177.053	0.896499	0.0503541	0.944853	0.993067	0.737545	-	-	-	-	-2.02627	1.15272	5.78619e-09	0.00719217	R	A	Rescue	0	0.576969	0.22628	-0.479774	0.31099	-	Compensation
ENSMUSG00000039218_Srrm2	32695.3	-0.0229257	-0.316288	0.99094	0.86963	0.878421	-	-	-	-	1.38955	-0.353424	6.57734e-22	0.0894478	A	-	-	0	-0.163778	0.17761	-0.674838	0.00912184	-	-
ENSMUSG00000002835_Chaf1a	2580.94	0.582943	-0.201413	0.944853	0.950712	0.911297	-	-	-	-	0.730318	-0.303256	0.00368899	0.508833	A	-	-	0	-0.099236	0.397222	0.0659415	0.76528	-	-
ENSMUSG00000018654_Ikzf1	39.3209	1.33612	1.13527	0.944853	0.857493	0.798669	-	-	-	-	1.82202	0.578237	0.00286082	0.571415	A	-	-	1	1.12657	0.056259	-0.223622	0.728482	-	-
ENSMUSG00000034055_Phka1	294.698	-0.795235	-0.689064	0.944853	0.801505	0.670465	-	-	-	-	-0.237048	-0.218324	0.568047	0.804667	-	-	-	1	0.200896	0.58432	0.288885	0.38797	-	-
ENSMUSG00000007594_Hapln4	146.464	0.334425	-0.759913	0.965728	0.787121	0.862129	-	-	-	-	2.25813	-0.84619	4.07687e-14	0.0178143	A	R	Rescue	1	-0.444513	0.274644	0.485801	0.149091	-	Compensation
ENSMUSG00000089862_Gm16039	144.721	0.349471	-0.183073	0.944853	0.985927	0.976104	-	-	-	-	0.487499	-0.0507845	0.648183	0.986387	-	-	-	1	0.0761784	0.939175	0.772506	0.36983	-	-
ENSMUSG00000002341_Ncan	301.996	0.368769	-0.955801	0.94512	0.351843	0.582121	-	-	-	-	1.71106	-0.96471	3.71005e-10	0.00247534	A	R	Rescue	1	-0.547779	0.0182808	0.194395	0.526842	R	-
ENSMUSG00000019578_Ubxn6	555.278	0.58953	0.0539746	0.944853	0.993067	0.913353	-	-	-	-	-0.0466789	-0.0415759	0.893222	0.964328	-	-	-	0	-0.159513	0.401471	0.467669	0.12941	-	-
ENSMUSG00000030826_Bcat2	1650.48	0.282813	-0.38113	0.944853	0.855549	0.924076	-	-	-	-	-0.131572	0.15725	0.606145	0.761327	-	-	-	0	0.28317	0.150157	0.840157	0.00667273	-	-
ENSMUSG00000054150_4831426I19Rik	23.2421	1.89951	1.04972	0.934332	0.874125	0.543701	-	-	-	-	-1.3608	2.26524	0.0984901	0.00879128	-	A	-	1	1.30088	5.67693e-05	0.323875	0.493655	A	-
ENSMUSG00000029104_Htt	2272.37	0.0546085	-0.316135	0.982577	0.877104	0.887412	-	-	-	-	0.486172	0.000889174	0.00398889	0.999082	A	-	-	0	-0.0139583	0.947815	-0.113008	0.485473	-	-
ENSMUSG00000054766_Set	71266.2	-0.264644	-0.287332	0.944853	0.916777	0.908489	-	-	-	-	-0.284291	0.11527	0.256704	0.852585	-	-	-	0	-0.0944766	0.519882	-0.418718	0.0297371	-	-
ENSMUSG00000000902_Smarcb1	2572.01	0.179806	0.0623638	0.948433	0.990295	0.98872	-	-	-	-	-0.624403	-0.065579	0.00938817	0.929542	R	-	-	0	-0.0598945	0.636135	0.378512	0.0813816	-	-
ENSMUSG00000061411_8430427H17Rik	185.258	-0.0658072	0.5648	0.9907	0.80163	0.891961	-	-	-	-	0.59137	-0.540679	0.025617	0.115441	A	-	-	1	-0.24663	0.174357	0.297981	0.17163	-	-
ENSMUSG00000025217_Btrc	939.651	0.237799	0.0394244	0.944853	0.992907	0.95392	-	-	-	-	-0.208182	0.031221	0.173645	0.946448	-	-	-	0	0.0929013	0.301035	0.285616	0.00680367	-	-
ENSMUSG00000029638_Glcci1	396.32	-0.443746	0.202812	0.944853	0.957277	0.933566	-	-	-	-	1.27285	0.038395	6.94613e-05	0.970512	A	-	-	1	0.460796	0.51521	-0.541083	0.352865	-	-
ENSMUSG00000040627_Aicda	30.9466	-0.343483	-0.0649908	0.958933	0.995955	0.954492	-	-	-	-	0.115484	-0.955095	0.881438	0.317818	-	-	-	1	-0.38935	0.476174	0.661675	0.192929	-	-
ENSMUSG00000036120_Rfxank	236.054	0.960549	0.172512	0.944853	0.964789	0.86964	-	-	-	-	-0.171341	-0.249363	0.667311	0.751488	-	-	-	0	-0.10883	0.664588	0.280263	0.287098	-	-
ENSMUSG00000021557_Agtpbp1	1380.96	0.539225	0.365988	0.944853	0.853715	0.491819	-	-	-	-	-0.17683	0.774044	0.371523	3.1342e-05	-	A	-	0	0.460277	6.04692e-05	-1.0088	4.27669e-05	A	-
ENSMUSG00000001098_Kctd10	1110.9	-0.111452	-0.0628929	0.965532	0.990084	0.958842	-	-	-	-	0.351618	-0.170104	0.255401	0.812389	-	-	-	0	-0.254577	0.459521	0.323758	0.365217	-	-
ENSMUSG00000055839_Tceb2	2135.7	0.462332	-0.138293	0.944853	0.979434	0.937805	-	-	-	-	-0.231913	-0.364065	0.616376	0.661691	-	-	-	0	-0.185892	0.143412	1.24971	0.00323458	-	-
ENSMUSG00000021102_Glrx5	664.408	-0.0821313	0.630905	0.976766	0.69126	0.769416	-	-	-	-	-0.119327	-0.353021	0.688333	0.396939	-	-	-	0	-0.205622	0.15718	0.860882	0.00110974	-	-
ENSMUSG00000040613_Apobec1	470.014	-0.332778	-0.597604	0.944853	0.609598	0.286895	-	-	-	-	-2.00441	0.0909623	2.21975e-13	0.920638	R	-	-	0	-0.0137004	0.962784	0.00670342	0.985271	-	-
ENSMUSG00000022817_Itgb5	472.736	0.554356	0.147623	0.944853	0.964789	0.88403	-	-	-	-	1.0674	-0.412832	8.43079e-05	0.351355	A	-	-	1	-0.203262	0.649983	0.0991383	0.809126	-	-
ENSMUSG00000071078_Nr2c2ap	281.937	0.123439	0.388768	0.980917	0.884132	0.940477	-	-	-	-	0.344524	-0.125259	0.220526	0.856108	-	-	-	0	-0.148523	0.519697	0.465764	0.0876445	-	-
ENSMUSG00000021149_Gtpbp4	12489.2	-0.378036	-0.205624	0.944853	0.940899	0.880749	-	-	-	-	0.0641091	-0.0763723	0.796641	0.898454	-	-	-	0	-0.301391	0.00988016	-0.413489	0.00712912	R	-
ENSMUSG00000030806_Stx1b	176.696	0.407798	0.289958	0.944853	0.943287	0.941762	-	-	-	-	1.66679	-0.681768	7.43799e-09	0.0672307	A	-	-	1	-0.0869962	0.840974	-0.0625868	0.895983	-	-
ENSMUSG00000002345_2310045N01Rik	233.623	0.832613	-0.222243	0.944853	0.962813	0.902674	-	-	-	-	0.295089	-0.272704	0.537238	0.7862	-	-	-	0	-0.313454	0.233985	0.540122	0.132	-	-
ENSMUSG00000038615_Nfe2l1	4653.39	0.205144	-0.368115	0.944853	0.80669	0.831848	-	-	-	-	0.180387	0.0823021	0.244638	0.819513	-	-	-	0	0.0995592	0.673111	0.233012	0.198861	-	-
ENSMUSG00000060002_Chpt1	488.729	0.145449	0.43815	0.965532	0.888505	0.926549	-	-	-	-	-0.461547	-0.0895206	0.182476	0.929097	-	-	-	0	0.0593168	0.851564	-0.142208	0.669401	-	-
ENSMUSG00000030117_Gdf3	1940.68	0.090231	0.110307	0.969776	0.969302	0.987982	-	-	-	-	-0.748436	0.641495	0.00306839	0.0461191	R	A	Rescue	0	-0.01774	0.96424	-0.362108	0.197355	-	Compensation
ENSMUSG00000034297_Med13	4878.99	-0.307162	-0.378234	0.944853	0.909804	0.909094	-	-	-	-	0.834617	0.0311934	0.00552594	0.974449	A	-	-	0	-0.0574055	0.715259	-0.780445	0.0045751	-	-
ENSMUSG00000046323_Dppa3	146.503	-0.76699	1.20065	0.944853	0.853715	0.882696	-	-	-	-	0.0464413	0.838254	0.969133	0.638675	-	-	-	0	0.13658	0.901001	-0.94472	0.383381	-	-
ENSMUSG00000022370_Mrpl13	2920.77	-0.223006	0.0990418	0.944853	0.964789	0.909876	-	-	-	-	-0.535011	0.0371138	0.00867336	0.956261	R	-	-	0	-0.224965	0.245703	-0.043951	0.869638	-	-
ENSMUSG00000025218_Poll	318.387	0.800955	0.164172	0.944853	0.968261	0.924076	-	-	-	-	-0.375077	-0.268866	0.330077	0.736884	-	-	-	0	0.00572687	0.978356	0.856961	0.00499803	-	-
ENSMUSG00000062995_Ica1	232.568	-0.00331985	0.0346631	0.999042	0.995955	0.995633	-	-	-	-	0.0999323	-0.257474	0.751744	0.619481	-	-	-	1	-0.169077	0.613883	-0.225923	0.470808	-	-
ENSMUSG00000002833_Hdgfrp2	2354.86	0.474528	-0.188177	0.944853	0.962133	0.926423	-	-	-	-	-0.243023	-0.323484	0.505191	0.614632	-	-	-	0	-0.0263124	0.820386	0.628093	0.00766355	-	-
ENSMUSG00000035455_Fignl1	5285.72	-0.241055	-0.470235	0.944853	0.863961	0.882696	-	-	-	-	-0.730605	0.529367	0.0148183	0.227549	R	-	-	0	0.0855884	0.496592	-0.43342	0.0274473	-	-
ENSMUSG00000041035_Dpcd	401.241	0.219323	0.241173	0.950151	0.939747	0.95392	-	-	-	-	-0.152016	-0.315037	0.585578	0.444986	-	-	-	0	-0.097545	0.487949	0.104733	0.561184	-	-
ENSMUSG00000012396_Nanog	32691	4.51695	1.73901	8.7359e-40	9.05675e-07	2.52853e-48	A	A	A	A	-2.07532	3.1404	1.72887e-07	5.08549e-15	R	A	Rescue	0	3.18271	7.66585e-24	-0.432469	0.352792	A	-
ENSMUSG00000041624_Gucy1a2	39.1411	0.194724		0.975197		0.989005	-	-	-	-	2.6584	0.363411	0.00086321	0.829917	A	-	-	0	0.270472	0.706117	-0.787167	0.203613	-	-
ENSMUSG00000056941_Commd7	293.047	-0.234812	0.599281	0.94512	0.814063	0.809649	-	-	-	-	0.937103	-0.418088	0.000450464	0.312316	A	-	-	0	-0.249027	0.101594	0.368896	0.0768677	-	-
ENSMUSG00000040913_Fbxw4	72.4507	1.03743	-0.241301	0.944853	0.9554	0.897862	-	-	-	-	0.303785	-0.295698	0.421566	0.665347	-	-	-	0	0.028602	0.963499	1.78827	0.000438517	-	-
ENSMUSG00000029577_Ube3b	1873.96	0.597494	0.205076	0.944853	0.940899	0.908489	-	-	-	-	0.511727	-0.135972	0.0869341	0.861005	-	-	-	0	0.03795	0.935875	0.386307	0.26603	-	-
ENSMUSG00000005198_Polr2a	16276.6	0.243853	0.254448	0.944853	0.91892	0.925472	-	-	-	-	0.734906	0.0470744	0.0348026	0.966865	A	-	-	0	0.330782	0.0622139	-1.15532	0.011354	-	-
ENSMUSG00000033499_Larp4b	3743.16	-0.197846	-0.574313	0.944853	0.794728	0.824466	-	-	-	-	1.09945	-0.0692221	1.61027e-05	0.933635	A	-	-	0	-0.150922	0.0601983	-0.673525	0.00596033	-	-
ENSMUSG00000041359_Tcl1	1011.92	0.122946	-0.378247	0.968043	0.909804	0.925988	-	-	-	-	-5.09898	2.61256	8.48112e-41	3.71995e-10	R	A	Rescue	0	2.16093	6.63616e-14	0.0724855	0.884192	A	-
ENSMUSG00000020182_Ddc	831.364	-0.0867655	-0.363643	0.970744	0.857915	0.846448	-	-	-	-	-3.02988	1.35864	7.05591e-29	1.58658e-05	R	A	Rescue	0	0.732268	0.0114417	-0.0518631	0.898939	A	-
ENSMUSG00000003153_Slc2a3	21402.2	0.181566	-0.376462	0.944853	0.87501	0.889364	-	-	-	-	-0.749568	0.270775	0.00454792	0.607655	R	-	-	0	0.05413	0.869779	0.353333	0.220866	-	-
ENSMUSG00000022814_Umps	4286.93	0.147185	-0.156595	0.949754	0.943287	0.924008	-	-	-	-	-0.284394	-0.330907	0.159192	0.247603	-	-	-	0	-0.172347	0.295615	0.421853	0.0133648	-	-
ENSMUSG00000002342_Tmem161a	364.878	0.514796	0.295643	0.944853	0.910994	0.912878	-	-	-	-	-0.271205	0.0396262	0.239617	0.95506	-	-	-	0	0.160764	0.469928	0.731176	0.00403495	-	-
ENSMUSG00000040936_Ulk4	42.8826	-0.029334	0.461616	0.996972	0.942696	0.946788	-	-	-	-	1.05029	-0.064781	0.0285087	0.964521	A	-	-	0	-0.0828215	0.87896	-0.0647641	0.897906	-	-
ENSMUSG00000005354_Txn2	3198.32	0.253191	0.346455	0.944853	0.908937	0.925561	-	-	-	-	0.35475	-0.289133	0.221446	0.579161	-	-	-	0	-0.336603	0.000298049	0.124626	0.576887	R	-
ENSMUSG00000033021_Gmppa	782.542	1.03469	0.111626	0.899537	0.986737	0.886005	-	-	-	-	-0.79976	-0.0608876	0.0707103	0.966438	-	-	-	1	0.270988	0.216827	0.843619	0.0183604	-	-
ENSMUSG00000027478_Dnmt3b	20921.8	-0.415345	-0.396016	0.944853	0.908751	0.889364	-	-	-	-	4.08724	-1.11527	4.48059e-46	0.00160199	A	R	Rescue	0	-0.816179	0.0119005	0.560371	0.169295	R	-
ENSMUSG00000015094_Npdc1	200.258	0.271128	0.14104	0.955003	0.964789	0.975434	-	-	-	-	-0.0308107	-0.249186	0.937104	0.691755	-	-	-	1	-0.0989684	0.839731	0.649788	0.0562217	-	-
ENSMUSG00000022369_Mtbp	1899.61	-0.293457	-0.363011	0.944853	0.814063	0.440035	-	-	-	-	-0.27844	0.0958614	0.224099	0.870666	-	-	-	0	-0.269472	0.025012	-0.326961	0.0498504	R	-
ENSMUSG00000026785_Pkn3	278.098	1.03489	-0.217834	0.944853	0.957101	0.838183	-	-	-	-	-0.683165	0.190471	0.0635461	0.835567	-	-	-	0	0.489661	0.0391925	0.849965	0.00730886	A	-
ENSMUSG00000024114_Prss41	291.05	-0.134808	-0.523485	0.965532	0.84914	0.863537	-	-	-	-	-0.39159	0.222821	0.332202	0.804667	-	-	-	0	-0.0537508	0.912381	-0.0177392	0.969519	-	-
ENSMUSG00000061751_Kalrn	456.266	-0.0372747	-0.0155747	0.990271	0.996973	0.985367	-	-	-	-	-1.10168	0.618937	6.28166e-06	0.0555327	R	-	-	1	0.776656	0.000371085	0.219696	0.386642	A	-
ENSMUSG00000041341_Atg2b	2424.09	0.339385	-0.255136	0.944853	0.914104	0.892236	-	-	-	-	0.527068	0.00628016	0.00924036	0.990947	A	-	-	0	-0.00198501	0.991765	-0.25767	0.100913	-	-
ENSMUSG00000025144_Stra13	604.332	0.838024	0.226773	0.944853	0.95141	0.882696	-	-	-	-	-1.13775	0.373169	0.000529542	0.552769	R	-	-	0	0.154653	0.503466	-0.139659	0.641672	-	-
ENSMUSG00000011877_Git1	1394.48	0.691223	-0.317486	0.944853	0.937711	0.913353	-	-	-	-	0.342102	-0.424768	0.377539	0.499416	-	-	-	0	-0.0246441	0.895919	0.543581	0.031162	-	-
ENSMUSG00000044562_Rasip1	153.8	0.379781	-0.795571	0.9476	0.64415	0.863537	-	-	-	-	0.988571	-0.566553	0.000123135	0.091537	A	-	-	1	0.0280751	0.936196	0.973269	0.000810848	-	-
ENSMUSG00000016552_Foxred2	847.136	0.306462	-0.300276	0.944853	0.889032	0.877855	-	-	-	-	0.643181	-0.475361	0.00075147	0.0520046	A	-	-	0	-0.396631	0.000321606	0.111333	0.501203	R	-
ENSMUSG00000030805_Stx4a	323.556	0.678084	-0.140684	0.944853	0.961327	0.882696	-	-	-	-	0.21316	-0.404864	0.374136	0.183398	-	-	-	1	-0.158368	0.653942	0.738781	0.00879821	-	-
ENSMUSG00000003154_Foxj2	162.923	0.309421	0.241495	0.949754	0.946095	0.940477	-	-	-	-	1.1622	-0.0466656	0.00132647	0.967157	A	-	-	1	0.704699	0.0280994	-0.117849	0.802432	A	-
ENSMUSG00000056209_Npm3	1637.34	0.208539	-0.202081	0.944853	0.93522	0.919277	-	-	-	-	-0.406924	-0.0939044	0.0164319	0.825104	R	-	-	0	0.00400081	0.98487	1.06324	0.00171064	-	-
ENSMUSG00000002346_Slc25a42	168.207	0.539914	0.364963	0.944853	0.937268	0.924076	-	-	-	-	0.134344	0.0484186	0.768107	0.967598	-	-	-	0	0.426333	0.329173	-0.291277	0.516818	-	-
ENSMUSG00000025220_Mgea5	8313.77	-0.200779	-0.309784	0.944853	0.909804	0.906948	-	-	-	-	0.387996	0.00748204	0.104221	0.990484	-	-	-	0	-0.0112361	0.94614	-0.0283388	0.884928	-	-
ENSMUSG00000016554_Eif3d	10291.7	0.466036	-0.125043	0.944853	0.973826	0.928363	-	-	-	-	-0.31922	-0.244455	0.330498	0.710795	-	-	-	0	-0.178041	0.162655	0.366954	0.115368	-	-
ENSMUSG00000025145_Lrrc45	215.241	1.43914	-0.1215	0.870128	0.978615	0.724731	-	-	-	-	0.529903	-0.400199	0.0712704	0.383673	-	-	-	1	-0.146984	0.70536	0.511381	0.100684	-	-
ENSMUSG00000020176_Grb10	7861.01	0.877071	-0.92722	0.449554	0.111597	0.0251182	-	-	R	R	0.986535	-0.426986	2.99114e-06	0.170865	A	-	-	1	-0.63766	1.83625e-11	-0.565632	0.00192069	R	-
ENSMUSG00000044715_4933433P14Rik	305.88	-0.103564	0.00313718	0.973	0.999566	0.972564	-	-	-	-	-0.593082	0.119304	0.0509273	0.889151	-	-	-	0	-0.100427	0.760479	0.151297	0.633574	-	-
ENSMUSG00000030327_Necap1	2492.36	-0.258645	-0.237849	0.944853	0.933448	0.888152	-	-	-	-	-0.570599	0.291715	0.00706068	0.413099	R	-	-	0	0.462888	6.45361e-05	0.00250348	0.99157	A	-
ENSMUSG00000048264_Dip2c	889.202	-0.688337	-0.391755	0.740269	0.905599	0.605556	-	-	-	-	0.657042	-0.299035	0.0265026	0.599385	A	-	-	0	-0.0364038	0.842255	0.0320405	0.900985	-	-
ENSMUSG00000049728_Zfp668	192.079	0.302016	-0.332026	0.955003	0.937268	0.93936	-	-	-	-	0.445126	-0.502314	0.218835	0.351355	-	-	-	0	-0.229519	0.312072	0.579622	0.0247242	-	-
ENSMUSG00000041323_Ak7	367.299	-0.719833	-1.24284	0.927407	0.00838012	0.0018405	-	R	R	R	-5.69322	0.708161	2.08572e-62	0.267907	R	-	-	0	-0.405305	0.495998	-0.452286	0.356273	-	-
ENSMUSG00000002343_Armc6	316.127	0.229687	-0.644452	0.958224	0.775763	0.882696	-	-	-	-	0.118717	-0.339543	0.736426	0.526724	-	-	-	0	-0.204888	0.1756	1.08384	0.00676986	-	-
ENSMUSG00000067561_Dmrtc1c2	90.0111	-0.820785	0.788958	0.944853	0.847005	0.809649	-	-	-	-	-1.12883	-0.619202	0.22771	0.767007	-	-	-	0	0.940949	0.00130273	2.14891	0.00110648	A	-
ENSMUSG00000033554_Dph5	639.377	0.254068	-0.0138497	0.944853	0.996973	0.945527	-	-	-	-	-0.161539	-0.089387	0.340279	0.814553	-	-	-	0	-0.176252	0.193247	-0.352508	0.0222573	-	-
ENSMUSG00000024014_Pim1	1029.25	0.324279	-0.638547	0.944853	0.451265	0.432287	-	-	-	-	-1.34694	0.0622887	3.17903e-11	0.925421	R	-	-	0	-0.0709129	0.745687	0.690522	0.0143175	-	-
ENSMUSG00000016637_Ift27	238.818	0.974944	0.00941233	0.944853	0.998288	0.864139	-	-	-	-	-0.333835	-0.0511715	0.370695	0.964577	-	-	-	0	0.106979	0.535637	0.710872	0.00693788	-	-
ENSMUSG00000049739_Zfp646	2321.24	0.230103	-0.316648	0.944853	0.89258	0.917304	-	-	-	-	0.873837	-0.300784	5.02196e-06	0.344002	A	-	-	0	-0.232142	0.108401	-0.228755	0.22535	-	-
ENSMUSG00000025221_Kcnip2	83.0744	0.66371	0.407218	0.944853	0.945103	0.919277	-	-	-	-	0.686579	0.405186	0.214006	0.712289	-	-	-	0	0.393908	0.329615	0.128794	0.800369	-	-
ENSMUSG00000005716_Pvalb	6.47533	6.2057		0.106971		0.619175	-	-	-	-
ENSMUSG00000021111_Papola	16140	-0.326264	-0.347109	0.944853	0.859764	0.809649	-	-	-	-	0.477168	-0.104912	0.00824797	0.817444	A	-	-	0	-0.112527	0.349822	-0.60337	0.00332538	-	-
ENSMUSG00000002103_Acp2	683.053	-0.0344799	0.159455	0.990271	0.962297	0.964405	-	-	-	-	0.70611	-0.303168	0.00600522	0.510771	A	-	-	0	-0.376794	0.00704448	-0.367696	0.0619704	R	-
ENSMUSG00000091614_Gm17657	19.6287	-0.29965	-1.19935	0.974078	0.848035	0.91099	-	-	-	-	-3.78457	-0.270485	0.000602857	0.949264	R	-	-	0	1.168	0.046168	2.63498	0.00133247	A	-
ENSMUSG00000032997_Chpf	181.235	0.430764	-0.846578	0.944853	0.857493	0.900334	-	-	-	-	0.0766374	-0.915864	0.917888	0.301488	-	-	-	0	-0.308767	0.308564	1.79519	0.00138278	-	-
ENSMUSG00000054414_Slc30a7	1122.7	-0.19272	-0.0377107	0.94512	0.99416	0.948751	-	-	-	-	0.715046	-0.0719228	0.00243734	0.920638	A	-	-	0	-0.116291	0.474293	-0.36883	0.0456029	-	-
ENSMUSG00000042203_Tbc1d22b	645.555	0.527244	0.00735927	0.944853	0.998099	0.913353	-	-	-	-	0.438061	-0.299051	0.039441	0.374631	A	-	-	0	0.119875	0.409406	0.30984	0.0388921	-	-
ENSMUSG00000036054_Sugp2	1001.32	0.141726	-0.208375	0.959869	0.945103	0.945125	-	-	-	-	0.484514	0.032175	0.0293544	0.965388	A	-	-	0	0.0190194	0.939535	-0.146166	0.453567	-	-
ENSMUSG00000025894_Aasdhppt	3821.24	-0.570838	-0.331397	0.944853	0.909804	0.873035	-	-	-	-	-0.211841	-0.000554057	0.467948	0.999839	-	-	-	0	-0.249108	0.0432733	-0.265192	0.145544	R	-
ENSMUSG00000027963_Extl2	329.727	-0.0799531	0.0248687	0.982577	0.995955	0.984173	-	-	-	-	0.643872	-0.563815	0.00188955	0.0230734	A	R	Rescue	0	-0.383163	0.000505015	-0.0252707	0.890042	R	-
ENSMUSG00000018909_Arrb1	1074	0.798617	0.744402	0.927061	0.29257	0.0612231	-	-	-	-	2.24438	-0.665506	2.00578e-32	0.00380155	A	R	Rescue	1	0.0990905	0.795062	0.606694	0.0149722	-	Compensation
ENSMUSG00000029632_Ndufa4	6411.12	-0.250505	0.164051	0.944853	0.950712	0.912878	-	-	-	-	-0.902374	0.133723	2.04257e-06	0.778723	R	-	-	0	-0.143987	0.264201	0.285198	0.182284	-	-
ENSMUSG00000060429_Sntb1	145.977	-0.614915	-0.527661	0.944853	0.937268	0.856619	-	-	-	-	2.04332	-0.472793	4.265e-07	0.49621	A	-	-	1	-0.478144	0.0194394	-0.898692	0.0238982	R	-
ENSMUSG00000025893_Kbtbd3	118.568	-0.26502	0.362183	0.94512	0.943287	0.924076	-	-	-	-	0.221883	0.0374037	0.616523	0.974553	-	-	-	0	0.0749055	0.842372	0.158115	0.617487	-	-
ENSMUSG00000026211_Obsl1	467.059	1.3302	-0.814802	0.567468	0.778207	0.556976	-	-	-	-	-0.0705361	-0.798894	0.892743	0.160434	-	-	-	1	-0.185418	0.584687	1.27331	0.000742307	-	-
ENSMUSG00000041124_8430410K20Rik	2250.81	-0.181574	-0.0408006	0.94512	0.993067	0.953082	-	-	-	-	0.202383	-0.00527703	0.455742	0.992768	-	-	-	0	-0.0902597	0.511621	-0.47035	0.0154564	-	-
ENSMUSG00000035284_Vps13c	2310.1	0.0656232	-0.529076	0.978873	0.857493	0.888152	-	-	-	-	0.801068	0.441982	0.00696974	0.354663	A	-	-	0	0.349496	0.0131892	-0.630366	0.0166891	A	-
ENSMUSG00000028559_Osbpl9	2102.94	-0.18573	0.218165	0.944853	0.916699	0.897862	-	-	-	-	-0.514074	0.222382	0.000695371	0.378234	R	-	-	0	0.167671	0.186928	-0.259168	0.101251	-	-
ENSMUSG00000022367_Has2	207.748	-1.75324		0.249436		0.0685901	-	-	-	-	4.17928	-2.32936	2.34988e-06	0.0410197	A	R	Rescue	1	-1.66592	1.2234e-07	-0.0416226	0.954188	R	-
ENSMUSG00000003573_Homer3	210.171	0.616266	-0.0237028	0.944853	0.996973	0.913353	-	-	-	-	1.59603	-0.553635	9.19529e-09	0.160292	A	-	-	0	-0.186894	0.260954	0.822045	0.00581258	-	-
ENSMUSG00000029629_Phf14	1991.93	-0.407156	0.204119	0.944853	0.93522	0.881644	-	-	-	-	0.495559	-0.0365101	0.00782152	0.952907	A	-	-	0	-0.0959595	0.535889	-0.499169	0.00875226	-	-
ENSMUSG00000020173_Cobl	7039.23	0.0687704	-0.424734	0.97483	0.758774	0.703388	-	-	-	-	-3.45994	1.92948	4.96268e-60	7.06318e-18	R	A	Rescue	0	1.29013	4.73607e-07	-1.28175	0.000363333	A	Compensation
ENSMUSG00000039449_Prpf18	2149.99	-0.112058	-0.00975011	0.961685	0.996973	0.949579	-	-	-	-	-0.129409	0.254694	0.486891	0.322363	-	-	-	0	0.0879014	0.463004	-0.349438	0.0033375	-	-
ENSMUSG00000031325_4930519F16Rik	181.181	-0.486686	-0.801563	0.944853	0.853715	0.838183	-	-	-	-	-1.59249	1.12223	0.00758753	0.186435	R	-	-	0	0.373057	0.409626	-1.46548	0.00186712	-	-
ENSMUSG00000018012_Rac3	94.1319	0.0509063	-0.622386	0.996972	0.863961	0.911297	-	-	-	-	0.522101	-0.101204	0.164981	0.924002	-	-	-	1	0.187087	0.61967	1.0585	0.00631558	-	-
ENSMUSG00000057788_Ddx49	1022.52	0.75586	0.0420592	0.944853	0.995863	0.911297	-	-	-	-	-0.268351	-0.0493675	0.473565	0.965388	-	-	-	0	-0.0689137	0.700451	0.497828	0.0872681	-	-
ENSMUSG00000082229_Nap1l2	161.887	-0.620668	-0.97199	0.944853	0.743212	0.431965	-	-	-	-	1.71615	-1.38172	2.41485e-06	0.000559981	A	R	Rescue	0	-1.1489	1.51063e-09	-0.0282631	0.941145	R	-
ENSMUSG00000033502_Cdc14a	323.603	-0.21831	0.298918	0.95347	0.93852	0.933473	-	-	-	-	2.31597	-0.497602	1.39723e-23	0.10742	A	-	-	0	-0.482416	0.00374574	-0.363918	0.0774443	R	-
ENSMUSG00000000901_Mmp11	495.39	0.0965146	-0.910476	0.980419	0.173926	0.288377	-	-	-	-	-2.15221	0.323823	2.98421e-17	0.526093	R	-	-	0	-0.209655	0.444883	0.110548	0.765551	-	-
ENSMUSG00000022365_Derl1	1232	-0.11402	-0.109825	0.961685	0.974254	0.95149	-	-	-	-	0.236785	-0.108312	0.365217	0.865381	-	-	-	0	-0.107996	0.468951	0.399884	0.0588385	-	-
ENSMUSG00000039450_Dcxr	173.925	0.607266	0.957568	0.944853	0.577842	0.858299	-	-	-	-	0.501515	-0.418464	0.199549	0.525733	-	-	-	0	-0.0741097	0.871592	0.847781	0.0257961	-	-
ENSMUSG00000031327_Chic1	1403.96	-0.777609	-0.732981	0.679443	0.777802	0.529487	-	-	-	-	0.642733	-0.17967	0.0799099	0.846382	-	-	-	0	-0.325946	0.0617244	-0.591074	0.0339672	-	-
ENSMUSG00000027479_Mapre1	9714.58	-0.191388	0.325963	0.944853	0.863961	0.891961	-	-	-	-	0.301554	0.0662942	0.122226	0.907623	-	-	-	0	-0.0837427	0.532367	-0.472632	0.0035717	-	-
ENSMUSG00000040364_Sec1	21.0683	0.835656	0.0633142	0.944853	0.995955	0.940152	-	-	-	-	-0.859861	-0.0105112	0.223317	0.994676	-	-	-	1	0.515796	0.21246	1.66449	0.000960333	-	-
ENSMUSG00000044229_Fam55d	35.523	-0.379408	-0.0918812	0.959877	0.993067	0.96625	-	-	-	-	-1.15114	1.4897	0.0747781	0.0535335	-	-	-	0	1.27974	0.00703735	-0.288101	0.588645	A	-
ENSMUSG00000039901_9130011E15Rik	562.7	-0.239443	-0.601556	0.944853	0.580807	0.430463	-	-	-	-	0.286831	-0.111195	0.315096	0.878437	-	-	-	0	-0.289386	0.193749	-0.378644	0.102156	-	-
ENSMUSG00000022364_Wdr67	1741.67	-0.142113	-0.0921404	0.955003	0.975612	0.937829	-	-	-	-	-0.103342	0.0882243	0.626143	0.856259	-	-	-	0	-0.110236	0.367776	-0.662675	0.00252684	-	-
ENSMUSG00000021156_Zmynd11	1308.54	-0.426783	-0.00276592	0.944853	0.999566	0.863537	-	-	-	-	1.2041	-0.398069	2.20689e-10	0.151339	A	-	-	1	-0.161648	0.0953503	-0.218597	0.241006	-	-
ENSMUSG00000055681_Cope	916.627	1.29261	-0.0226299	0.584578	0.996973	0.738256	-	-	-	-	-0.126896	-0.0614198	0.71815	0.950342	-	-	-	0	0.0244996	0.901836	0.863798	0.0114878	-	-
ENSMUSG00000030804_Vkorc1	653.411	0.38353	0.543716	0.944853	0.829246	0.875628	-	-	-	-	-0.801172	0.0909253	0.00819462	0.922495	R	-	-	0	-0.130235	0.54169	0.131777	0.645596	-	-
ENSMUSG00000031329_Tsx	89.4066	-0.960109	-1.08813	0.944853	0.382998	0.187239	-	-	-	-	-1.43161	-0.395882	0.000612883	0.667982	R	-	-	0	-0.3164	0.47873	-0.0347458	0.950612	-	-
ENSMUSG00000032026_Rexo2	2087.55	-0.297102	-0.133534	0.944853	0.962813	0.900334	-	-	-	-	-0.134107	-0.207286	0.620453	0.67543	-	-	-	0	-0.303216	0.284828	-0.224054	0.44588	-	-
ENSMUSG00000030802_Bckdk	1419.3	0.60878	0.131902	0.944853	0.961168	0.909094	-	-	-	-	0.26367	-0.183133	0.190742	0.634791	-	-	-	0	-0.0558623	0.838191	0.452262	0.0347317	-	-
ENSMUSG00000032527_Pccb	720.973	0.178179	0.0911432	0.949881	0.974986	0.975387	-	-	-	-	-0.978394	0.372421	4.94807e-07	0.207866	R	-	-	0	0.25811	0.0825516	0.12718	0.498254	-	-
ENSMUSG00000074811_Hps6	60.1686	1.94682	0.338072	0.944853	0.946829	0.677483	-	-	-	-	0.633524	-0.634906	0.134986	0.289485	-	-	-	0	-0.272359	0.5391	0.626065	0.10993	-	-
ENSMUSG00000025223_Ldb1	3008.67	-0.0293832	-0.620616	0.9907	0.630255	0.697611	-	-	-	-	-0.613599	0.184539	0.0157147	0.753482	R	-	-	0	0.0932884	0.471213	0.140574	0.512485	-	-
ENSMUSG00000021115_Vrk1	2600.22	-0.228094	-0.162813	0.944853	0.940899	0.900561	-	-	-	-	-0.282676	0.0667332	0.0289925	0.838649	R	-	-	0	0.0092257	0.959923	0.00489055	0.975328	-	-
ENSMUSG00000002109_Ddb2	498.221	-0.189757	0.123945	0.9476	0.966436	0.938893	-	-	-	-	-0.40619	0.0820634	0.178154	0.925421	-	-	-	0	-0.101642	0.747173	-0.470368	0.114066	-	-
ENSMUSG00000042396_Rbm7	2243.6	-0.340241	-0.306442	0.944853	0.913646	0.887412	-	-	-	-	0.0625948	0.0935551	0.836809	0.896423	-	-	-	0	-0.127711	0.320365	-0.488439	0.00596165	-	-
ENSMUSG00000020930_Ccdc103	21.4469	0.448915	0.22189	0.958098	0.981309	0.973846	-	-	-	-	-1.423	-0.0681097	0.0734312	0.979304	-	-	-	0	-0.312518	0.676542	0.27654	0.700415	-	-
ENSMUSG00000000339_Rtcd1	1260.32	0.00197065	0.405562	0.999042	0.841559	0.899904	-	-	-	-	0.111395	-0.0906538	0.616376	0.859295	-	-	-	0	-0.263051	0.00345911	0.185626	0.279786	R	-
ENSMUSG00000024019_Ftsjd2	1738.87	0.496109	-0.00666599	0.944853	0.997256	0.908482	-	-	-	-	0.322753	-0.186885	0.0304097	0.462024	A	-	-	0	-0.0471078	0.775687	0.302036	0.0192637	-	-
ENSMUSG00000056537_Rlim	7431.84	-0.915794	-0.393458	0.468561	0.903666	0.60575	-	-	-	-	1.31506	-0.544819	6.67606e-06	0.221509	A	-	-	0	-0.695481	0.000172655	-0.32172	0.22744	R	-
ENSMUSG00000020059_Sycp3	735.925	-0.0956413	-0.612905	0.974262	0.860568	0.909094	-	-	-	-	-0.193498	-0.192119	0.680961	0.858011	-	-	-	0	-0.277754	0.600475	0.321305	0.49228	-	-
ENSMUSG00000048834_Vstm2a	21.1813	0.19481		0.983507		0.91099	-	-	-	-	1.55988	-0.690131	0.0526726	0.643223	-	-	-	1	-0.928951	0.2279	-0.696215	0.305509	-	-
ENSMUSG00000026213_Stk11ip	871.548	0.722857	-0.329164	0.944853	0.935505	0.891961	-	-	-	-	0.037372	-0.11084	0.936932	0.919657	-	-	-	0	-0.0584034	0.869606	0.36424	0.258522	-	-
ENSMUSG00000058301_Upf1	1665.51	0.186733	-0.600325	0.950151	0.733601	0.862129	-	-	-	-	1.02817	-0.491536	1.37475e-05	0.149556	A	-	-	0	-0.16792	0.232261	0.342315	0.138903	-	-
ENSMUSG00000020932_Gfap	18.4939	1.43262	-0.494858	0.944853	0.943287	0.889499	-	-	-	-	-0.602897	-0.56577	0.383137	0.675917	-	-	-	1	0.630767	0.0639522	1.91719	1.99208e-05	-	-
ENSMUSG00000049422_Chchd10	2255.56	0.653602	-0.366084	0.944853	0.943287	0.924076	-	-	-	-	-2.26664	0.351563	1.92349e-06	0.766115	R	-	-	0	0.261084	0.303363	1.39032	0.00773983	-	-
ENSMUSG00000050157_Gm867	123.619	0.545138	0.00520668	0.944853	0.999566	0.933473	-	-	-	-	-4.49613	2.18099	3.43701e-26	1.293e-05	R	A	Rescue	0	1.00406	0.0668916	-0.971932	0.0427336	-	Compensation
ENSMUSG00000021555_Naa35	3620.12	-0.0245257	0.143241	0.991053	0.95141	0.9594	-	-	-	-	-0.318414	0.0429288	0.0495004	0.929923	R	-	-	0	-0.0566277	0.728786	-0.190833	0.132745	-	-
ENSMUSG00000000340_Dbt	2230.86	-0.19105	-0.0241161	0.944853	0.996277	0.945527	-	-	-	-	-0.158389	0.377697	0.597562	0.369564	-	-	-	0	0.29767	0.00369465	-0.4729	0.0200201	A	-
ENSMUSG00000046449_C77370	3516.16	0.533924	-0.28194	0.944853	0.952582	0.920469	-	-	-	-	1.6087	0.995584	0.00152059	0.171301	A	-	-	0	1.04432	0.000569525	-1.46489	0.00843864	A	-
ENSMUSG00000029575_Mmab	546.559	0.534393	0.15007	0.944853	0.962813	0.909522	-	-	-	-	-0.0563729	0.123218	0.880227	0.881491	-	-	-	0	0.175797	0.671952	0.07171	0.848192	-	-
ENSMUSG00000044986_Tst	167.904	0.796947	0.277563	0.944853	0.943287	0.913353	-	-	-	-	-1.15505	0.0636255	0.000679423	0.956261	R	-	-	0	0.466963	0.0238177	1.8674	0.000353814	A	-
ENSMUSG00000055491_Pprc1	5907.24	0.333748	-0.223213	0.944853	0.937268	0.917461	-	-	-	-	0.712819	-0.348189	0.000614426	0.285704	A	-	-	0	-0.0467383	0.779604	-0.170029	0.439329	-	-
ENSMUSG00000078974_Sec61g	90.01	-0.466337	0.174826	0.944853	0.975949	0.919174	-	-	-	-	0.0120148	-0.520536	0.983147	0.485471	-	-	-	0	-0.259715	0.817146	-0.697735	0.322605	-	-
ENSMUSG00000048251_Bcl11b	162.513	-0.117062	-0.269155	0.989319	0.965245	0.980232	-	-	-	-	2.09149	-0.430285	4.30536e-05	0.701534	A	-	-	1	-0.139472	0.738578	0.43101	0.362809	-	-
ENSMUSG00000033255_Gm5134	133.692	0.623235	-0.270175	0.944853	0.948088	0.913899	-	-	-	-	-4.29647	2.02679	1.09773e-21	0.000156135	R	A	Rescue	0	1.47467	0.00066601	-0.0340002	0.955334	A	-
ENSMUSG00000048186_Bend7	69.1711	0.0217954	0.724863	0.998547	0.87851	0.913353	-	-	-	-	2.30982	-0.622761	4.97683e-10	0.199203	A	-	-	1	-0.341586	0.588573	-0.240916	0.64242	-	-
ENSMUSG00000071711_Mpst	175.136	0.504521	0.281346	0.944853	0.937268	0.915662	-	-	-	-	-0.809808	-0.140076	0.0155054	0.883028	R	-	-	1	0.306587	0.15549	2.32682	3.2092e-05	-	-
ENSMUSG00000018669_Cdk5rap3	1421.04	0.457271	0.0386543	0.944853	0.993067	0.922756	-	-	-	-	-0.441143	0.266867	0.0521786	0.502417	-	-	-	0	0.20397	0.255401	0.487173	0.0412945	-	-
ENSMUSG00000031333_Abcb7	4081.32	-0.191957	-0.340985	0.94512	0.927816	0.924076	-	-	-	-	0.397296	0.343407	0.259131	0.587065	-	-	-	0	0.142462	0.193916	-0.685593	0.00672363	-	-
ENSMUSG00000033287_Kctd17	310.882	0.547873	0.39176	0.944853	0.914949	0.919994	-	-	-	-	0.976303	-0.470775	0.00257926	0.371005	A	-	-	0	0.0781116	0.57883	0.977126	0.000279834	-	-
ENSMUSG00000027257_Pacsin3	132.203	0.939935	-0.251509	0.944853	0.951989	0.909094	-	-	-	-	1.30886	-0.529158	1.64291e-06	0.161948	A	-	-	1	-0.30464	0.365885	0.723055	0.0284394	-	-
ENSMUSG00000056770_Setd3	3708.97	-0.0017492	0.0274415	0.999042	0.99436	0.989519	-	-	-	-	-0.22048	0.093739	0.169988	0.800698	-	-	-	0	-0.00400709	0.966564	-0.39248	0.00295488	-	-
ENSMUSG00000003273_Car11	56.6604	0.545127	-0.0221303	0.94512	0.996973	0.946461	-	-	-	-	0.219778	-0.438964	0.688784	0.638264	-	-	-	1	-0.671997	0.207597	-0.167832	0.755521	-	-
ENSMUSG00000020521_Rnft1	1110.9	-0.375592	-0.428281	0.944853	0.892386	0.908482	-	-	-	-	0.153079	0.245687	0.714665	0.767083	-	-	-	0	-0.152732	0.206709	-0.769971	0.00408266	-	-
ENSMUSG00000030801_Myst1	968.811	0.238626	0.0198991	0.94512	0.995955	0.976365	-	-	-	-	-0.101328	-0.0346825	0.609275	0.951456	-	-	-	0	-0.2668	0.0176957	0.021745	0.90283	R	-
ENSMUSG00000020122_Egfr	172.316	-0.133595	0.385085	0.970029	0.943287	0.940152	-	-	-	-	2.52606	-1.01633	4.73131e-10	0.0459008	A	R	Rescue	1	-0.759295	0.0615379	-0.489144	0.287616	-	Compensation
ENSMUSG00000033439_Ccdc76	782.12	-0.114699	0.0876989	0.964607	0.98113	0.955884	-	-	-	-	-0.423511	0.267321	0.0520269	0.470771	-	-	-	0	-0.0156333	0.963259	-0.728099	0.00227074	-	-
ENSMUSG00000022833_Ccdc14	1394.97	-0.311066	-0.205611	0.944853	0.93852	0.887745	-	-	-	-	0.0319939	0.234961	0.889243	0.435456	-	-	-	0	0.00330986	0.98432	-0.62311	0.000153493	-	-
ENSMUSG00000029101_Rgs12	371.711	0.137659	0.0918675	0.965532	0.98118	0.989109	-	-	-	-	0.448865	-0.160184	0.0517325	0.753251	-	-	-	0	0.138394	0.558323	0.592525	0.0228753	-	-
ENSMUSG00000022362_9130401M01Rik	1117.89	0.0287882	0.118435	0.991146	0.964789	0.987011	-	-	-	-	-0.253904	-0.248809	0.31576	0.573949	-	-	-	1	-0.0954718	0.530577	0.829469	0.0031453	-	-
ENSMUSG00000073016_Uprt	201.588	-0.00632473	-0.46641	0.999042	0.948088	0.942534	-	-	-	-	2.93142	-0.255928	2.94481e-13	0.778764	A	-	-	0	-0.112447	0.714358	-1.1658	0.0140631	-	-
ENSMUSG00000059824_Dbp	214.632	-0.00689872	-0.0682229	0.999042	0.990084	0.986905	-	-	-	-	-0.368	-0.204306	0.214766	0.751488	-	-	-	0	-0.116405	0.519784	0.752343	0.00227809	-	-
ENSMUSG00000033906_Zdhhc15	739.937	-0.743354	-0.242679	0.677684	0.950712	0.774627	-	-	-	-	0.0282869	-0.350074	0.953084	0.618123	-	-	-	0	-0.165805	0.237218	-0.153268	0.601675	-	-
ENSMUSG00000044469_Tnfaip8l1	46.0269	1.2906	0.805062	0.944853	0.842162	0.714777	-	-	-	-	-1.31382	0.970603	0.00699776	0.144122	R	-	-	0	0.960166	0.0255014	-0.100813	0.83043	A	-
ENSMUSG00000025393_Atp5b	56183.9	0.0704655	-0.159537	0.97483	0.944274	0.93936	-	-	-	-	-0.555377	0.00178706	0.000222258	0.996306	R	-	-	0	-0.12622	0.199723	0.366428	0.0350588	-	-
ENSMUSG00000015176_Nolc1	12874.7	0.103626	-0.216589	0.968846	0.940899	0.951755	-	-	-	-	0.281934	-0.341242	0.248194	0.351355	-	-	-	0	-0.372464	0.00156546	-0.343824	0.0745915	R	-
ENSMUSG00000022361_Zhx1	639.948	0.284949	-0.165642	0.944853	0.968544	0.954492	-	-	-	-	0.386533	0.479177	0.368079	0.481125	-	-	-	1	0.245848	0.298697	-0.956385	0.00498151	-	-
ENSMUSG00000003575_Crtc1	258.947	0.123647	-0.397768	0.980253	0.937268	0.950434	-	-	-	-	0.686337	-0.385514	0.100329	0.635995	-	-	-	0	-0.146925	0.536015	0.463926	0.116576	-	-
ENSMUSG00000019579_D17Wsu104e	476.149	0.303333	0.485331	0.944853	0.848381	0.882696	-	-	-	-	-0.554874	-8.13927e-05	0.0527372	0.999962	-	-	-	0	0.146595	0.422854	0.8387	0.00761241	-	-
ENSMUSG00000027959_Sass6	1095.89	-0.401215	-0.40562	0.944853	0.880858	0.845152	-	-	-	-	0.166209	0.217716	0.586935	0.702711	-	-	-	0	-0.0465193	0.750652	-0.89684	0.000253468	-	-
ENSMUSG00000057342_Sphk2	377.54	0.725209	-0.219951	0.944853	0.95598	0.91099	-	-	-	-	0.246451	-0.203809	0.499919	0.79418	-	-	-	0	-0.0202191	0.932999	0.803165	0.0215009	-	-
ENSMUSG00000070371_Prss36	197.136	0.971867	-0.232001	0.944853	0.950712	0.892959	-	-	-	-	-0.91198	0.497211	0.00636874	0.356712	R	-	-	1	0.248843	0.409985	0.567424	0.111512	-	-
ENSMUSG00000051378_Kif18b	1675.39	0.520562	0.0522946	0.944853	0.993067	0.925923	-	-	-	-	0.286461	-0.103228	0.380062	0.908762	-	-	-	0	0.17652	0.149616	-0.0803097	0.767568	-	-
ENSMUSG00000031224_Magee2	64.8863	-0.803101	-0.0501115	0.944853	0.995863	0.838183	-	-	-	-	-0.855083	0.348265	0.0451622	0.695796	R	-	-	1	0.545029	0.170192	-0.185705	0.627331	-	-
ENSMUSG00000005069_Pex5	717.229	0.0563975	-0.052698	0.984821	0.990295	0.989005	-	-	-	-	-0.442115	0.121684	0.0325097	0.808435	R	-	-	0	0.125443	0.125845	0.438958	0.0164091	-	-
ENSMUSG00000020516_Rps6kb1	3703.98	-0.344011	-0.199099	0.944853	0.940596	0.908482	-	-	-	-	0.513796	0.0792749	0.0177349	0.901475	A	-	-	0	-0.0989486	0.555552	-0.964271	0.00050881	-	-
ENSMUSG00000031226_2610029G23Rik	4150.46	-0.367154	0.24303	0.944853	0.920259	0.878461	-	-	-	-	0.235874	-0.24908	0.28584	0.493392	-	-	-	0	-0.389408	0.0129749	-0.738828	0.00454886	R	-
ENSMUSG00000089911_Hiat1	3565.79	-0.235036	-0.530886	0.944853	0.838433	0.863537	-	-	-	-	-0.13647	0.180838	0.693689	0.802004	-	-	-	0	0.0453297	0.768941	-0.0871876	0.714463	-	-
ENSMUSG00000006576_Slc4a3	130.012	1.13146	0.259264	0.944853	0.961904	0.888152	-	-	-	-	0.772555	-0.524986	0.0960199	0.510857	-	-	-	0	0.167235	0.569286	1.29041	0.000351814	-	-
ENSMUSG00000035239_Neu3	171.635	0.221987	-0.223672	0.949304	0.950712	0.93936	-	-	-	-	-1.1088	0.431761	0.00112772	0.479627	R	-	-	0	0.420586	0.216725	0.0370191	0.922617	-	-
ENSMUSG00000028552_Eps15	2552.3	-0.0303183	0.0167446	0.9907	0.996973	0.991876	-	-	-	-	0.637379	-0.00875507	0.00347352	0.989354	A	-	-	0	-0.122282	0.258594	-0.656332	0.00379411	-	-
ENSMUSG00000055707_Klhl26	241.762	-0.0350995	0.768637	0.991757	0.758774	0.863537	-	-	-	-	0.0207673	-0.329736	0.969673	0.704602	-	-	-	1	0.0440372	0.902854	1.0233	0.0045188	-	-
ENSMUSG00000035227_Spcs2	3337.86	-0.0196818	0.12556	0.994627	0.963843	0.96625	-	-	-	-	-0.211316	-0.058004	0.310616	0.9207	-	-	-	0	-0.213045	0.0666919	-0.0451755	0.783571	-	-
ENSMUSG00000022360_Atad2	8864.66	-0.242233	-0.774444	0.944853	0.636353	0.706239	-	-	-	-	0.999453	-0.0117375	0.000969125	0.989354	A	-	-	0	-0.199069	0.00809101	-0.686689	0.00483301	R	-
ENSMUSG00000020061_Mybpc1	31.4632	0.67294	1.21233	0.94683	0.451195	0.621198	-	-	-	-	-4.80326	3.00706	2.44054e-07	0.0105608	R	A	Rescue	0	2.39636	0.00176625	0.149251	0.835901	A	-
ENSMUSG00000018750_Zbtb4	50.3449	-0.072278	0.40066	0.9907	0.948088	0.95392	-	-	-	-	0.450495	0.151386	0.416584	0.915604	-	-	-	1	0.490625	0.268964	0.247389	0.566444	-	-
ENSMUSG00000029571_Tmem106b	1219.76	-0.291868	-0.398148	0.944853	0.910994	0.91099	-	-	-	-	0.0796828	-0.0749486	0.849035	0.945966	-	-	-	0	-0.277927	0.0658218	-0.296252	0.218267	-	-
ENSMUSG00000021258_Ccnk	2779.03	-0.165424	-0.196189	0.94512	0.937268	0.909094	-	-	-	-	0.204658	-0.107788	0.276887	0.798652	-	-	-	0	0.0294005	0.800182	-0.38746	0.0601747	-	-
ENSMUSG00000059070_Rpl18	11638.4	1.47337	-0.236844	0.944853	0.954506	0.793159	-	-	-	-	-0.267072	-0.210897	0.535912	0.825104	-	-	-	0	-0.0679086	0.71046	1.19072	0.00391674	-	-
ENSMUSG00000058761_Rnf169	1780.37	-0.0834524	-0.176394	0.969872	0.948426	0.924076	-	-	-	-	0.415103	-0.248225	0.0350448	0.456354	A	-	-	0	-0.0687052	0.857114	-0.474077	0.105433	-	-
ENSMUSG00000031227_Magee1	59.8299	-0.132445	-0.344998	0.980652	0.948309	0.940152	-	-	-	-	-0.0512647	-0.435047	0.934336	0.651429	-	-	-	0	-0.128813	0.756539	0.398962	0.254392	-	-
ENSMUSG00000025158_Rfng	598.076	0.406373	0.11412	0.944853	0.981309	0.964749	-	-	-	-	-0.391944	-0.0948914	0.25528	0.923121	-	-	-	0	-0.235319	0.298646	-0.444068	0.135421	-	-
ENSMUSG00000027957_Slc35a3	1467.26	-0.41829	-0.56762	0.944853	0.880336	0.889527	-	-	-	-	0.617371	0.135296	0.128183	0.90879	-	-	-	1	-0.215853	0.1319	-0.621917	0.0245666	-	-
ENSMUSG00000015335_Zdhhc12	503.058	0.367559	0.192578	0.944853	0.962297	0.951755	-	-	-	-	0.0777096	-0.0359882	0.842446	0.971407	-	-	-	0	0.235189	0.190455	0.521549	0.0367337	-	-
ENSMUSG00000001229_Dpp9	1138.03	0.796826	-0.359337	0.944853	0.918087	0.878461	-	-	-	-	0.455949	-0.319383	0.178788	0.617954	-	-	-	0	-0.0871678	0.697579	0.452224	0.0769851	-	-
ENSMUSG00000058833_2810428I15Rik	204.341	0.704237	0.201819	0.944853	0.963431	0.913353	-	-	-	-	0.0673125	-0.470509	0.887298	0.465684	-	-	-	1	-0.108546	0.644367	1.85592	0.000908973	-	-
ENSMUSG00000022359_Wdyhv1	353.703	-0.404907	-0.458494	0.944853	0.857493	0.769416	-	-	-	-	0.408121	-0.264725	0.080738	0.508403	-	-	-	0	-0.102612	0.637022	0.226135	0.17628	-	-
ENSMUSG00000022440_C1qtnf6	35.1916	1.39059	1.41294	0.944853	0.711707	0.619175	-	-	-	-	0.729459	-0.089363	0.318837	0.966566	-	-	-	0	0.368941	0.576026	0.436545	0.460784	-	-
ENSMUSG00000074665_Bpifb4	31.9937	0.414542	-0.0590718	0.965532	0.995955	0.97563	-	-	-	-	-0.816879	-0.101188	0.145591	0.95447	-	-	-	0	0.866336	0.000844543	1.5157	0.000231876	A	-
ENSMUSG00000031229_Atrx	13742	-0.256204	-0.489157	0.944853	0.869467	0.91099	-	-	-	-	1.67324	0.0261846	2.47998e-08	0.979304	A	-	-	0	-0.128638	0.418218	-1.22492	0.000566883	-	-
ENSMUSG00000030795_Fus	23876.7	-0.175723	-0.101103	0.944853	0.964789	0.909522	-	-	-	-	0.0430194	-0.182254	0.810083	0.478927	-	-	-	0	-0.157999	0.350631	-0.113268	0.530391	-	-
ENSMUSG00000025224_Gbf1	2164.5	0.284723	-0.234109	0.944853	0.909804	0.909094	-	-	-	-	0.487117	-0.0707723	0.00211455	0.871706	A	-	-	0	0.159806	0.21698	-0.0402479	0.84724	-	-
ENSMUSG00000044966_Fbxo48	144.278	-0.437393	-0.676364	0.944853	0.918087	0.909094	-	-	-	-	0.831257	0.599926	0.172945	0.570189	-	-	-	0	0.356732	0.269332	-1.04334	0.0119343	-	-
ENSMUSG00000022358_Fbxo32	82.8216	0.453702	-0.757763	0.944853	0.840768	0.85016	-	-	-	-	0.695046	0.0837755	0.184948	0.958613	-	-	-	1	0.693336	0.120766	0.648334	0.144401	-	-
ENSMUSG00000049764_Zfp280b	3263.36	-0.189335	-0.288554	0.944853	0.887404	0.862129	-	-	-	-	-0.158266	0.444122	0.422847	0.0457677	-	A	-	0	0.28013	9.97633e-05	-0.511292	0.00203713	A	-
ENSMUSG00000030726_Pold3	3011.66	-0.064298	0.200142	0.979172	0.929457	0.915557	-	-	-	-	0.597496	0.0815404	0.00415671	0.894018	A	-	-	0	0.287273	0.181723	-0.141688	0.562732	-	-
ENSMUSG00000046159_Chrm3	7.79357	2.43855		0.944853		0.911297	-	-	-	-
ENSMUSG00000008153_Clstn3	581.772	0.630148	-0.471699	0.944853	0.752842	0.792635	-	-	-	-	0.176884	-0.110043	0.358009	0.79167	-	-	-	0	0.243991	0.0624843	0.408398	0.0158201	-	-
ENSMUSG00000021313_Ryr2	198.985	-0.853047	-0.442289	0.753674	0.912645	0.467448	-	-	-	-	-0.0759097	0.501107	0.853017	0.312288	-	-	-	1	0.385218	0.228164	-1.03306	0.00366904	-	-
ENSMUSG00000025156_Gps1	2628.13	0.378688	0.0221544	0.944853	0.995955	0.945527	-	-	-	-	0.077632	-0.17681	0.684738	0.561555	-	-	-	0	-0.233904	0.0133583	0.213101	0.249463	R	-
ENSMUSG00000020226_Slc5a4b	44.8506	0.830286	-0.738584	0.944853	0.802983	0.779011	-	-	-	-	-2.41944	1.34162	8.56655e-08	0.0214727	R	A	Rescue	0	1.22632	0.000489445	1.13726	0.00859927	A	-
ENSMUSG00000033400_Agl	886.384	-0.0407098	-0.103595	0.988398	0.978684	0.970111	-	-	-	-	-0.176974	0.0815514	0.558843	0.91929	-	-	-	0	0.0424232	0.837361	0.0285993	0.903406	-	-
ENSMUSG00000058070_Eml1	110.361	0.355738	0.552553	0.958224	0.910994	0.919994	-	-	-	-	2.2422	-0.688238	4.6119e-07	0.320745	A	-	-	1	0.0283655	0.964638	0.607201	0.161614	-	-
ENSMUSG00000090137_Uba52	8194.08	1.10868	0.0234856	0.757459	0.996973	0.891961	-	-	-	-	-2.70886	-0.373757	2.09431e-12	0.66625	R	-	-	0	0.033352	0.869619	1.86167	0.000400329	-	-
ENSMUSG00000037119_D15Ertd621e	5555.26	-0.266106	-0.422366	0.944853	0.879329	0.882696	-	-	-	-	0.615278	-0.0390354	0.0237067	0.965791	A	-	-	0	-0.106031	0.233985	-0.365949	0.0594137	-	-
ENSMUSG00000018008_Cyth4	38.1636	0.995241	0.272619	0.944853	0.957101	0.919174	-	-	-	-	-1.72155	0.215953	0.00353459	0.907956	R	-	-	0	0.997437	0.000924069	1.19313	0.00201621	A	-
ENSMUSG00000036093_Arl5a	2971.26	-0.371228	0.148194	0.944853	0.958071	0.909522	-	-	-	-	0.0950909	0.112869	0.730554	0.854746	-	-	-	0	0.0157302	0.936695	-0.526873	0.0142685	-	-
ENSMUSG00000038527_C1rl	49.4813	0.662887	0.247422	0.944853	0.951989	0.914055	-	-	-	-	-3.47263	1.43907	2.83856e-11	0.0518103	R	-	-	0	1.37738	0.000571856	-0.0634693	0.89709	A	-
ENSMUSG00000041939_Mvk	340.237	1.18793	0.368606	0.944853	0.875715	0.715512	-	-	-	-	-0.0324798	0.180552	0.931252	0.792749	-	-	-	0	0.502544	0.209345	1.18257	0.0113229	-	-
ENSMUSG00000035376_Ptplb	2071.51	0.00596477	0.514426	0.999042	0.801505	0.873413	-	-	-	-	-0.129179	-0.00570545	0.686845	0.992782	-	-	-	0	-0.171346	0.300291	-0.267365	0.281692	-	-
ENSMUSG00000055553_2810422J05Rik	822.063	0.374607	0.385775	0.944853	0.87501	0.908482	-	-	-	-	-0.19002	0.0276636	0.493881	0.971407	-	-	-	0	0.0700645	0.827366	0.219618	0.41053	-	-
ENSMUSG00000021556_Golm1	4090.12	0.000498328	0.289776	0.999874	0.889032	0.91473	-	-	-	-	-0.136244	-0.277676	0.506356	0.33212	-	-	-	0	-0.210278	0.00377653	-0.0396123	0.777813	R	-
ENSMUSG00000033953_Ppp3r1	4669.03	-0.45796	-0.39279	0.944853	0.888505	0.878461	-	-	-	-	0.30695	-0.0979936	0.317164	0.909018	-	-	-	0	-0.254741	0.00245228	-0.371406	0.0510378	R	-
ENSMUSG00000043683_Fem1a	758.425	0.132124	0.195509	0.96069	0.940899	0.951592	-	-	-	-	-0.138891	0.0672499	0.513628	0.903737	-	-	-	0	-0.107052	0.587424	0.355448	0.185252	-	-
ENSMUSG00000030725_Lipt2	259.301	-0.328574	0.464226	0.944853	0.842485	0.862129	-	-	-	-	-0.714699	0.29449	0.00483952	0.524236	R	-	-	0	0.0437435	0.860154	0.166168	0.487402	-	-
ENSMUSG00000026235_Epha4	2983.87	-1.00868	-1.22674	0.140371	0.242625	0.062024	-	-	-	-	-3.71758	0.369851	3.61569e-18	0.722504	R	-	-	0	0.286997	0.692805	-0.66425	0.202938	-	-
ENSMUSG00000027255_Arfgap2	934.066	0.330538	-0.00411611	0.944853	0.999559	0.95392	-	-	-	-	0.631813	-0.42193	2.64804e-05	0.0233351	A	R	Rescue	0	-0.392871	0.018477	0.495468	0.032611	R	Compensation
ENSMUSG00000026662_Sephs1	3761.58	-0.0544775	-0.0996829	0.982384	0.964789	0.943593	-	-	-	-	0.796134	-0.35308	4.84005e-08	0.0774624	A	-	-	0	-0.292441	1.26178e-05	-0.14199	0.2474	R	-
ENSMUSG00000033386_Frrs1	1688.18	0.269391	-0.0766221	0.944853	0.990084	0.959032	-	-	-	-	-0.175057	0.687506	0.598152	0.0607264	-	-	-	0	0.403002	0.0121085	-1.12135	0.000285572	A	-
ENSMUSG00000040043_Rbms2	1938.59	-0.273772	-0.215819	0.944853	0.920649	0.845865	-	-	-	-	-0.655902	0.0169341	8.48277e-06	0.971872	R	-	-	0	0.0946417	0.419606	-0.16049	0.315144	-	-
ENSMUSG00000050876_Fam75d3	166.496	0.0951953	-0.0848971	0.982577	0.990084	0.990428	-	-	-	-	-1.76621	0.83796	7.84169e-07	0.0932023	R	-	-	0	1.0452	5.07497e-05	0.176462	0.608423	A	-
ENSMUSG00000018169_Mfng	90.4931	1.1699	0.423287	0.944853	0.923136	0.858719	-	-	-	-	0.360473	-0.395301	0.411929	0.602379	-	-	-	0	0.268724	0.329615	1.23519	0.000874582	-	-
ENSMUSG00000091311_Gm4934	54.9477	0.617479	-1.16491	0.944853	0.310851	0.589112	-	-	-	-	-3.97218	2.52282	1.46124e-16	3.76709e-06	R	A	Rescue	0	2.09344	2.76889e-06	-0.366634	0.416021	A	-
ENSMUSG00000034473_Sec22a	693.422	0.0728427	0.531871	0.979746	0.821981	0.877855	-	-	-	-	0.121217	0.181215	0.706117	0.777296	-	-	-	0	0.175154	0.488557	0.0270686	0.924494	-	-
ENSMUSG00000029569_Tmem168	1223.92	-0.408345	-0.066796	0.944853	0.990447	0.916709	-	-	-	-	0.14884	0.274059	0.64887	0.625503	-	-	-	0	-0.0748038	0.659921	-0.563961	0.00423994	-	-
ENSMUSG00000038521_C1s	128.277	-0.189001	-0.171042	0.963869	0.964789	0.947729	-	-	-	-	-2.16052	1.23348	1.76569e-09	0.00497984	R	A	Rescue	0	0.677603	0.0102015	-0.138302	0.733404	A	-
ENSMUSG00000047193_Dync2h1	776.91	-0.271788	-0.287076	0.944853	0.935857	0.909094	-	-	-	-	1.41195	-0.161412	4.10682e-09	0.787683	A	-	-	0	-0.280359	0.110966	-0.829763	0.00183399	-	-
ENSMUSG00000030729_Pgm2l1	827.084	0.00609274	-0.101468	0.999042	0.986639	0.98872	-	-	-	-	0.946921	0.132548	0.00528147	0.89362	A	-	-	0	0.263889	0.180944	-0.311093	0.30787	-	-
ENSMUSG00000078970_Wdr92	1629.65	-0.173305	-0.213853	0.94512	0.921493	0.882696	-	-	-	-	-0.36009	0.117046	0.0205768	0.737678	R	-	-	0	-0.116701	0.243459	-0.381173	0.000385667	-	-
ENSMUSG00000019428_Fkbp8	1925.82	0.643046	-0.170261	0.944853	0.964789	0.913353	-	-	-	-	-0.128611	-0.239797	0.756979	0.768996	-	-	-	0	-0.0791235	0.663702	1.30738	0.00261631	-	-
ENSMUSG00000062373_Tmem65	649.804	-0.372828	-0.181297	0.944853	0.967519	0.933473	-	-	-	-	0.343789	0.0861176	0.454993	0.949019	-	-	-	0	0.019163	0.947354	-0.258737	0.420324	-	-
ENSMUSG00000039686_Zer1	458.928	0.248956	-0.417929	0.953333	0.888505	0.924076	-	-	-	-	0.970067	-0.431429	0.00050922	0.336302	A	-	-	0	-0.33624	0.000336451	0.301675	0.12092	R	-
ENSMUSG00000042742_B630005N14Rik	1314.36	-0.358836	-0.695436	0.944853	0.855549	0.882696	-	-	-	-	0.544648	-0.0953358	0.242715	0.946448	-	-	-	0	-0.130234	0.561503	-0.326357	0.335002	-	-
ENSMUSG00000090083_Rnf8	1041.3	0.0764816	0.0041586	0.977301	0.999204	0.998576	-	-	-	-	-0.00119059	-0.0974686	0.995649	0.817093	-	-	-	0	-0.193497	0.324696	0.410973	0.0564244	-	-
ENSMUSG00000022844_Pdia5	339.083	0.700489	0.236358	0.944853	0.923527	0.795287	-	-	-	-	-0.449106	-0.107942	0.0190714	0.819487	R	-	-	1	0.208408	0.0674025	0.604711	4.53142e-05	-	-
ENSMUSG00000033170_Card10	126.19	0.16947	0.688906	0.981775	0.790972	0.908482	-	-	-	-	1.08566	-0.524021	0.00034137	0.227293	A	-	-	1	0.188108	0.656697	1.67872	0.0001366	-	-
ENSMUSG00000037085_Trmt12	259.692	-0.169124	0.579674	0.956636	0.754748	0.701099	-	-	-	-	-0.381762	-0.076242	0.212868	0.930831	-	-	-	0	-0.142437	0.628012	-0.16958	0.497325	-	-
ENSMUSG00000017291_Taok1	7304.38	-0.292349	-0.581619	0.944853	0.83689	0.873035	-	-	-	-	0.507009	0.126246	0.134808	0.893881	-	-	-	0	0.0279399	0.870829	-0.916692	0.00270893	-	-
ENSMUSG00000037075_Rnf139	1517.84	-0.227114	0.0216447	0.944853	0.996479	0.941445	-	-	-	-	-0.0348331	0.123375	0.904303	0.826494	-	-	-	0	-0.114694	0.216109	-0.192846	0.150515	-	-
ENSMUSG00000052133_Sema5b	209.656	2.11207	-0.239635	0.398337	0.95141	0.506904	-	-	-	-	-2.19162	0.834512	3.07954e-09	0.120111	R	-	-	1	0.133448	0.69172	-0.012518	0.978962	-	-
ENSMUSG00000050891_Tatdn1	313.237	-0.28376	0.546984	0.944853	0.848381	0.895694	-	-	-	-	-0.237713	0.1107	0.481955	0.899008	-	-	-	0	-0.10607	0.594087	-0.16056	0.462313	-	-
ENSMUSG00000052419_2610001J05Rik	904.37	-0.11784	0.198187	0.961685	0.957101	0.95392	-	-	-	-	-0.0798585	-0.0402737	0.833179	0.967157	-	-	-	0	-0.181567	0.0721901	0.169086	0.472946	-	-
ENSMUSG00000021311_Mtr	1593.69	-0.0858007	-0.252801	0.969872	0.923527	0.913353	-	-	-	-	-0.103727	0.262466	0.68397	0.494803	-	-	-	0	0.194983	0.465958	-0.21598	0.342789	-	-
ENSMUSG00000044792_Isca1	1409.56	0.204135	0.161879	0.944853	0.943287	0.931154	-	-	-	-	-0.113936	-0.0533221	0.481733	0.898454	-	-	-	0	-0.141766	0.257272	-0.111158	0.326108	-	-
ENSMUSG00000028555_Ttc39a	41.0569	0.128888	1.12657	0.986241	0.80669	0.86964	-	-	-	-	1.44775	-0.473315	0.0135278	0.677622	A	-	-	1	0.432664	0.255803	1.11774	0.00290685	-	-
ENSMUSG00000047123_Ticam1	107.356	0.57999	0.598522	0.944853	0.853715	0.911297	-	-	-	-	-0.22926	0.0508541	0.520789	0.962157	-	-	-	0	0.543007	0.00828541	0.281453	0.20525	A	-
ENSMUSG00000020116_Pno1	5919.92	-0.356999	-0.466999	0.944853	0.825027	0.775175	-	-	-	-	-0.56523	-0.00586644	0.0165224	0.991704	R	-	-	0	-0.277053	0.0867237	-0.113763	0.580896	-	-
ENSMUSG00000022354_Ndufb9	1952.81	-0.111286	0.366994	0.961685	0.863961	0.889545	-	-	-	-	-0.92797	0.155732	5.28809e-06	0.753324	R	-	-	0	0.100689	0.520726	0.332268	0.0724783	-	-
ENSMUSG00000031232_Magt1	2039.64	0.0279521	0.137382	0.990786	0.971267	0.98766	-	-	-	-	-0.248582	0.352609	0.459304	0.516426	-	-	-	0	0.225403	0.0852316	-0.622284	0.0133907	-	-
ENSMUSG00000026944_Abca2	395.486	0.359572	-0.013136	0.944853	0.997309	0.976173	-	-	-	-	1.28922	-0.363126	0.000473388	0.632862	A	-	-	1	0.343722	0.198176	1.09323	0.00148376	-	-
ENSMUSG00000020935_Dcakd	2692.46	0.429539	-0.112044	0.944853	0.986959	0.95392	-	-	-	-	0.575238	-0.540602	0.193794	0.4541	-	-	-	0	-0.207318	0.0282378	0.330371	0.297349	R	-
ENSMUSG00000035248_Zcchc6	1518.77	-0.0431331	0.00751017	0.985034	0.997309	0.975434	-	-	-	-	0.380473	0.102996	0.0320448	0.809535	A	-	-	0	0.0724182	0.550194	-0.62181	0.00159235	-	-
ENSMUSG00000025225_Nfkb2	196.821	1.07695	0.0175695	0.944853	0.996973	0.878421	-	-	-	-	0.888595	-0.56293	0.00543473	0.221001	A	-	-	1	0.0831719	0.867797	0.722773	0.0383487	-	-
ENSMUSG00000022353_Mtss1	3027.42	-0.338013	-0.885231	0.944853	0.115389	0.121544	-	-	-	-	0.0543573	0.16095	0.856339	0.778447	-	-	-	0	0.126301	0.542476	-0.0379804	0.876599	-	-
ENSMUSG00000021262_Evl	639.049	-0.000543403	-0.130507	0.999874	0.964789	0.960244	-	-	-	-	0.849486	-0.472183	1.70177e-06	0.0375003	A	R	Rescue	0	-0.0374876	0.886955	0.344028	0.0476532	-	Compensation
ENSMUSG00000033128_Gga1	500.904	0.958412	0.0641089	0.944853	0.992402	0.908482	-	-	-	-	-0.0357437	-0.302218	0.931716	0.63979	-	-	-	0	0.0637697	0.793694	0.968399	0.00157474	-	-
ENSMUSG00000025155_Dus1l	1420.1	0.253812	0.0257079	0.944853	0.995955	0.967195	-	-	-	-	0.129995	-0.257917	0.549736	0.416631	-	-	-	0	-0.172417	0.137651	0.34356	0.0316583	-	-
ENSMUSG00000000581_C1d	1553.47	-0.29817	-0.127804	0.944853	0.97633	0.933467	-	-	-	-	-0.41741	0.0264405	0.211529	0.979304	-	-	-	0	-0.197515	0.135378	0.0688625	0.805106	-	-
ENSMUSG00000079343_Gm5077	16.4856	-0.305984	-0.509799	0.974262	0.948555	0.948114	-	-	-	-	-1.67421	0.933311	0.0469746	0.538924	R	-	-	0	0.78785	0.38339	-0.764594	0.259372	-	-
ENSMUSG00000028007_Snx7	175.402	-0.623799	0.55579	0.944853	0.874125	0.836152	-	-	-	-	0.730583	-0.162754	0.028044	0.842644	A	-	-	0	-0.0959458	0.748698	0.0171033	0.955167	-	-
ENSMUSG00000070002_Ell	459.381	0.598604	-0.406143	0.944853	0.88526	0.891249	-	-	-	-	0.0221749	-0.229368	0.950657	0.679875	-	-	-	0	0.0269919	0.863766	0.407383	0.0183604	-	-
ENSMUSG00000026245_Farsb	9107.71	-0.251515	-0.180881	0.944853	0.937268	0.888152	-	-	-	-	-0.584026	0.0785012	0.0303127	0.92351	R	-	-	0	-0.245836	0.503103	-0.208157	0.529474	-	-
ENSMUSG00000016984_Etaa1	3248.85	-0.351118	-0.679606	0.944853	0.78863	0.817692	-	-	-	-	-0.165497	0.235737	0.697738	0.787683	-	-	-	0	0.0600055	0.659189	-0.343637	0.189396	-	-
ENSMUSG00000032267_Usp28	5589.75	-0.937278	-1.1907	0.132072	0.245681	0.0452539	-	-	R	R	0.357311	-0.35337	0.375303	0.635995	-	-	-	0	-0.27836	0.382615	0.165843	0.649212	-	-
ENSMUSG00000032536_Trak1	595.352	-0.26537	-0.743791	0.944853	0.181873	0.0709559	-	-	-	-	-1.04172	0.182519	2.6544e-08	0.655693	R	-	-	1	0.484583	0.00210208	0.45417	0.0090754	A	-
ENSMUSG00000019139_Isyna1	1269.39	0.989169	-0.487002	0.944853	0.907047	0.891961	-	-	-	-	0.965861	-0.945301	0.0188499	0.0754072	A	-	-	1	-0.430631	0.00223613	1.58525	0.000359509	R	-
ENSMUSG00000022848_Dirc2	471.339	0.00271497	0.0843851	0.999042	0.981309	0.98872	-	-	-	-	-0.121095	-0.180314	0.620961	0.686696	-	-	-	0	-0.139668	0.359635	0.369414	0.0473231	-	-
ENSMUSG00000066415_Msl2	3454.25	-0.0681375	-0.0992632	0.981333	0.978932	0.975354	-	-	-	-	0.426619	0.184467	0.0945465	0.744235	-	-	-	0	-0.0168921	0.941214	-0.971547	0.00102958	-	-
ENSMUSG00000043154_Ppp2r3a	368.379	-0.105902	-0.100713	0.977391	0.987179	0.982533	-	-	-	-	0.36328	0.351453	0.342649	0.602171	-	-	-	0	0.214357	0.206015	-0.671646	0.0171019	-	-
ENSMUSG00000031231_Cox7b	6969.15	-0.119591	0.174813	0.960145	0.950712	0.944306	-	-	-	-	-0.713879	0.12021	0.000846281	0.827966	R	-	-	0	-0.0983802	0.435778	0.14426	0.473588	-	-
ENSMUSG00000070003_Ssbp4	233.071	1.74492	-0.503064	0.944853	0.926612	0.794035	-	-	-	-	-1.34067	-0.0474299	0.0144287	0.978901	R	-	-	1	0.561173	6.23831e-05	1.96313	0.000481656	A	-
ENSMUSG00000052374_Actn2	103.503	-0.765809	-0.738712	0.944853	0.909029	0.908482	-	-	-	-	1.05122	-1.18247	0.185704	0.311947	-	-	-	1	-0.750754	0.0362375	0.719998	0.231981	R	-
ENSMUSG00000004270_Lpcat3	1017.3	0.361018	0.331646	0.944853	0.884007	0.891961	-	-	-	-	-0.5875	0.279766	0.00622309	0.451287	R	-	-	0	0.406983	0.00342458	0.292473	0.0836589	A	-
ENSMUSG00000041930_BC057022	64.9166	-0.416355	0.539285	0.956215	0.91767	0.915697	-	-	-	-	0.791404	-0.13932	0.0857436	0.91324	-	-	-	1	0.332858	0.297173	1.01475	0.0123156	-	-
ENSMUSG00000022436_Sh3bp1	254.418	0.30344	0.401971	0.94512	0.943287	0.951771	-	-	-	-	-0.850271	-0.899497	0.121693	0.260684	-	-	-	0	-0.141698	0.676495	1.10677	0.00701665	-	-
ENSMUSG00000020160_Meis1	36.5994	-1.12198	-0.340411	0.944853	0.95992	0.872554	-	-	-	-	-1.69616	-0.0724597	0.0229239	0.976981	R	-	-	1	0.322598	0.725102	-0.245976	0.764398	-	-
ENSMUSG00000025922_Gm5045	44.2345	-0.421066	0.418558	0.955003	0.937268	0.924076	-	-	-	-	-2.81152	1.09699	4.22349e-06	0.268877	R	-	-	0	-1.04551	0.254276	0.0985556	0.925806	-	-
ENSMUSG00000021264_Yy1	4115.89	-0.376175	-0.0832174	0.944853	0.978932	0.91099	-	-	-	-	0.126778	-0.139384	0.57481	0.761473	-	-	-	0	-0.0503153	0.720211	-0.386449	0.0548169	-	-
ENSMUSG00000022351_Sqle	3412.86	0.0048945	-0.0407385	0.999042	0.991527	0.980232	-	-	-	-	0.885226	-0.333608	3.91134e-10	0.092561	A	-	-	0	-0.13058	0.307543	-0.120733	0.454837	-	-
ENSMUSG00000033792_Atp7a	692.133	-0.163333	-0.950931	0.949881	0.80669	0.836152	-	-	-	-	1.85033	0.101268	3.57863e-05	0.946344	A	-	-	0	0.124567	0.624444	-0.876291	0.0607277	-	-
ENSMUSG00000022849_Hspbap1	2607.54	-0.312915	-0.564923	0.944853	0.431762	0.0719287	-	-	-	-	-0.874629	0.424167	7.79352e-06	0.127518	R	-	-	0	0.123068	0.454683	0.210871	0.380167	-	-
ENSMUSG00000038508_Gdf15	25.9313	-0.279998	-1.28735	0.974078	0.621727	0.775175	-	-	-	-	-2.52452	0.381788	0.00112743	0.863009	R	-	-	0	0.0972093	0.831157	2.40199	0.00248112	-	-
ENSMUSG00000052957_Gas1	39.4681	-0.6816		0.944853		0.916786	-	-	-	-	2.19087	-1.27747	0.00136582	0.165349	A	-	-	1	-0.379855	0.430469	0.572128	0.244046	-	-
ENSMUSG00000034422_Parp14	282.111	0.65065	-1.06677	0.944853	0.44095	0.263618	-	-	-	-	-0.332753	-0.216751	0.452593	0.827541	-	-	-	0	0.42514	0.0203669	0.338839	0.244489	A	-
ENSMUSG00000014158_Trpv4	27.1328	0.985751	0.0104475	0.944853	0.999204	0.931615	-	-	-	-	-0.52572	-0.161538	0.342895	0.915916	-	-	-	1	0.38	0.387866	1.28071	0.00289799	-	-
ENSMUSG00000021559_Dapk1	1791.99	0.292295	-0.169073	0.944853	0.944964	0.930931	-	-	-	-	1.07824	-0.540048	2.88424e-09	0.0189738	A	R	Rescue	0	-0.444234	0.0519072	-0.0654109	0.796373	-	Compensation
ENSMUSG00000056204_Pgpep1	204.57	0.169401	-0.177335	0.968756	0.95824	0.973728	-	-	-	-	-0.885945	-0.28376	0.00257646	0.644897	R	-	-	0	0.137416	0.64922	1.18452	0.00106293	-	-
ENSMUSG00000031848_Lsm4	1189.33	0.950245	-0.102315	0.944853	0.985927	0.897862	-	-	-	-	-0.20949	-0.259276	0.603735	0.749935	-	-	-	0	-0.19721	0.10651	1.08311	0.00385721	-	-
ENSMUSG00000063254_B230325K18Rik	85.1536	-0.145226	0.184386	0.977391	0.977987	0.980232	-	-	-	-	-0.647558	0.285685	0.23098	0.819676	-	-	-	0	-0.221354	0.565289	-0.174031	0.696707	-	-
ENSMUSG00000030793_Pycard	301.023	0.296857	-0.377346	0.947044	0.869703	0.911297	-	-	-	-	-1.07957	0.282759	5.19175e-06	0.535827	R	-	-	0	0.288452	0.0848029	0.818213	0.0100445	-	-
ENSMUSG00000004268_Emg1	4297.43	0.158426	0.0229066	0.94982	0.995955	0.98872	-	-	-	-	-0.193886	-0.0952203	0.292081	0.824005	-	-	-	0	-0.172036	0.136496	0.261115	0.0995529	-	-
ENSMUSG00000040591_1110051M20Rik	199.556	0.153611	0.813379	0.968846	0.525393	0.648829	-	-	-	-	-0.45584	0.0845941	0.239314	0.941929	-	-	-	0	0.307448	0.154081	0.00896453	0.980006	-	-
ENSMUSG00000032883_Acsl3	2920.84	-0.157025	0.198843	0.949754	0.943287	0.925472	-	-	-	-	0.663165	-0.160676	0.000931875	0.723708	A	-	-	0	0.0223004	0.869544	-0.292543	0.136172	-	-
ENSMUSG00000024197_Plin3	1427.23	0.166124	0.123237	0.952056	0.964291	0.974947	-	-	-	-	0.227966	0.250627	0.399008	0.596846	-	-	-	0	0.316422	0.28207	0.52505	0.126074	-	-
ENSMUSG00000022350_E430025E21Rik	5408.12	-0.177527	-0.160141	0.94512	0.943287	0.911297	-	-	-	-	0.175683	-0.102242	0.217893	0.735597	-	-	-	0	-0.137695	0.104589	-0.44394	0.00241482	-	-
ENSMUSG00000071076_Jund	273.007	-0.092552	0.392996	0.983595	0.91767	0.93936	-	-	-	-	0.472758	-0.759369	0.209258	0.107517	-	-	-	0	0.106507	0.76915	2.62416	2.03373e-05	-	-
ENSMUSG00000004264_Phb2	7191.81	0.172517	0.119525	0.94683	0.973677	0.985212	-	-	-	-	-0.0822811	-0.231448	0.802537	0.684918	-	-	-	0	-0.198103	0.0586746	0.237742	0.245446	-	-
ENSMUSG00000016946_Kctd5	1821.92	-0.0867924	-0.374912	0.969776	0.827085	0.705838	-	-	-	-	0.0520197	-0.11992	0.753944	0.679242	-	-	-	0	-0.165331	0.0554919	0.350475	0.0399423	-	-
ENSMUSG00000031842_Pde4c	53.0676	1.17129	0.635295	0.944853	0.884132	0.858299	-	-	-	-	0.536851	-0.0552916	0.31138	0.970574	-	-	-	1	0.300085	0.647547	0.878605	0.0796698	-	-
ENSMUSG00000049502_Dtx3l	616.923	0.428212	-0.484162	0.944853	0.884007	0.882696	-	-	-	-	1.32259	-0.283668	1.67461e-05	0.666145	A	-	-	0	0.168484	0.362033	-0.214465	0.493354	-	-
ENSMUSG00000003269_Cyth2	1351.28	0.356346	-0.0364845	0.944853	0.993067	0.93936	-	-	-	-	-0.0699075	-0.0232307	0.770252	0.970713	-	-	-	0	-0.0217896	0.931958	0.132423	0.498786	-	-
ENSMUSG00000068221_Pdxp	571.338	0.0396083	0.228933	0.9907	0.937268	0.959402	-	-	-	-	-0.227096	-0.158216	0.308847	0.730014	-	-	-	0	0.134754	0.520819	0.634405	0.0023904	-	-
ENSMUSG00000021266_Wars	3115.39	0.325197	-0.251244	0.944853	0.921493	0.913353	-	-	-	-	-0.087823	-0.325381	0.729616	0.338209	-	-	-	0	-0.183605	0.0745314	0.359563	0.0226992	-	-
ENSMUSG00000028134_Ptbp2	2063.32	-0.495525	-0.514967	0.944853	0.84914	0.824466	-	-	-	-	1.65945	-0.386202	2.77516e-10	0.405621	A	-	-	0	-0.439234	0.000870099	-0.64285	0.00977999	R	-
ENSMUSG00000036748_Cuedc2	1046.4	0.633001	-0.0110798	0.944853	0.997754	0.93936	-	-	-	-	-0.268519	-0.338413	0.517926	0.652948	-	-	-	1	-0.225656	0.0245248	0.449594	0.098967	R	-
ENSMUSG00000068220_Lgals1	706.702	1.39402	0.868545	0.166849	0.459509	0.0483422	-	-	A	A	0.240419	0.0418095	0.556258	0.970713	-	-	-	0	0.427809	0.286388	0.708254	0.0681899	-	-
ENSMUSG00000001228_Uhrf1	10280.2	0.0992987	0.125834	0.965405	0.962297	0.975967	-	-	-	-	-0.0427864	0.133651	0.850393	0.752176	-	-	-	0	0.221354	0.00681991	0.217129	0.130862	A	-
ENSMUSG00000026664_Phyh	1263.59	-0.0720568	-0.26127	0.979172	0.888505	0.911297	-	-	-	-	-1.98406	0.544194	1.91118e-28	0.0244826	R	A	Rescue	0	0.444816	8.57543e-07	-0.143369	0.475617	A	-
ENSMUSG00000033099_Nol12	717.222	1.01881	0.471542	0.866923	0.888505	0.838183	-	-	-	-	0.1269	-0.190374	0.763002	0.829454	-	-	-	0	-0.0451099	0.793845	0.207798	0.434938	-	-
ENSMUSG00000022906_Parp9	451.765	0.456522	0.174676	0.944853	0.950712	0.882696	-	-	-	-	0.85745	-0.586407	2.30098e-06	0.00523839	A	R	Rescue	0	0.290392	0.149058	0.64339	0.000420558	-	Compensation
ENSMUSG00000036052_Dnajb5	520.485	1.01695	0.320115	0.767408	0.920259	0.809649	-	-	-	-	-0.067407	0.101576	0.849131	0.905305	-	-	-	0	0.195989	0.354565	0.0429105	0.873493	-	-
ENSMUSG00000027487_Cdk5rap1	782.802	-0.0852995	-0.156546	0.973549	0.948088	0.913353	-	-	-	-	-0.961838	0.353562	9.40566e-08	0.193651	R	-	-	0	0.0114627	0.963732	-0.0645393	0.756713	-	-
ENSMUSG00000028133_Rwdd3	203.312	-0.313218	0.402079	0.944853	0.889978	0.908482	-	-	-	-	-0.64837	0.497591	0.0610633	0.352897	-	-	-	0	0.263338	0.275249	-0.42593	0.125622	-	-
ENSMUSG00000030718_Ppme1	1381.94	-0.166082	-0.115501	0.948433	0.964789	0.913353	-	-	-	-	0.510582	-0.364126	0.00106333	0.0752359	A	-	-	0	-0.226377	0.0641627	0.468452	0.00913177	-	-
ENSMUSG00000031840_Rab3a	65.5718	0.348347	0.417586	0.961685	0.918087	0.938298	-	-	-	-	-0.803413	0.378189	0.0589299	0.653871	-	-	-	0	0.822642	0.0291624	0.240334	0.55104	A	-
ENSMUSG00000047040_Prr15l	40.1064	1.67374	0.282693	0.944853	0.972525	0.881644	-	-	-	-	1.25213	-0.371325	0.0297931	0.768584	A	-	-	0	0.343561	0.395387	-0.133351	0.804172	-	-
ENSMUSG00000004359_Spic	37.7363	-0.482417	-0.634193	0.948433	0.86963	0.882696	-	-	-	-	-3.14838	0.582608	9.79485e-07	0.709982	R	-	-	0	1.05418	0.100511	-0.281845	0.643173	-	-
ENSMUSG00000025153_Fasn	8816.25	0.772591	-0.491307	0.887837	0.810639	0.77769	-	-	-	-	1.95959	-0.822039	6.58565e-19	0.00224578	A	R	Rescue	0	-0.135204	0.499226	0.696877	0.0092019	-	Compensation
ENSMUSG00000025227_Tmem180	241.441	0.610991	-0.304394	0.944853	0.940899	0.913821	-	-	-	-	-1.43503e-05	-0.424071	0.999966	0.549571	-	-	-	0	-0.105559	0.744414	1.19319	0.00109822	-	-
ENSMUSG00000045671_Spred2	3021.1	-0.271774	-0.284191	0.944853	0.884132	0.792736	-	-	-	-	0.0540734	0.189339	0.738685	0.395187	-	-	-	0	0.143889	0.0960537	-0.313364	0.0367337	-	-
ENSMUSG00000044005_Gls2	601.93	0.398098	0.426037	0.944853	0.873429	0.903665	-	-	-	-	-0.349456	0.0647693	0.315367	0.951661	-	-	-	0	-0.0789715	0.847027	0.164824	0.636911	-	-
ENSMUSG00000047248_C2cd3	2076.02	-0.0626037	-0.302033	0.98034	0.889138	0.8982	-	-	-	-	0.7846	-0.204785	9.79979e-07	0.487109	A	-	-	0	-0.216469	0.0864041	-0.602418	0.00341931	-	-
ENSMUSG00000062070_Pgk1	29335.3	-0.0755238	-0.685039	0.972951	0.698225	0.707903	-	-	-	-	-0.0304168	-0.0705647	0.943058	0.946446	-	-	-	0	-0.218963	0.400449	0.54688	0.0950945	-	-
ENSMUSG00000033088_Triobp	662.191	0.567617	0.132618	0.944853	0.974254	0.919277	-	-	-	-	1.01553	-0.402419	0.00125392	0.471933	A	-	-	1	0.226745	0.278445	0.967372	0.000698797	-	-
ENSMUSG00000059586_Nsmce2	1424.56	-0.117072	0.305737	0.965532	0.898561	0.920694	-	-	-	-	-0.663408	0.257486	0.000818207	0.465984	R	-	-	0	-0.0201139	0.897239	-0.551887	0.00910822	-	-
ENSMUSG00000029103_Lrpap1	1302.73	-0.715552	-0.148279	0.703437	0.952582	0.262076	-	-	-	-	-0.496137	-0.362244	0.0330502	0.313572	R	-	-	0	-0.142648	0.446136	0.248762	0.202938	-	-
ENSMUSG00000028557_Rnf11	904.757	-0.536573	-0.138414	0.944853	0.973826	0.909522	-	-	-	-	0.287427	-0.0104368	0.417038	0.990484	-	-	-	0	0.177986	0.257209	0.179014	0.472776	-	-
ENSMUSG00000079470_Utp14b	951.489	-0.215162	-0.0834301	0.944853	0.987543	0.950002	-	-	-	-	1.17537	-0.25951	0.000945841	0.758164	A	-	-	0	-0.0824453	0.90864	-0.343695	0.506948	-	-
ENSMUSG00000020152_Actr2	17024	-0.231611	-0.443289	0.944853	0.88526	0.91099	-	-	-	-	-0.312589	0.207609	0.367371	0.783986	-	-	-	0	0.0312438	0.813317	-0.414392	0.0571624	-	-
ENSMUSG00000024122_Pdpk1	3433.85	0.557779	0.0358332	0.944853	0.995955	0.919174	-	-	-	-	-0.173176	0.498889	0.696805	0.439483	-	-	-	0	0.257179	0.0877605	-0.428926	0.127846	-	-
ENSMUSG00000004266_Ptpn6	566.339	1.47427	0.300121	0.422618	0.909804	0.256803	-	-	-	-	-0.340267	0.558029	0.213967	0.101055	-	-	-	0	0.873365	2.93203e-11	0.142802	0.504203	A	-
ENSMUSG00000032501_Trib1	623.257	1.31545	1.37896	0.0481111	0.00914329	4.22577e-06	A	A	A	A	1.821	-0.292768	1.52367e-12	0.558059	A	-	-	1	-0.124205	0.775535	-0.172702	0.618669	-	-
ENSMUSG00000027488_Snta1	160.142	0.114984	-0.464888	0.983507	0.857493	0.920969	-	-	-	-	-0.43167	-0.369422	0.0869341	0.343364	-	-	-	1	-0.0620183	0.822318	1.36362	0.000772822	-	-
ENSMUSG00000025228_Actr1a	2000.95	0.109093	0.200434	0.965405	0.937711	0.94925	-	-	-	-	0.0456603	-0.0377079	0.882877	0.964327	-	-	-	0	-0.107892	0.670221	0.233109	0.405177	-	-
ENSMUSG00000050244_Heatr1	11736.4	-0.241004	-0.571344	0.944853	0.64415	0.467299	-	-	-	-	0.314056	-0.164088	0.128844	0.702961	-	-	-	1	-0.326531	0.0341889	-0.35834	0.047796	R	-
ENSMUSG00000035559_Mpv17l2	223.74	1.20026	0.415931	0.944853	0.916481	0.809649	-	-	-	-	-0.804717	0.327423	0.0328414	0.676063	R	-	-	0	0.213374	0.352539	0.101348	0.754451	-	-
ENSMUSG00000028132_Tmem56	54.7927	0.896089	0.595639	0.944853	0.950712	0.908482	-	-	-	-	0.00618278	1.64756	0.995953	0.204723	-	-	-	1	0.819292	0.300553	-0.883794	0.286201	-	-
ENSMUSG00000022905_Kpna1	6702.88	-0.242583	-0.175713	0.944853	0.948088	0.914055	-	-	-	-	-0.0731185	0.10932	0.782158	0.849649	-	-	-	0	-0.0943345	0.741875	-0.509656	0.0200895	-	-
ENSMUSG00000025231_Sufu	723.493	0.191167	-0.176517	0.955003	0.960967	0.964641	-	-	-	-	1.01436	-0.747557	7.73698e-05	0.0179517	A	R	Rescue	0	-0.396616	0.00151574	0.353737	0.0556484	R	-
ENSMUSG00000031838_Ifi30	508.61	0.52463	0.841173	0.944853	0.519383	0.652978	-	-	-	-	0.556632	0.0642336	0.171204	0.961867	-	-	-	0	0.184417	0.706844	-0.251751	0.560329	-	-
ENSMUSG00000054702_Ap1s3	471.876	-0.125066	0.249479	0.971669	0.943287	0.958628	-	-	-	-	1.42904	-0.2799	1.72019e-05	0.704809	A	-	-	1	-0.146428	0.745804	-0.114281	0.784542	-	-
ENSMUSG00000072568_Fam84b	516.391	-0.0563512	-0.480407	0.990254	0.933147	0.940152	-	-	-	-	3.32742	-1.01157	9.35617e-13	0.132892	A	-	-	1	-0.878679	0.00103759	0.0346071	0.947499	R	-
ENSMUSG00000040877_Wdr25	164.306	0.521727	0.0195115	0.944853	0.996973	0.93936	-	-	-	-	-0.795522	-0.00525814	0.0358951	0.995203	R	-	-	0	0.0129638	0.965091	0.722839	0.0222915	-	-
ENSMUSG00000039678_Tbc1d13	1885.35	0.434128	-0.145212	0.944853	0.950712	0.913353	-	-	-	-	-0.159261	0.165559	0.466847	0.690261	-	-	-	0	0.0639418	0.742977	-0.126433	0.551445	-	-
ENSMUSG00000047242_Taf9b	126.504	-0.376599	-1.70288	0.944853	0.224287	0.269915	-	-	-	-	0.0145667	-0.632972	0.982724	0.472103	-	-	-	1	-0.300096	0.521251	-0.150123	0.771924	-	-
ENSMUSG00000022346_Myc	1164.06	-0.655826	-0.394586	0.864833	0.891482	0.660505	-	-	-	-	0.950183	-1.21737	0.0250813	0.0148887	A	R	Rescue	1	-0.855459	0.0404495	0.121218	0.818696	R	-
ENSMUSG00000040856_Dlk1	54.6188	0.0464451	-0.207043	0.996972	0.984764	0.990428	-	-	-	-	1.2392	-1.3588	0.0398497	0.0722759	A	-	-	1	-0.571889	0.0339126	1.67615	0.000294436	R	-
ENSMUSG00000010517_Faf1	5891.22	-0.232602	-0.0886592	0.944853	0.982551	0.930931	-	-	-	-	-0.496376	0.069505	0.0454353	0.925421	R	-	-	0	-0.14246	0.354565	-0.131303	0.509467	-	-
ENSMUSG00000038533_Cbfa2t2	3573.68	-0.58577	-0.720997	0.819667	0.372226	0.052237	-	-	-	-	-0.521194	0.02557	0.0149038	0.970285	R	-	-	0	-0.150667	0.145534	-0.236333	0.0979819	-	-
ENSMUSG00000031834_Pik3r2	614.625	0.812884	-0.444857	0.944853	0.87501	0.850461	-	-	-	-	0.926051	-0.528674	0.000446536	0.159317	A	-	-	0	-0.142138	0.292207	0.962907	0.0018645	-	-
ENSMUSG00000073643_Wdfy1	1699.92	-0.294716	-0.356038	0.944853	0.857493	0.774627	-	-	-	-	0.365657	-0.257892	0.242169	0.675917	-	-	-	0	-0.0624419	0.855373	0.435676	0.101465	-	-
ENSMUSG00000039887_Alg14	356.309	0.303702	0.0159681	0.944853	0.996973	0.939389	-	-	-	-	-0.337557	0.363848	0.122688	0.227264	-	-	-	0	0.220604	0.118577	-0.274523	0.0594699	-	-
ENSMUSG00000053931_Cnn3	9375.73	0.0172266	-0.320284	0.995199	0.859562	0.862129	-	-	-	-	-0.577218	0.206499	1.62598e-05	0.359792	R	-	-	0	0.174374	0.143084	0.000885729	0.995133	-	-
ENSMUSG00000028452_Vcp	18050.2	-0.0140525	0.199934	0.996609	0.926883	0.927047	-	-	-	-	0.397909	-0.165217	0.0176728	0.621162	A	-	-	0	-0.106509	0.200274	0.00579364	0.968418	-	-
ENSMUSG00000020149_Rab1	14315.8	-0.375108	-0.166249	0.944853	0.951989	0.906948	-	-	-	-	-0.448603	0.178766	0.0468276	0.713549	R	-	-	0	0.0911827	0.479787	-0.199272	0.231765	-	-
ENSMUSG00000024018_1110021J02Rik	203.663	0.105816	0.402234	0.976981	0.874125	0.909522	-	-	-	-	-0.402429	0.644933	0.0974702	0.0158738	-	A	-	0	0.205144	0.351124	-0.0171586	0.951856	-	-
ENSMUSG00000020936_Nmt1	5853.87	0.156461	0.150462	0.952989	0.950712	0.973775	-	-	-	-	-0.126438	0.0617372	0.505142	0.901475	-	-	-	0	0.0463089	0.502886	-0.202254	0.079898	-	-
ENSMUSG00000034379_Wdr5b	85.4494	0.0656172	-0.236363	0.987712	0.964789	0.96625	-	-	-	-	-0.450447	-0.0322364	0.432519	0.984786	-	-	-	0	-0.891567	0.00906318	-0.970592	0.0172014	R	-
ENSMUSG00000003955_Fam162a	2378.21	-0.135141	-0.176125	0.957218	0.93852	0.91099	-	-	-	-	-1.08445	0.413458	1.28152e-08	0.137417	R	-	-	0	0.18685	0.193245	0.263552	0.238997	-	-
ENSMUSG00000058743_Kcnj14	54.5889	-0.125322	0.110068	0.983507	0.990447	0.985828	-	-	-	-	0.179127	-0.443687	0.709188	0.542732	-	-	-	0	-0.334132	0.295878	0.597185	0.0867851	-	-
ENSMUSG00000039865_Slc44a3	31.9369	0.397494	-0.473945	0.962497	0.937268	0.929998	-	-	-	-	-0.666194	0.319892	0.208825	0.7862	-	-	-	0	0.607593	0.181278	-0.028688	0.959127	-	-
ENSMUSG00000075229_Ccdc58	3703.42	-0.244342	0.0814027	0.944853	0.974254	0.91099	-	-	-	-	-0.529413	0.242615	0.000140823	0.260142	R	-	-	0	-0.033942	0.841705	-0.441875	0.0079227	-	-
ENSMUSG00000053801_Grwd1	1431.67	0.260236	-0.123485	0.944853	0.964789	0.961249	-	-	-	-	0.509702	-0.537197	0.0260396	0.064087	A	-	-	1	-0.249046	0.0170358	0.756992	0.0029644	R	-
ENSMUSG00000025034_Trim8	730.307	-0.311566	-0.450218	0.944853	0.884132	0.891961	-	-	-	-	-0.724716	-0.193201	0.0270075	0.811496	R	-	-	0	-0.124842	0.570378	0.315884	0.230882	-	-
ENSMUSG00000032238_Rora	194.668	0.0306362	-0.40405	0.996609	0.940899	0.948751	-	-	-	-	1.24952	-0.234001	0.0041184	0.830304	A	-	-	1	-0.0992726	0.812145	-0.225647	0.566297	-	-
ENSMUSG00000018659_Pnpo	804.083	0.493412	0.319183	0.944853	0.861612	0.871798	-	-	-	-	-0.269229	-0.0545664	0.0751527	0.898454	-	-	-	0	0.0585035	0.743812	0.247914	0.0510378	-	-
ENSMUSG00000025035_Arl3	876.343	0.0709084	0.143602	0.982384	0.964789	0.988275	-	-	-	-	-0.724836	0.365323	0.0196692	0.515003	R	-	-	0	0.118813	0.394711	-0.238698	0.366347	-	-
ENSMUSG00000031833_Mast3	220.735	0.111636	0.12676	0.982004	0.971667	0.991907	-	-	-	-	0.376007	-0.24631	0.192365	0.651429	-	-	-	1	0.198446	0.493921	0.19364	0.484186	-	-
ENSMUSG00000028128_F3	255.442	-0.442936	-0.382813	0.944853	0.89258	0.891961	-	-	-	-	-0.00365161	0.0827348	0.991016	0.909827	-	-	-	1	0.114845	0.700451	-0.667695	0.0229479	-	-
ENSMUSG00000075707_Dio3	15.117	3.47663	0.327461	0.944853	0.96979	0.637112	-	-	-	-	-0.0327446	-1.62343	0.977203	0.197238	-	-	-	1	1.30325	0.00476181	2.21583	0.000993551	A	-
ENSMUSG00000025036_Sfxn2	257.466	0.0388322	-0.190896	0.9907	0.962813	0.966216	-	-	-	-	-0.0752849	-0.113275	0.840289	0.896714	-	-	-	0	0.0626386	0.762838	0.218354	0.262602	-	-
ENSMUSG00000033737_Fndc3c1	934.92	-0.607066	0.131312	0.944853	0.990084	0.937829	-	-	-	-	6.08126	-1.57265	1.71264e-67	1.84201e-05	A	R	Rescue	1	-1.10613	4.05828e-06	-0.30374	0.504433	R	-
ENSMUSG00000011884_Gltp	1066.53	0.395405	0.595237	0.944853	0.744516	0.73935	-	-	-	-	-0.0360236	0.00594906	0.935616	0.994153	-	-	-	0	0.371325	0.361889	0.114923	0.787864	-	-
ENSMUSG00000044066_Cep68	2270.69	-0.070156	-0.174149	0.979172	0.950712	0.9455	-	-	-	-	0.317075	0.222878	0.156699	0.584821	-	-	-	0	0.253585	0.00013163	-0.226437	0.154203	A	-
ENSMUSG00000017843_Ppp2r5c	5265.06	-0.419993	-0.240327	0.944853	0.929457	0.788384	-	-	-	-	-0.62367	0.279799	0.00201779	0.418833	R	-	-	0	0.118705	0.0684506	-0.5671	0.00291895	-	-
ENSMUSG00000028127_Abcd3	1693.13	-0.129111	-0.0959554	0.95848	0.981309	0.957248	-	-	-	-	-0.470922	0.465352	0.102084	0.26541	-	-	-	0	0.183902	0.193775	-0.426461	0.0271343	-	-
ENSMUSG00000072772_Grcc10	496.811	0.72947	0.24979	0.944853	0.957277	0.916843	-	-	-	-	-0.703951	0.294624	0.117879	0.773894	-	-	-	0	0.347625	0.00570311	0.956393	0.0165237	A	-
ENSMUSG00000057554_Lgals8	223.805	0.310511	0.413926	0.944853	0.88526	0.909876	-	-	-	-	-1.88629	0.968621	1.30628e-08	0.0243929	R	A	Rescue	0	0.775675	0.000126163	-0.216778	0.422518	A	-
ENSMUSG00000047731_D19Wsu162e	789.92	0.489067	-0.0363928	0.944853	0.99331	0.91801	-	-	-	-	1.03468	-0.641047	1.05242e-06	0.0138457	A	R	Rescue	0	-0.199791	0.0419872	0.433847	0.00295488	R	Compensation
ENSMUSG00000049823_Zbtb12	384.12	0.0672104	-0.376129	0.989261	0.937711	0.944937	-	-	-	-	0.535173	-0.316078	0.228553	0.737678	-	-	-	0	-0.244525	0.0849734	0.606526	0.0837273	-	-
ENSMUSG00000004263_Atn1	740.103	1.18122	-0.0785431	0.699101	0.993067	0.887412	-	-	-	-	0.563745	-0.620199	0.306198	0.4912	-	-	-	0	-0.180709	0.359493	-0.174359	0.720133	-	-
ENSMUSG00000026248_Mrpl44	1265.54	-0.0282547	-0.213504	0.9907	0.943287	0.93936	-	-	-	-	-0.068861	-0.185381	0.857991	0.806283	-	-	-	0	-0.170469	0.675261	0.25114	0.469876	-	-
ENSMUSG00000022378_Fam49b	4883.14	-0.286774	-0.132455	0.944853	0.964789	0.913353	-	-	-	-	-0.466802	0.242218	0.0305492	0.537401	R	-	-	1	-0.041142	0.756198	-0.450203	0.00455972	-	-
ENSMUSG00000002486_Tchp	463.158	0.18699	0.283834	0.95848	0.909638	0.934207	-	-	-	-	0.298134	-0.204615	0.137904	0.562729	-	-	-	0	-0.16705	0.40909	0.0358107	0.858421	-	-
ENSMUSG00000027489_Necab3	104.405	-0.13007	0.464381	0.983595	0.886937	0.936989	-	-	-	-	0.300775	-0.0882406	0.369424	0.920638	-	-	-	1	0.0887649	0.816348	0.354593	0.196431	-	-
ENSMUSG00000032534_Cep63	911.829	-0.186572	-0.0966823	0.94512	0.973826	0.915979	-	-	-	-	0.224574	-0.135665	0.224813	0.720316	-	-	-	0	-0.246753	0.0168016	-0.214052	0.0546128	R	-
ENSMUSG00000050345_4930486L24Rik	32.4532	-1.17803		0.944853		0.890922	-	-	-	-	-1.58232	1.13891	0.0568102	0.3904	-	-	-	0	-0.0448588	0.948656	-0.143125	0.84292	-	-
ENSMUSG00000026249_Serpine2	1058.62	0.261321	0.000539636	0.944853	0.999728	0.973775	-	-	-	-	0.194174	-0.196295	0.557865	0.773754	-	-	-	1	0.205124	0.61967	-0.168481	0.691902	-	-
ENSMUSG00000032264_Zw10	2313.91	0.0238072	0.0115795	0.991276	0.996973	0.992899	-	-	-	-	-0.216189	0.166652	0.156699	0.528001	-	-	-	0	0.0486863	0.724614	-0.144971	0.180939	-	-
ENSMUSG00000041390_Mdfic	392.518	1.26742	-0.0123269	0.296551	0.996973	0.404971	-	-	-	-	-0.468084	1.00501	0.1559	0.0044733	-	A	-	0	0.778906	5.35507e-05	-0.670929	0.0336915	A	-
ENSMUSG00000020142_Slc1a4	1161.59	-0.112369	-0.343978	0.965532	0.851063	0.808333	-	-	-	-	-0.787765	0.0938343	0.187834	0.962157	-	-	-	0	-0.0767389	0.721035	0.727268	0.119194	-	-
ENSMUSG00000004267_Eno2	101.562	0.317252	0.0413805	0.956441	0.995955	0.975434	-	-	-	-	-0.603482	0.289721	0.159616	0.758565	-	-	-	1	0.550475	0.142711	1.06772	0.00902017	-	-
ENSMUSG00000022377_Asap1	1170.55	0.291623	0.260824	0.944853	0.905599	0.887625	-	-	-	-	0.69545	-0.150593	2.48152e-05	0.668238	A	-	-	1	0.0885105	0.485027	-0.348822	0.0952743	-	-
ENSMUSG00000032268_Tmprss5	13.3992	-1.14926		0.944853		0.84602	-	-	-	-
ENSMUSG00000025201_Gm13540	18.892	1.93552	0.489837	0.944853	0.938398	0.858299	-	-	-	-	-0.868422	-0.783629	0.249712	0.579161	-	-	-	0	-0.295693		-1.50429	0.167203	-	-
ENSMUSG00000043557_Mdga1	117.935	1.50283	0.176966	0.64004	0.977987	0.800002	-	-	-	-	-1.43551	1.79423	0.00274201	0.000588807	R	A	Rescue	1	1.24302	1.57554e-05	-0.516895	0.147963	A	-
ENSMUSG00000002910_Arrdc2	150.741	1.38797	0.888601	0.944853	0.6306	0.473284	-	-	-	-	-0.364997	0.09258	0.445278	0.946448	-	-	-	0	0.302933	0.40909	0.372291	0.327951	-	-
ENSMUSG00000006378_Gcat	833.346	0.71539	0.150752	0.944853	0.962948	0.905188	-	-	-	-	-0.39906	0.0170241	0.160029	0.984786	-	-	-	1	0.271778	0.184979	1.42838	0.000707154	-	-
ENSMUSG00000043230_Fam124b	9.04844	0.776224	0.657812	0.949754	0.943287	0.930931	-	-	-	-	-2.25365	0.179833	0.0592178	0.966281	-	-	-	0	0.950481		0.530712	0.622446	-	-
ENSMUSG00000029552_Tes	412.282	0.225058	0.633348	0.956686	0.698225	0.882696	-	-	-	-	1.22389	-0.2527	1.24331e-06	0.625618	A	-	-	1	0.169733	0.563295	0.357517	0.138064	-	-
ENSMUSG00000027253_Lrp4	347.34	0.375461	0.0183881	0.944853	0.996973	0.933473	-	-	-	-	1.47626	-0.808622	3.05968e-10	0.00308675	A	R	Rescue	1	-0.125599	0.767027	0.0976382	0.796365	-	Compensation
ENSMUSG00000002908_Kcnn1	55.6203	1.32565	1.19753	0.944853	0.341488	0.208261	-	-	-	-	-0.348441	0.233086	0.455955	0.817444	-	-	-	1	0.911406	0.00862167	0.896028	0.0196424	A	-
ENSMUSG00000018707_Dync1h1	10191.7	0.215297	-0.494781	0.944853	0.631862	0.774627	-	-	-	-	1.3228	-0.373443	5.0746e-18	0.0870474	A	-	-	0	-0.0686218	0.748347	0.0644612	0.788204	-	-
ENSMUSG00000004364_Cul3	10735.5	-0.375291	-0.135499	0.944853	0.955552	0.908482	-	-	-	-	-0.0642536	0.0245014	0.848094	0.977974	-	-	-	0	-0.107593	0.815381	-0.554066	0.136172	-	-
ENSMUSG00000033055_Ankrd54	338.654	0.801958	0.270311	0.944853	0.943287	0.878421	-	-	-	-	-0.305836	-0.0118013	0.352678	0.989354	-	-	-	0	0.0703059	0.78702	0.572655	0.0385263	-	-
ENSMUSG00000029097_2310079F23Rik	272.256	0.174998	0.139244	0.96006	0.964789	0.974184	-	-	-	-	0.808903	-0.304845	0.00061158	0.443707	A	-	-	0	-0.335586	0.0931061	0.0282096	0.934687	-	-
ENSMUSG00000039831_Arhgap29	1757.08	0.311829	0.0395567	0.944853	0.995955	0.964641	-	-	-	-	0.838029	0.452222	0.0211156	0.475144	A	-	-	1	0.228699	0.196182	-0.613372	0.0271384	-	-
ENSMUSG00000049800_Sertad2	1004.39	-0.0734623	-0.194125	0.979746	0.951989	0.950889	-	-	-	-	0.338915	0.279841	0.285957	0.638264	-	-	-	0	0.222347	0.10377	-0.316724	0.149805	-	-
ENSMUSG00000062376_2010012O05Rik	143.858	-0.122645	-0.381285	0.974262	0.908164	0.909094	-	-	-	-	-0.678989	0.0333631	0.0413929	0.974449	R	-	-	0	0.0656598	0.855576	0.0986619	0.776186	-	-
ENSMUSG00000055371_Stam2	2169.97	-0.26407	-0.310742	0.944853	0.87851	0.799846	-	-	-	-	0.075811	0.0534485	0.708802	0.918684	-	-	-	0	0.0215425	0.909893	-0.424022	0.0100481	-	-
ENSMUSG00000003559_As3mt	505.214	-0.142733	0.0186887	0.961685	0.996875	0.951592	-	-	-	-	-0.993637	0.486568	1.51652e-05	0.137957	R	-	-	0	0.408723	0.0937882	-0.230963	0.412988	-	-
ENSMUSG00000013787_Ehmt2	1987.39	0.588526	-0.0533576	0.944853	0.990295	0.91099	-	-	-	-	0.244014	0.0465318	0.292081	0.946448	-	-	-	0	0.281748	0.108279	0.802477	0.00372498	-	-
ENSMUSG00000028546_Elavl4	148.863	-0.810179	-0.160039	0.944853	0.973826	0.878461	-	-	-	-	-0.453262	0.627365	0.210331	0.177154	-	-	-	0	-0.0482091	0.914591	-1.1758	0.000250935	-	-
ENSMUSG00000060904_Arl1	3649.5	-0.24519	0.0942913	0.944853	0.968111	0.916786	-	-	-	-	-0.475638	0.138053	0.00285028	0.689437	R	-	-	1	-0.0311739	0.818251	-0.228392	0.0813721	-	-
ENSMUSG00000007721_Ccdc124	628.088	1.50441	0.146359	0.944853	0.986643	0.913353	-	-	-	-	0.414782	-0.376532	0.508691	0.774174	-	-	-	0	-0.0775816	0.579394	1.16998	0.0202006	-	-
ENSMUSG00000041189_Chrnb1	96.4407	0.57747	0.938433	0.944853	0.466837	0.433388	-	-	-	-	-0.0567926	0.351644	0.917651	0.688319	-	-	-	0	0.110753	0.870485	-0.536483	0.279928	-	-
ENSMUSG00000020513_Tubd1	281.471	-0.0187535	-0.284059	0.996609	0.933984	0.920969	-	-	-	-	-0.746112	0.355857	0.00376054	0.406921	R	-	-	0	0.00791189	0.976882	-0.517724	0.00781249	-	-
ENSMUSG00000000792_Slc5a5	56.7101	0.218948		0.983291		0.951671	-	-	-	-	3.2542	-0.731728	9.5166e-11	0.286214	A	-	-	1	-0.408219	0.457034	-0.0742079	0.899363	-	-
ENSMUSG00000049659_Aftph	1765.99	-0.228348	-0.261082	0.944853	0.923527	0.911297	-	-	-	-	0.0151041	0.0709497	0.960754	0.917219	-	-	-	0	-0.0680612	0.586	-0.399759	0.0116427	-	-
[truncated: 13,659 more rows]

## Sheet: sheet2_Nanog binding regins
Nanog Binding Regions
Cluster – 0 = Nanog Solos, 1-8 = Nanog Cobinding
Columns for each factor/condition give the total reads per million intersecting each peak. ATAC gives mean cutsites per million reads in +/- 500bp surrounding the Nanog peak
chrom	start	stop	name	score	strand	Length	Summit	Cluster	Nanog	Brg1_pDox	Brg1_mDox	Esrrb_pDox	Esrrb_mDox	Oct4_pDox	Oct4_mDox	Sox2_pDox	Sox2_mDox	ATAC_mDox	ATAC_pDox
chr1	3333421	3334042	peak_7	94	0	621	3333758	0	4.78466	0.659072	0.136848	1.63465	0.437037	1.9973	0.315051	2.67201	0.0791429	0.00670094	0.00300231
chr1	3334228	3334532	peak_8	79	0	304	3334404	0	3.40898	0.304214	0.0567296	0.987467	0.076789	1.83258	0	1.26554	0.135217	0.00466907	0.00124628
chr1	3435677	3435969	peak_9	65	0	292	3435836	0	2.29006	0.570895	0.170189	1.24589	0.111234	1.01305	0.435836	2.76541	0.146751	0.0136398	0.00246631
chr1	3472567	3473543	peak_12	163	0	976	3473122	8	14.4684	4.05697	3.4076	3.65221	1.98861	5.06527	10.0973	8.62555	4.61689	0.0201934	0.0194476
chr1	3638909	3639479	peak_17	121	0	570	3639230	0	7.99015	0.295056	0.363767	0.329344	0.103335	0	0.400934	0.984483	0.428719	0.00362464	0.00441632
chr1	3671238	3672184	peak_19	144	0	946	3671750	8	11.2717	3.74575	3.00054	1.70727	1.3664	3.64042	5.75406	5.90633	5.03408	0.0109447	0.0127761
chr1	3903947	3904613	peak_22	107	0	666	3904331	8	6.20157	3.38479	5.40708	0.748098	0.667404	1.80784	6.572	2.67223	1.73954	0.00697467	0.00849718
chr1	3937024	3937459	peak_23	78	0	435	3937270	0	3.3024	0.367068	0.360449	0.159767	0.153578	0.16472	0.612651	0.562654	0.158286	0.00314884	0.00329167
chr1	3984733	3985209	peak_27	57	0	476	3984936	0	1.75057	0.326483	0.554027	0.478738	0.426289	0.465347	0.288875	1.31248	1.78408	0.00752215	0.0137091
chr1	4140648	4141516	peak_30	132	0	868	4141203	7	9.44159	1.55645	1.12813	1.10687	1.14678	1.97256	2.27747	2.62483	4.20965	0.0140145	0.0193355
chr1	4588472	4588791	peak_38	64	0	319	4588595	0	2.2546	0.163242	0.423813	0.518539	0.749243	0.794787	0.48314	1.07807	1.3323	0.00598482	0.00701098
chr1	4792487	4793472	peak_42	162	0	985	4792732	0	14.1846	3.01557	1.95917	5.10635	3.13255	3.4757	2.82536	4.49969	4.77358	0.0285039	0.025289
chr1	4809463	4810005	peak_46	138	0	542	4809775	2	10.3597	1.80391	0.770825	1.41547	0.495179	4.16339	1.69972	7.82743	1.42297	0.0126213	0.0073317
chr1	4845308	4846082	peak_51	180	0	774	4845704	1	17.4631	2.243	2.17265	5.95536	2.66677	3.45096	2.51536	10.407	3.0603	0.0255703	0.020707
chr1	4847436	4847952	peak_52	80	0	516	4847776	0	3.48359	0.642907	0.544076	0.309161	0.307156	2.10847	0.750887	0.749801	1.3307	0.0624519	0.0685031
chr1	4852823	4853140	peak_53	58	0	317	4853091	0	1.82074	1.30503	0.203529	0.339718	0.0688899	0.848335	0.612651	1.50022	0	0.00578604	0.00229859
chr1	4908168	4908551	peak_56	65	0	383	4908379	0	2.29814	0.467455	0.196895	0.738854	0.153578	0.712427	0.435836	2.24991	0.38418	0.00670094	0.00319629
chr1	4924068	4924737	peak_57	61	0	669	4924350	0	1.99694	1.67605	1.79561	1.06707	0.998257	0.49416	2.83776	1.17206	1.60273	0.00587973	0.0119268
chr1	4960643	4961028	peak_59	92	0	385	4960894	7	4.59326	1.49054	2.25277	3.39965	2.86774	4.76465	3.35581	2.95302	6.89731	0.0272787	0.0370237
chr1	4962270	4962930	peak_61	187	0	660	4962633	8	18.9987	4.10761	4.14525	10.1219	9.0892	1.4784	12.2415	6.89192	5.56981	0.0284609	0.0345247
chr1	5124709	5125213	peak_65	106	0	504	5125081	0	6.10519	1.74807	1.03457	1.05726	0.960963	2.24438	2.38585	2.29699	0.756825	0.011431	0.0110754
chr1	5127132	5127538	peak_66	81	0	406	5127293	0	3.59842	1.62236	1.03125	0.988032	0.63011	1.45367	0.763289	2.90648	2.62165	0.00798327	0.00957574
chr1	5148549	5149174	peak_67	103	0	625	5148867	0	5.79716	0.865951	0.327109	0.448746	0.230367	1.50721	0.72471	1.92197	0.158286	0.0138125	0.00781971
chr1	5217920	5218425	peak_69	59	0	505	5218077	0	1.86216	0.48362	0.64078	0.209377	0.272711	0.712427	0.474415	0.515523	1.06026	0.00605243	0.00814204
chr1	5222071	5223445	peak_70	137	0	1374	5222441	1	10.1228	4.43535	4.8562	6.167	2.95812	3.3686	5.23601	9.89109	12.3518	0.0119525	0.0088128
chr1	5770371	5770651	peak_81	63	0	280	5770554	0	2.13166	0.166294	0.316989	0.498356	0.391844	0.16472	0.24157	0.421883	0.214359	0.00410691	0.00535996
chr1	6049052	6049661	peak_87	249	0	609	6049342	1	33.6738	3.42842	2.0159	8.64953	5.06587	4.2993	6.29827	8.67295	3.77259	0.0114141	0.00922059
chr1	6107588	6108030	peak_88	69	0	442	6107821	7	2.58179	0.46135	0.30372	2.31465	1.19703	3.28624	2.04462	2.57799	3.59124	0.006903	0.00764819
chr1	6132773	6133566	peak_89	133	0	793	6133087	8	9.59576	1.9043	2.02253	1.47658	1.32406	4.27049	4.57238	4.64052	4.96967	0.0125355	0.0140269
chr1	6272110	6273019	peak_92	168	0	909	6272578	3	15.3286	2.61527	0.774143	1.04689	0.256913	2.63144	1.56653	6.7031	1.00419	0.0222905	0.0132752
chr1	6437944	6439477	peak_97	220	0	1533	6439137	6	26.2309	6.88917	5.82392	12.6218	9.43274	7.47437	12.5952	15.7506	13.6133	0.0382244	0.0335876
chr1	6448015	6448680	peak_98	148	0	665	6448294	8	11.8945	3.07537	3.66803	6.16191	4.59154	3.50859	6.75892	10.4528	12.1175	0.0181068	0.0284217
chr1	6750805	6751382	peak_102	73	0	577	6751061	0	2.90078	0.928806	0.694193	0.399136	0.452835	1.39604	1.10452	2.10933	0.971184	0.00812748	0.00533371
chr1	6888161	6888773	peak_105	99	0	612	6888472	2	5.29512	1.88599	0.477226	1.36529	0.426289	4.16339	1.24275	4.8748	0.903576	0.0134597	0.00816173
chr1	7036970	7037702	peak_110	113	0	732	7037463	5	6.94887	2.46909	2.33603	4.61724	3.05291	5.88887	6.9022	5.81242	6.6054	0.0179699	0.0199573
chr1	7042317	7042924	peak_111	71	0	607	7042614	0	2.76346	0.552579	0.580733	0.549095	0.48728	1.42485	2.15668	1.35921	1.1064	0.0110669	0.0113383
chr1	7058737	7059164	peak_114	68	0	427	7058898	0	2.52889	1.2736	1.45175	1.51751	1.15468	0.32944	2.9884	1.68775	0.892042	0.00780322	0.00920747
chr1	7116047	7116528	peak_122	83	0	481	7116180	0	3.7396	0.834524	0.847795	1.83479	1.41665	1.42485	1.38467	2.15614	2.24581	0.00947501	0.00814204
chr1	7158232	7158657	peak_126	60	0	425	7158452	0	1.95075	0.693552	0.340378	0.489111	0.410491	0.465347	0.35363	1.4532	0.305037	0.00374683	0.00500482
chr1	7302628	7302931	peak_130	78	0	303	7302741	0	3.2596	1.76638	1.23147	1.20665	1.44319	0.49416	2.62742	1.78133	1.79562	0.0149662	0.017685
chr1	7303409	7303944	peak_131	141	0	535	7303704	8	10.7511	3.66458	2.67326	3.56224	2.4386	7.72553	6.49622	11.3902	7.82715	0.01181	0.0171883
chr1	7308857	7309973	peak_132	164	0	1116	7309553	8	14.506	2.68908	1.86561	1.62597	1.43529	5.17645	5.23234	6.46844	4.79825	0.0125375	0.00881295
chr1	7441677	7442268	peak_135	167	0	591	7441958	1	15.0339	3.46901	0.6509	5.95176	0.272711	2.08374	2.06712	6.79801	0.542466	0.01622	0.00264717
chr1	7484097	7484612	peak_136	66	0	515	7484317	0	2.36403	1.06062	1.19149	2.86431	3.09021	0.16472	3.2612	0.890788	0.76836	0.00507967	0.00730997
chr1	7508953	7509257	peak_139	58	0	304	7509059	0	1.80314	0.263629	0.200212	0.309161	0.391844	0.765975	0.2976	0.468662	1.12787	0.0142378	0.0108483
chr1	7576363	7577033	peak_142	99	0	670	7576662	0	5.27657	0.533363	0.333743	0.399136	0.111234	0.712427	0.42711	0.843603	0.57547	0.00397005	0.00286083
chr1	7581250	7581789	peak_143	74	0	539	7581589	0	2.96892	0.364016	0.230236	0.568713	0.648757	0.712427	0.94883	0.562519	0.880507	0.00433748	0.00373885
chr1	7661406	7662431	peak_144	233	0	1025	7661855	1	29.4161	3.99016	2.09916	15.5203	5.60845	12.9884	8.43383	20.484	9.58337	0.0499659	0.0406323
chr1	7722438	7723539	peak_145	271	0	1101	7723042	6	39.708	4.44325	3.53101	13.9639	5.97879	2.49146	8.40397	8.9549	2.7684	0.0176539	0.0154783
chr1	7740327	7740618	peak_146	75	0	291	7740472	0	3.02444	0.774722	0.64078	0.27917	0.076789	0.49416	0.344904	0.703129	0.225894	0.0036173	0.00452147
chr1	7911628	7911994	peak_148	63	0	366	7911824	0	2.13932	0.439081	0.163554	0.199568	0	0.16472	0.0560298	1.03148	0.0791429	0.000835891	0.000180853
chr1	8086946	8087581	peak_153	104	0	635	8087245	0	5.84763	1.64983	1.38175	0.668497	0.325803	1.86139	0.957555	2.62486	3.13785	0.00948563	0.0122209
chr1	8088878	8089284	peak_154	63	0	406	8089098	0	2.16098	1.40847	1.10805	0.629261	0.214569	1.01305	2.18286	2.53175	0.451788	0.00680931	0.00523832
chr1	8486199	8486931	peak_155	150	0	732	8486651	3	12.2622	2.85843	1.12813	1.32775	0.733445	0.32944	1.80305	5.1104	0.801364	0.0088265	0.00677397
chr1	8571775	8572745	peak_157	132	0	970	8572138	0	9.50221	1.06673	0.774311	1.77593	0.495179	0.24708	1.44942	3.04706	1.81869	0.0144988	0.00955605
chr1	8615614	8616143	peak_160	73	0	529	8615788	0	2.90348	0.323431	0.166872	0.149394	0.153578	0.465347	0.0560298	0.421883	0.0791429	0.00381608	0.00251225
chr1	8903866	8904249	peak_164	58	0	383	8904150	0	1.81493	0.596217	0.407059	0.708298	0.807385	0.24708	1.07834	0.609353	0.598539	0.00727777	0.0122754
chr1	8926009	8926506	peak_166	122	0	497	8926299	6	8.1108	0.831471	0.871184	3.90026	3.40526	1.44959	1.35481	1.5937	2.32495	0.00822005	0.00884576
chr1	8930801	8932021	peak_167	120	0	1220	8931012	0	7.74305	0.476613	0.33706	1.76556	0.83678	1.09541	0.936427	1.49998	1.44444	0.00332154	0.00425515
chr1	9046222	9046773	peak_171	79	0	551	9046511	0	3.36221	1.49054	0.507249	0.948796	0.322954	0.848335	1.02231	2.06293	0.225894	0.00752302	0.00366257
chr1	9095888	9096253	peak_172	45	0	365	9096121	0	1.10452	0.263629	0.136848	0.209942	0.076789	0	0.0647553	0.0937757	0	0.00128967	0.000703723
chr1	9314120	9314507	peak_175	70	0	387	9314368	0	2.64004	0.972443	0.313671	0.598705	0.341601	0.848335	0.880397	1.45339	0.316572	0.00651355	0.00493919
chr1	9354452	9354883	peak_177	62	0	431	9354661	1	2.07095	1.25834	0.49398	4.53933	0.640858	1.09541	1.08707	1.92219	0.146751	0.00469756	0.00462999
chr1	9432957	9433492	peak_178	112	0	535	9433234	8	6.76714	4.53663	3.04051	1.56599	0.783688	1.45367	4.8314	3.51589	2.37269	0.00723883	0.00578934
chr1	9460020	9460926	peak_179	111	0	906	9460490	2	6.67171	2.40929	0.84431	3.7105	0.733445	7.99326	1.71717	10.8751	1.58126	0.0518318	0.0161557
chr1	9525646	9526230	peak_181	73	0	584	9525988	0	2.91516	0.699657	0.220284	0.697924	0.299257	1.31368	0.24157	1.64056	0.631544	0.00978545	0.00564291
chr1	9562136	9562660	peak_183	98	0	524	9562412	3	5.24946	1.60009	0.470591	0.568713	0.230367	1.97256	1.54035	4.31279	0.417184	0.0083222	0.00603743
chr1	9619930	9620309	peak_185	65	0	379	9620150	0	2.29742	0.853741	0.657535	0.528348	0.437037	2.57382	2.73075	2.10906	3.24006	0.0164937	0.0164169
chr1	9691922	9692456	peak_189	145	0	534	9692226	1	11.4043	2.14566	0.690875	5.88331	1.71306	3.99867	2.79183	9.70254	3.73799	0.0277187	0.0159486
chr1	9735610	9736136	peak_190	86	0	526	9735938	0	3.97616	0.969391	0.340378	0.847882	0.230367	0.90596	0.910251	3.14081	0.631544	0.00739996	0.00459717
chr1	9879433	9880238	peak_195	118	0	805	9879761	1	7.56041	4.28522	2.00246	7.38176	2.87564	5.55943	3.69703	9.23504	1.18554	0.0113847	0.00567573
chr1	9899045	9899588	peak_196	62	0	543	9899360	8	2.07231	2.21157	1.30827	2.34351	0.966661	5.78178	4.73175	7.12431	6.71435	0.0179561	0.0168036
chr1	9942997	9943992	peak_198	119	0	995	9943215	1	7.71102	3.24471	1.44826	6.87191	2.18959	4.08103	3.20149	6.60951	1.27462	0.0168309	0.0106609
chr1	10021531	10022207	peak_202	191	0	676	10021929	2	19.7988	2.94265	2.10265	7.96029	4.46956	13.9357	9.20079	16.8754	9.64104	0.0427923	0.0263761
chr1	10370961	10371349	peak_213	44	0	388	10371108	0	1.03908	0.790886	0.480543	0.768281	0.537523	0.712427	1.06089	0.60938	0.463323	0.00381116	0.00475833
chr1	10385665	10386084	peak_214	75	0	419	10385834	0	3.00835	0.467455	0.163554	0.648314	0.111234	0.16472	0.24157	1.68745	0.0676083	0.00908642	0.00444913
chr1	10466771	10467342	peak_216	81	0	571	10467124	0	3.54416	1.13874	0.767677	0.937858	0.622211	1.39604	0.854221	2.43763	0.835968	0.00419085	0.00302856
chr1	10586354	10586770	peak_217	56	0	416	10586611	0	1.70083	0.527257	0.280331	0.808082	0.249014	1.31368	0.48314	0.703129	0.225894	0.00474074	0.00195657
chr1	10640711	10641127	peak_219	99	0	416	10640898	0	5.29932	1.59003	0.710947	2.67286	0.744193	1.94375	1.82923	2.53138	0.857438	0.013265	0.0102466
chr1	10842844	10843714	peak_223	225	0	870	10843186	1	27.4476	4.29132	1.34178	10.1329	2.73281	2.545	3.5937	8.57977	1.57132	0.0162561	0.00570198
chr1	10868215	10868862	peak_224	137	0	647	10868526	8	10.1485	1.42158	1.77886	3.72087	1.3743	2.82498	4.26606	4.49986	5.52047	0.0103166	0.0162775
chr1	10870054	10870509	peak_225	72	0	455	10870170	0	2.83817	0.602322	0.580733	1.25626	0.752092	1.45367	1.62624	1.59348	2.27881	0.0109015	0.0147417
chr1	11014397	11015334	peak_231	109	0	937	11014907	0	6.49814	2.06144	0.48386	0.658688	0.272711	0.712427	0.72471	3.18824	0.146751	0.0047049	0.00307859
chr1	11072113	11072645	peak_233	107	0	532	11072355	3	6.19388	1.00692	1.27493	0.609643	0.41839	0.08236	4.38179	2.53181	0.666148	0.00470249	0.0027392
chr1	11086798	11087179	peak_236	71	0	381	11086936	0	2.69774	0.862898	0.857747	0.478173	0.579867	0.465347	1.37594	1.35956	0.892042	0.00541127	0.0084578
chr1	11087412	11087852	peak_237	63	0	440	11087654	0	2.14208	0.467455	0.340378	0.328779	0.153578	1.12423	1.03976	0.93746	0.936581	0.00804113	0.0103143
chr1	11241115	11241653	peak_241	120	0	538	11241367	0	7.84029	0.862898	0.453837	2.2673	0.518876	0.712427	0.677406	1.54711	0.463323	0.0031472	0.00584345
chr1	11267837	11268593	peak_243	141	0	756	11268113	7	10.7335	3.41101	3.49767	9.07527	6.43448	13.7422	8.25196	12.9835	19.2411	0.030997	0.0363369
chr1	11288229	11288622	peak_244	66	0	393	11288447	3	2.33728	1.46522	0.417179	1.00652	0.452835	0.90596	1.28133	3.46894	0.519396	0.00556282	0.00602431
chr1	11319740	11321013	peak_246	225	0	1273	11320470	7	27.3811	3.7427	3.40096	2.41331	2.60008	9.50864	7.72152	12.7025	10.7327	0.0247262	0.02073
chr1	11385500	11386591	peak_249	124	0	1091	11386270	7	8.33146	2.93655	2.58668	2.07415	2.47084	3.94512	5.97082	6.3744	10.4555	0.020841	0.0316967
chr1	11391253	11391709	peak_250	82	0	456	11391479	7	3.64398	0.304214	1.02462	0.428563	0.571968	0.65888	0.83677	1.49979	4.16511	0.0106182	0.0179314
chr1	11413909	11414319	peak_253	57	0	410	11414057	0	1.77934	0.602322	0.220284	0.309161	0.376046	0.32944	0.65123	1.12493	0.507862	0.00147706	0.00251225
chr1	11417461	11417912	peak_254	56	0	451	11417666	0	1.72396	0.756406	0.977841	0.987467	1.0169	0.465347	1.33736	0.703156	0.779894	0.00738528	0.00550144
chr1	11456785	11457726	peak_256	136	0	941	11457459	0	10.0143	0.793939	0.817603	2.39482	1.21788	1.36723	0.53917	1.12515	0.654613	0.00660725	0.00612684
chr1	11491420	11492281	peak_258	181	0	861	11491860	8	17.8148	6.49193	5.61724	7.57435	6.22276	5.0158	11.6215	8.5788	6.44552	0.0194343	0.0219242
chr1	11601693	11602092	peak_259	52	0	399	11601916	0	1.46756	0.131814	0.113459	0.309726	0.034445	0.16472	0.120785	0.375103	0.0676083	0.00134019	0.00110816
chr1	11737849	11739059	peak_261	171	0	1210	11738708	8	15.8423	5.97653	2.09933	10.3181	2.52614	5.15171	5.37425	10.7825	1.6604	0.0148358	0.0106149
chr1	12010579	12011059	peak_267	66	0	480	12010815	0	2.35598	0.473561	0.397107	0.748098	0.341601	0.300627	0.0560298	0.609434	0.316572	0.00552698	0.00397293
chr1	12015794	12016391	peak_268	127	0	597	12016068	0	8.79043	1.64067	1.72213	1.90571	1.23652	2.1661	3.67453	4.12545	2.41723	0.0116511	0.0148504
chr1	12116749	12117114	peak_272	57	0	365	12116839	0	1.75377	0.0689598	0.327109	0.517974	0.879124	0.984242	0.288875	0.515523	1.18554	0.00603775	0.00873054
chr1	12269310	12269850	peak_275	67	0	540	12269539	0	2.45225	0.972443	0.567296	0.997841	0.145679	0.65888	0.435836	2.71917	0.38418	0.00547318	0.00423138
chr1	12285927	12286558	peak_276	89	0	631	12286303	0	4.31481	1.29282	0.617391	2.69304	0.587766	0.712427	0.603925	3.65674	0.305037	0.0048353	0.00195001
chr1	12566852	12567368	peak_281	77	0	516	12567100	0	3.19197	1.37704	0.647415	0.628696	0.307156	1.26013	1.03976	2.48446	0.643078	0.00853074	0.00734278
chr1	12577004	12577357	peak_282	69	0	353	12577192	0	2.59532	0.527257	0.380521	1.20778	0.948014	0.984242	0.40966	1.21865	1.23008	0.00731361	0.00781315
chr1	12626571	12627381	peak_284	113	0	810	12627047	2	6.90576	2.59785	1.66208	2.58288	1.10949	4.1922	2.75188	5.20271	3.12791	0.0220906	0.0118809
chr1	12681905	12682730	peak_288	181	0	825	12682200	2	17.7217	3.81075	1.62874	5.97441	1.09369	21.1711	5.20753	16.8269	5.87998	0.0383823	0.0348533
chr1	12683285	12683933	peak_289	119	0	648	12683585	3	7.73542	2.68513	0.814286	1.78518	0.495179	4.79754	1.79065	6.84325	1.23008	0.0168228	0.0106871
chr1	12685311	12685641	peak_290	48	0	330	12685455	0	1.27458	0.806149	0.310354	0.798273	0.195922	0.4118	0.509317	1.31251	0	0.00542595	0.00429001
chr1	12708140	12708879	peak_294	70	0	739	12708771	7	2.65142	1.51892	1.19149	3.57092	2.53689	6.65485	3.41688	5.53066	10.032	0.0282011	0.0353302
chr1	12734208	12735500	peak_295	316	0	1292	12734829	7	54.0223	12.7693	10.4628	16.6457	11.598	37.8413	25.6551	40.4522	39.2207	0.0694953	0.0697942
chr1	12744135	12744486	peak_297	72	0	351	12744292	6	2.84314	1.02919	2.05255	6.18379	6.77168	2.76735	2.54889	1.03118	3.52363	0.0129628	0.0187898
chr1	12753123	12753554	peak_298	78	0	431	12753367	0	3.29008	0.885168	1.43848	2.34464	2.66107	1.31368	2.1181	2.53113	3.14938	0.0144316	0.020513
chr1	12781017	12781773	peak_302	119	0	756	12781476	3	7.68727	3.49433	1.53518	1.94607	0.852578	3.34387	4.97836	8.81313	2.35955	0.0183153	0.0104472
chr1	12797409	12798155	peak_304	95	0	746	12797617	2	4.91747	2.46909	1.12464	3.02182	1.06715	6.54368	2.20903	7.82781	2.60692	0.0208004	0.0172277
chr1	12800537	12801049	peak_305	66	0	512	12800623	6	2.372	1.71664	0.801017	4.41823	2.61872	1.26013	1.5229	2.53143	2.53931	0.00989295	0.00997026
chr1	12804367	12805330	peak_306	137	0	963	12804675	5	10.127	1.9641	2.28279	6.93302	5.13191	7.47845	5.15013	5.20269	6.20649	0.0226866	0.0223543
chr1	12825236	12825712	peak_307	87	0	476	12825503	5	4.11152	1.24918	1.23495	2.35502	2.39911	4.29522	2.15668	1.87478	5.29138	0.0147046	0.0206868
chr1	12825766	12826809	peak_308	93	0	1043	12826309	4	4.68716	2.20942	2.58651	2.95372	2.86204	14.0922	6.03925	7.26467	12.0403	0.0300928	0.0286483
chr1	12865549	12865917	peak_309	58	0	368	12865662	0	1.82431	0.558685	0.313671	0.378954	0.48728	0.382987	0.232845	0.375049	0.305037	0.00715559	0.00919099
chr1	12876638	12877203	peak_311	73	0	565	12876940	8	2.92096	4.11587	3.30077	1.83535	1.31046	3.28624	6.52102	4.92222	2.77834	0.0111411	0.012713
chr1	12944225	12944688	peak_312	83	0	463	12944516	1	3.73258	1.88508	1.00123	5.87689	2.90503	2.21964	2.00604	3.28161	0.451788	0.0120035	0.0067871
chr1	12981114	12981623	peak_314	70	0	509	12981271	7	2.6806	1.33951	1.32834	1.15817	0.948014	7.9109	6.47877	6.46761	11.709	0.038463	0.0425122
chr1	12987863	12988327	peak_316	93	0	464	12988135	0	4.68447	1.13568	0.39379	1.5758	0.291358	2.05492	0.40966	3.23407	0.519396	0.0130996	0.00902662
chr1	13005743	13006342	peak_318	95	0	599	13006092	0	4.858	1.04751	0.891088	0.897492	1.0564	0.90596	0.828045	2.43733	1.67034	0.00739262	0.00674772
chr1	13008553	13008993	peak_319	84	0	440	13008764	0	3.82815	0.476613	0.433765	0.558339	0.195922	0.24708	0.975006	0.140637	0.440254	0.00745048	0.00886545
chr1	13049600	13050426	peak_321	137	0	826	13049918	8	10.1331	4.42709	3.85497	5.90575	3.49785	4.08511	10.3402	9.6106	6.26896	0.0250338	0.0161951
chr1	13061468	13061740	peak_322	74	0	272	13061564	0	2.93454	0.0942819	0.106825	1.08725	0.341601	0.16472	0.379806	0.749962	0.631544	0.0105561	0.00621172
chr1	13063904	13065293	peak_323	281	0	1389	13064718	8	42.6593	6.67009	4.07525	8.63104	3.17774	11.5636	11.6937	14.9063	10.2594	0.029801	0.0172021
chr1	13070925	13071632	peak_326	100	0	707	13071537	0	5.46654	1.5534	1.34161	3.1631	2.47589	2.27319	1.06961	3.56237	3.43135	0.015756	0.0106781
chr1	13074650	13075534	peak_327	401	0	884	13075171	1	87.078	8.13045	6.00091	20.2869	8.3564	21.5623	15.5092	41.6715	15.8754	0.09836	0.0636042
chr1	13078213	13078523	peak_328	61	0	310	13078375	0	2.02756	0.432976	0.397107	0.747534	0.373197	0.465347	1.08707	1.96875	1.26469	0.0106726	0.00849718
chr1	13084639	13084989	peak_330	86	0	350	13084814	4	4.00027	1.18022	1.47514	1.01633	1.25517	9.38523	4.33081	4.68708	8.82494	0.032879	0.032512
chr1	13094065	13094785	peak_333	119	0	720	13094257	5	7.63729	2.00864	1.92234	7.4493	4.97328	6.04952	3.31355	7.87443	7.58332	0.0555237	0.0490856
chr1	13106724	13106982	peak_335	45	0	258	13106800	0	1.10734	0.260576	0.243673	0.588331	0.410491	0.32944	0.0560298	0.374941	0.78983	0.00604509	0.0047649
chr1	13117241	13117534	peak_336	60	0	293	13117397	0	1.96101	0.498883	0.360449	0.866936	0.437037	1.4784	0.400934	0.843657	1.43291	0.0223156	0.0197268
chr1	13117996	13118454	peak_337	169	0	458	13118246	1	15.5502	1.7917	1.12796	14.06	5.50226	14.5617	2.44188	10.0303	5.98219	0.0261813	0.0158203
chr1	13122020	13122625	peak_340	154	0	605	13122320	0	12.8403	0.771669	1.22151	2.11452	2.24553	1.94375	2.35095	2.76568	3.3192	0.0112763	0.0145149
chr1	13267140	13267498	peak_344	64	0	358	13267312	3	2.19313	1.21686	0.277014	0.768281	0.161477	1.67193	0.574072	4.45324	0.146751	0.00888436	0.00443601
chr1	13287632	13288029	peak_345	67	0	397	13287865	0	2.41589	1.14179	0.45052	0.648314	0.460734	0.794787	0.306325	4.12564	0.316572	0.0072713	0.00351205
chr1	13299008	13299426	peak_346	69	0	418	13299155	0	2.58284	1.79476	1.0145	1.61503	0.256913	1.26013	2.14428	3.65652	1.01732	0.0114922	0.00765855
chr1	13364741	13365121	peak_348	63	0	380	13364917	0	2.14513	0.63375	0.457154	0.637941	0.264812	1.77903	0.474415	1.87478	1.51365	0.0211847	0.0220098
chr1	13445598	13446243	peak_350	102	0	645	13445848	3	5.5863	2.16488	0.60744	3.10594	0.691101	1.75429	1.35481	6.28235	0.733756	0.0104413	0.00483709
chr1	13457876	13458578	peak_351	78	0	702	13458193	0	3.30886	0.99166	1.08798	0.429128	0.675303	0.57652	0.603925	1.26567	1.9193	0.00417945	0.00406117
chr1	13484745	13485061	peak_352	62	0	316	13484863	0	2.09134	0.982502	0.480543	2.52403	0.998257	1.23132	1.20785	1.5467	0.982719	0.00602394	0.00833281
chr1	13525142	13525534	peak_356	56	0	392	13525252	0	1.70679	0.295056	0.363767	0.547966	0.683202	0.49416	0.763289	0.421748	1.44444	0.00553544	0.00690232
chr1	13563562	13564047	peak_357	65	0	485	13563753	0	2.31098	0.997765	0.310354	0.657559	0.238266	1.34249	0.379806	1.96886	0.361111	0.00465526	0.00654061
chr1	13596685	13597269	peak_360	70	0	584	13596853	0	2.68236	1.02919	0.937866	0.64775	0.476532	1.09541	1.01358	2.20295	3.79246	0.0145547	0.0194541
chr1	13640113	13640414	peak_366	60	0	301	13640273	0	1.97233	0.423818	0.443885	0.288979	0.119133	0.382987	0.168089	1.26554	1.6242	0.00514487	0.00603087
chr1	13650494	13651075	peak_369	116	0	581	13650855	6	7.31095	1.20464	1.26166	4.15925	3.22734	5.8848	4.4516	2.99963	4.65983	0.0503975	0.0467841
chr1	13739151	13739323	peak_372	46	0	172	13739235	0	1.13579	0.200774	0.173506	0.199568	0.111234	0.16472	0.250296	0.562492	0.158286	0.00518071	0.00211773
chr1	13785320	13785769	peak_375	73	0	449	13785485	0	2.84926	0.762511	0.914477	1.75462	1.92257	0.794787	2.25634	1.0782	1.44604	0.00593025	0.00940145
chr1	13836642	13837009	peak_376	77	0	367	13836797	6	3.17613	0.605375	0.48386	3.69956	4.43576	2.10847	1.44942	1.73426	4.54929	0.0080786	0.00871085
chr1	13928346	13928833	peak_380	74	0	487	13928644	0	3.00624	1.13568	0.750922	0.419319	0.188023	0.16472	0.871672	1.03148	0.146751	0.00170762	0.00284114
chr1	13990901	13991698	peak_382	135	0	797	13991337	1	9.93897	2.86453	2.33637	9.92012	4.48316	1.83666	4.79145	6.84417	2.49637	0.0164864	0.0101052
chr1	14176575	14177310	peak_391	95	0	735	14176815	0	4.86072	0.931858	0.667486	1.29719	0.444936	0.794787	0.621376	3.75043	0.451788	0.00667244	0.00384546
chr1	14179732	14180131	peak_392	70	0	399	14179885	0	2.65674	0.724979	0.9445	0.458555	0.378895	1.28895	2.4157	3.18764	1.141	0.00448902	0.00267342
chr1	14215476	14216221	peak_393	108	0	745	14215789	8	6.37082	3.59777	2.48997	1.82498	0.744193	5.20526	5.02062	9.60931	3.47749	0.0167381	0.0115126
chr1	14223408	14223758	peak_394	59	0	350	14223624	0	1.89918	1.30198	0.740971	0.479302	0.460734	1.09541	0.78074	1.26578	0.146751	0.00226243	0.00374541
chr1	14239348	14240055	peak_395	62	0	707	14239807	0	2.06634	1.17932	0.647583	0.538721	0.553321	0.877147	0.845496	1.92186	0.38418	0.00236346	0.00247944
chr1	14281772	14282818	peak_398	138	0	1046	14282563	8	10.3675	3.36342	3.72807	7.02073	6.41078	9.99872	11.4907	8.48357	13.0394	0.0234675	0.0340215
chr1	14284022	14284997	peak_399	210	0	975	14284608	3	23.8492	1.84145	0.987792	1.43565	0.902821	2.05492	0.750887	6.6561	0.74529	0.0137114	0.004972
chr1	14302416	14303043	peak_401	121	0	627	14302799	8	7.90389	3.14738	1.6654	2.05454	0.810234	4.65755	5.00822	7.0315	2.41563	0.0177819	0.0131337
chr1	14410889	14411742	peak_405	130	0	853	14411297	3	9.11459	1.73495	1.19464	1.64785	0.545422	0.683615	2.48918	3.65695	0.677682	0.0135746	0.015988
chr1	14603336	14603842	peak_410	87	0	506	14603480	0	4.10978	0.662124	0.367084	0.199568	0.238266	0.465347	0.42711	1.03137	0.936581	0.00558596	0.00510692
chr1	14622003	14622585	peak_413	94	0	582	14622239	0	4.81538	0	0	0	0	0	0	0	0	0.00119598	0.000180853
chr1	14640479	14640962	peak_414	56	0	483	14640597	0	1.70384	0.357911	0.443885	0.209377	0.333702	0.630067	1.67354	0.656349	0.463323	0.00330039	0.00707005
chr1	14732859	14733591	peak_417	87	0	732	14733302	0	4.06222	0.310319	0.817603	2.15488	2.04171	1.4784	0.996134	2.10936	1.8847	0.0128609	0.0081486
chr1	14746899	14747592	peak_420	76	0	693	14747092	0	3.11655	0.567842	0.787748	1.70501	1.89603	0.630067	1.1431	2.34353	3.3192	0.0126523	0.00907256
chr1	14892362	14892732	peak_422	53	0	370	14892584	0	1.53335	1.23912	0.400424	1.29719	0.119133	0.08236	0.638827	1.68761	0	0.00458272	0.00245319
chr1	15122633	15123242	peak_429	60	0	609	15122838	0	1.97081	0.464403	0.537273	0.468364	0.41839	1.42485	0.630102	2.29696	0.146751	0.00374795	0.00213086
chr1	15445966	15446466	peak_436	63	0	500	15446145	0	2.14208	0.498883	0.380521	0.40951	0.299257	0.712427	0.94883	1.17201	0.610074	0.00803379	0.0071752
chr1	15476042	15476358	peak_438	44	0	316	15476165	0	1.02728	0.326483	0.370401	0.258987	0.272711	1.39604	0.418385	0.984348	0.372645	0.00346575	0.00442288
chr1	15639874	15640306	peak_441	83	0	432	15640010	2	3.76458	1.32425	0.547393	1.22627	0.341601	5.99597	0.742161	5.20288	1.94077	0.0173719	0.00820767
chr1	15742681	15743061	peak_444	67	0	380	15742919	0	2.4044	0.206879	0.377035	0.667368	0.410491	0.930695	0.556621	0.656241	0.428719	0.00214024	0.0051266
chr1	15779175	15779663	peak_447	109	0	488	15779374	0	6.43441	1.12653	1.38507	1.4264	1.14394	0.630067	1.75575	1.1719	0.76836	0.0095314	0.0140183
chr1	15781595	15782209	peak_449	121	0	614	15781887	8	7.9191	2.78947	2.47968	2.63362	1.83219	5.39879	7.27696	7.8283	7.36223	0.0357194	0.0375205
chr1	15825247	15825671	peak_454	109	0	424	15825458	3	6.44193	1.70047	0.48386	1.31738	0.264812	1.26013	1.14814	4.78215	0.158286	0.00371099	0.00282802
chr1	15899284	15899867	peak_457	72	0	583	15899518	0	2.82111	0.850688	0.467106	1.91439	0.299257	0.382987	0.659955	2.53159	0.281968	0.00605243	0.00641898
chr1	16105923	16106981	peak_466	81	0	1058	16106722	0	3.52108	1.48139	1.10805	2.56327	1.81924	3.28624	3.2612	2.43747	2.11059	0.00640605	0.0118612
chr1	16109694	16110025	peak_467	55	0	331	16109785	0	1.64326	0.238307	0.330426	0.468929	0.391844	0.382987	0.24157	1.26576	0.440254	0.00491431	0.00660624
chr1	16119877	16120862	peak_468	257	0	985	16120252	2	35.6877	8.97198	3.10371	4.807	1.15183	21.4965	10.1248	26.5308	8.94029	0.0411728	0.0265242
chr1	16178114	16178635	peak_473	65	0	521	16178470	0	2.32158	0.728032	0.460471	0.349527	0.264812	0.877147	0.789466	2.06236	0.214359	0.00480594	0.00335745
chr1	16283878	16284541	peak_474	68	0	663	16284159	0	2.54079	0.498883	0.33706	0.238804	0.479381	0.24708	0.569024	0.18747	0.440254	0.00407842	0.00463655
chr1	16315686	16316272	peak_475	63	0	586	16316025	0	2.16248	1.06367	1.26166	0.748098	0.963812	0.547707	2.82031	2.15627	2.19133	0.00608914	0.00903974
chr1	16640620	16641005	peak_483	69	0	385	16640793	0	2.57349	0.731084	0.500615	1.47601	1.11739	0.16472	0.547896	0.656322	0.395714	0.00572818	0.00708317
chr1	16644894	16645424	peak_484	81	0	530	16645194	0	3.58877	2.29579	0.991278	3.21327	0.998257	1.34249	1.68227	2.71925	0.305037	0.0140504	0.00731653
chr1	16651385	16651828	peak_485	54	0	443	16651636	0	1.56197	0.840629	0.230236	0.528348	0.307156	0.794787	0.491866	0.703129	0.237429	0.00672624	0.00514629
chr1	16677326	16678077	peak_488	155	0	751	16677541	3	13.0258	3.28135	0.594002	5.15483	1.38725	3.53332	0.957555	10.734	0.812899	0.0137954	0.00442288
chr1	16783003	16783355	peak_489	58	0	352	16783110	0	1.82217	0.662124	0.45052	1.75631	1.0327	0.32944	0.612651	1.54716	0.440254	0.00896337	0.00605712
chr1	16813985	16814623	peak_491	134	0	638	16814301	2	9.6911	2.28663	1.56869	5.72524	1.68936	7.09546	3.36085	10.4998	2.89048	0.0233428	0.0224859
chr1	16814824	16815279	peak_492	54	0	455	16815044	0	1.59293	0.59927	0.597488	0.339153	0.3495	1.83258	0.975006	1.1249	1.38997	0.0095801	0.010868
chr1	17165616	17166033	peak_503	50	0	417	17165816	0	1.3813	0.937963	0.644097	1.55674	0.937266	1.0666	1.39339	0.515685	0.237429	0.00647202	0.00529433
chr1	17197457	17198036	peak_504	128	0	579	17197720	4	8.85033	1.12653	1.34178	3.47113	2.88639	11.0572	3.10183	5.15564	5.48427	0.0239507	0.0282474
chr1	17240225	17241371	peak_505	198	0	1146	17240944	1	21.1554	3.7427	2.09933	9.40857	3.23304	5.31235	2.83041	7.68769	5.19236	0.0271737	0.0202169
chr1	17676851	17677476	peak_514	79	0	625	17677323	0	3.38708	0.702709	0.634146	0.778655	0.725546	0.547707	0.638827	0.937622	0.57547	0.0029036	0.00442944
chr1	17921841	17922404	peak_519	76	0	563	17922263	0	3.12491	0.364016	0.717582	0.358771	0.659505	0	1.19913	0.75007	0.801364	0.0139803	0.0201907
chr1	18213334	18213993	peak_526	129	0	659	18213694	0	8.99237	1.446	0.644097	1.09762	0.333702	0.547707	0.418385	2.67226	0.270433	0.00273089	0.00193032
chr1	18258898	18259204	peak_528	49	0	306	18259130	0	1.30783	0.906536	0.727533	0.169576	0.222468	0.24708	0.83677	1.26562	1.29769	0.00891509	0.0146695
chr1	18277344	18277891	peak_529	100	0	547	18277579	0	5.43625	2.04222	2.07926	3.08463	1.68936	0.16472	2.6311	2.34407	0.847502	0.00308675	0.00618547
chr1	18629217	18629854	peak_532	117	0	637	18629604	0	7.40905	0.903484	0.744288	1.50657	0.675303	1.86139	1.66986	3.5161	0.689217	0.00648195	0.00716003
chr1	19097184	19097710	peak_537	68	0	526	19097567	0	2.5102	0.570895	0.470591	0.568148	0.341601	1.4784	1.74702	1.07826	1.53512	0.00554079	0.0112989
chr1	19224695	19225505	peak_540	72	0	810	19225021	0	2.83179	0.894326	0.670804	0.817326	0.683202	3.17507	1.60878	2.01561	1.99684	0.0188637	0.0200295
chr1	19234626	19235182	peak_543	59	0	556	19234858	0	1.87918	0.865951	0.554027	0.568148	0.709748	0.930695	1.87653	1.73455	0.451788	0.00536075	0.00659312
chr1	19965549	19966164	peak_551	75	0	615	19965875	0	3.02929	1.64983	0.821089	1.307	0.510977	0.382987	1.2377	3.0005	0.519396	0.00834336	0.00510692
chr1	20119546	20119970	peak_556	73	0	424	20119767	0	2.87137	0.561737	0.510566	2.0966	0.55617	0.08236	0.435836	1.68785	0.135217	0.00346333	0.00160799
chr1	20750413	20750839	peak_560	106	0	426	20750594	5	6.12094	2.56643	1.85898	6.95094	3.23873	5.03646	2.7009	7.78138	6.32503	0.0141588	0.0112793
chr1	20751408	20752103	peak_561	157	0	695	20751701	1	13.3799	3.14037	0.971206	6.79287	1.07505	8.62741	1.91143	6.37461	1.68187	0.0144463	0.00463655
chr1	20810327	20810663	peak_563	70	0	336	20810493	0	2.63556	0.301161	0.487177	0.0997841	0.402592	0.848335	0.168089	0.51555	2.20127	0.0394634	0.0455008
chr1	20857206	20858484	peak_565	221	0	1278	20857625	5	26.5652	7.90616	6.69477	11.2988	6.19336	16.7359	13.9812	26.7649	22.4398	0.0376601	0.0367249
chr1	20898507	20899087	peak_568	141	0	580	20898805	5	10.7365	2.28358	1.74569	8.91325	5.03648	4.22102	3.6061	7.78101	5.48587	0.018488	0.0206639
chr1	20902818	20903105	peak_569	61	0	287	20903000	0	2.00416	0.605375	0.467274	0.49892	0.683202	0.848335	0.35363	0.890491	1.27462	0.00674411	0.0081486
chr1	20944915	20945462	peak_573	135	0	547	20945132	2	9.90938	2.50052	0.957769	4.31845	1.08294	4.57519	1.94129	6.51541	1.16247	0.0166012	0.00810266
chr1	20964135	20965432	peak_574	256	0	1297	20965059	1	35.5119	5.42701	1.6153	18.1032	3.24378	7.94787	5.174	18.1412	1.98851	0.0257667	0.00779331
chr1	21057694	21058010	peak_577	67	0	316	21057826	7	2.40753	0.759459	0.677438	0.59814	0.41839	2.52027	2.56634	2.24981	4.67297	0.012746	0.0129594
chr1	21221664	21222288	peak_580	122	0	624	21221961	3	8.13302	2.53195	1.0913	2.29278	0.503078	5.01173	1.20785	10.4994	2.35955	0.0193362	0.0108417
chr1	21244055	21244376	peak_581	60	0	321	21244189	6	1.92891	1.23607	0.654049	4.95639	2.56848	1.12423	1.01358	2.29683	1.26469	0.0208352	0.0149004
chr1	21246154	21247139	peak_582	125	0	985	21246761	8	8.48747	3.80035	2.74343	8.74706	4.45881	10.6247	8.61937	8.53108	7.56185	0.0895978	0.060663
chr1	21250004	21250485	peak_583	73	0	481	21250196	1	2.90668	1.22691	0.694193	6.94057	2.59788	2.98562	1.24275	4.21834	2.58385	0.0231286	0.0139113
chr1	21314287	21314762	peak_584	64	0	475	21314512	0	2.20383	1.34867	0.510566	3.31136	0.529624	0.877147	0.686131	2.10968	0.293502	0.0111437	0.00442288
chr1	21376597	21377104	peak_587	67	0	507	21376856	0	2.4319	0.429923	0.340378	0.91711	0.410491	1.28895	0.521719	1.64056	0.78983	0.00430164	0.00564947
chr1	21389998	21390503	peak_588	64	0	505	21390196	0	2.24917	0.404601	0.547393	1.26664	1.06715	0.959508	0.918976	0.562519	1.24162	0.00441649	0.00639258
chr1	21706839	21707521	peak_591	96	0	682	21707159	3	4.99299	2.26436	0.39379	1.72576	0.426289	2.16202	1.70844	5.15693	0.395714	0.0137473	0.00447539
chr1	21726027	21726702	peak_592	76	0	675	21726401	0	3.17048	2.27748	0.994595	3.02351	1.40875	1.31368	2.14428	3.98498	0.214359	0.0080843	0.00623797
chr1	21795140	21795532	peak_593	52	0	392	21795354	0	1.46752	1.37399	0.537273	0.677741	0.256913	0.90596	0.621376	3.09387	0.451788	0.00620398	0.00463655
chr1	22039919	22040290	peak_598	70	0	371	22040142	0	2.6404	0.301161	0.0600468	0.369709	0	0	0.0647553	1.73485	0	0.00309098	0.00282802
chr1	22283870	22284547	peak_600	107	0	677	22284251	7	6.22267	1.83229	1.22815	2.44556	1.13604	3.75159	2.62237	5.39051	3.85013	0.0110353	0.0125859
chr1	22367308	22367757	peak_603	83	0	449	22367521	0	3.71613	1.31724	1.27493	0.648879	0.315055	2.02611	2.50158	0.937541	1.06026	0.0111101	0.0116547
chr1	22473386	22474202	peak_606	152	0	816	22473675	8	12.5013	2.27748	1.70223	4.04154	1.96492	2.302	2.76061	4.21893	3.96228	0.0208083	0.0204806
chr1	22526329	22526733	peak_608	64	0	404	22526510	0	2.225	0.235254	0.447202	1.0267	0.368147	0.08236	0.42711	0.375049	0.598539	0.00526136	0.00478459
chr1	22795270	22795595	peak_612	48	0	325	22795397	0	1.25182	0.872056	0.300403	0.667932	0.119133	0.465347	0.315051	1.50017	0.158286	0.00301931	0.00246631
chr1	23725374	23725917	peak_624	66	0	543	23725682	0	2.34142	1.00692	0.507249	0.688115	0.479381	0.98832	0.621376	2.95312	0.451788	0.00613878	0.0035383
chr1	23756925	23757484	peak_625	76	0	559	23757157	0	3.10193	1.59093	0.343695	0.978223	0.264812	1.72548	0.750887	3.42203	0.0676083	0.00466173	0.00497857
chr1	23910108	23910604	peak_628	88	0	496	23910373	3	4.22901	2.11118	0.253625	1.29663	0.246165	2.54908	0.945153	6.74961	0.440254	0.0145758	0.00551471
chr1	23978036	23978313	peak_636	58	0	277	23978176	0	1.82128	0.160189	0.110142	0.0398007	0.145679	0.08236	0.11206	0.234412	0.0791429	0.00743338	0.00426828
chr1	24049820	24050165	peak_638	61	0	345	24050020	8	2.04709	0.997765	1.30495	0.438937	0.48728	1.28895	2.25634	2.0155	3.26153	0.00664144	0.00773424
chr1	24099713	24100121	peak_641	88	0	408	24099942	0	4.17819	0.630697	0.277014	0.669062	0.180124	0.630067	0.42711	1.21892	0.158286	0.00523122	0.00442288
chr1	24672876	24673201	peak_649	49	0	325	24673043	0	1.27609	0.831471	0.277014	0.849012	0.230367	0.08236	0.630102	0.890788	0.0791429	0.00396271	0.00303512
chr1	24684355	24684875	peak_650	95	0	520	24684599	1	4.85575	1.60925	0.527321	5.74429	3.01912	4.1922	3.18404	5.20315	1.94237	0.0149441	0.0143013
chr1	24739338	24739898	peak_651	74	0	560	24739704	1	2.94264	1.01303	0.55071	4.22904	0.955913	2.33082	1.1431	3.70298	0.824433	0.0165287	0.00871085
chr1	25069468	25070110	peak_657	88	0	642	25069776	5	4.22085	1.48354	0.971206	1.72576	1.55948	3.80514	2.16541	3.79657	3.76939	0.0129187	0.0152383
chr1	25238488	25239343	peak_659	117	0	855	25238863	8	7.43849	2.98109	3.5811	4.8468	4.18105	3.66923	7.67421	5.48428	7.02259	0.0106921	0.0202925
chr1	25299349	25299718	peak_661	70	0	369	25299509	0	2.66233	0.944069	0.437251	1.54694	0.391844	1.31776	0.854221	1.87505	0.542466	0.00851606	0.0044557
chr1	25305282	25305647	peak_662	65	0	365	25305469	0	2.28948	0.843682	0.260259	0.27917	0.188023	0.65888	0.435836	2.25035	0	0.00373102	0.00335745
chr1	25366800	25367452	peak_663	90	0	652	25367090	8	4.37765	1.39931	1.38839	0.438937	0.299257	0.4118	2.60997	1.82825	3.27626	0.00928762	0.00971721
chr1	25944690	25945716	peak_670	98	0	1026	25945128	0	5.24621	0.765564	0.457154	2.31409	1.43244	0.959508	0.642504	1.21889	1.25315	0.0122569	0.00972378
chr1	26286430	26287039	peak_671	101	0	609	26286809	0	5.51237	0.56479	0.694193	0.388763	0.333702	2.49146	1.95001	1.92175	1.59279	0.00556282	0.00881295
chr1	26397431	26397914	peak_673	55	0	483	26397636	0	1.61873	0.332588	0.140165	0.767716	0.127032	0.16472	0.288875	0.421883	0	0.00371099	0.00315035
chr1	26514647	26515007	peak_675	51	0	360	26514856	0	1.40816	0.338694	0.333743	0.449311	0.41839	0.16472	0.40966	0.656376	0.0676083	0.00255085	0.00497857
chr1	26584618	26585155	peak_677	70	0	537	26584866	0	2.669	1.3212	1.91919	1.78687	0.83678	0.630067	2.3335	1.35956	1.77255	0.00496396	0.002486
chr1	26964452	26965201	peak_682	123	0	749	26964899	3	8.16813	3.46901	1.41509	1.108	0.307156	4.02748	3.2736	7.21854	2.59858	0.00885499	0.00686615
chr1	28143938	28144259	peak_688	49	0	321	28144108	0	1.32232	0.100387	0.0267062	0.0997841	0.119133	0.08236	0.400934	0.2813	0	0.00198869	0.00428797
chr1	28865600	28865916	peak_694	44	0	316	28865747	0	1.02943	0.401548	0.280331	0.0599834	0.042344	0	0.362355	0.140637	0.0791429	0.00240664	0.0035383
chr1	30471801	30472379	peak_710	109	0	578	30472081	8	6.44092	1.54944	1.46834	2.5742	2.12355	0.877147	3.80909	3.37552	0.463323	0.00657141	0.0088392
chr1	30574129	30574751	peak_713	121	0	622	30574405	3	7.96815	2.33117	0.307037	0.838073	0.256913	1.31368	0.379806	3.65674	0.158286	0.006362	0.00297606
chr1	30682034	30682413	peak_717	55	0	379	30682265	0	1.65271	0.166294	0.0900702	0.49892	0.119133	0.08236	0.0647553	1.03151	0.0791429	0.00180131	0.00195001
chr1	30861676	30862301	peak_722	160	0	625	30862005	3	13.852	3.88062	1.50184	2.54421	0.852578	6.79076	4.10302	12.7036	2.88889	0.0296561	0.0129791
chr1	30904514	30905005	peak_725	113	0	491	30904748	8	6.87353	2.41935	1.29168	2.65211	1.28172	3.2327	3.32595	6.09429	2.68926	0.0223196	0.0180664
chr1	30924565	30924990	peak_727	108	0	425	30924805	2	6.33097	2.7074	0.707461	2.78245	0.741344	6.52302	2.19158	11.437	2.72226	0.0150452	0.0133802
chr1	30928940	30929320	peak_728	73	0	380	30929096	0	2.91304	1.09205	0.420496	0.858256	0.479381	0.24708	0.491866	1.4065	0.451788	0.00951007	0.00495231
chr1	30994203	30994653	peak_736	65	0	450	30994488	1	2.25705	1.84145	0.924428	6.78475	1.59677	0.848335	1.50545	2.39104	0.666148	0.0157302	0.00634663
chr1	31118327	31118706	peak_742	57	0	379	31118503	0	1.79007	0.737189	0.527321	0.668497	0.383945	0.465347	1.05721	1.26586	0.38418	0.00534607	0.00554738
chr1	31290213	31290999	peak_746	116	0	786	31290726	7	7.33908	2.85142	2.93037	2.59326	1.49628	12.3749	9.79599	9.6552	13.5408	0.0290557	0.0320564
chr1	31391956	31392587	peak_747	70	0	631	31392269	0	2.6352	0.533363	0.617391	1.13686	0.963812	0	1.12564	1.07839	0.700751	0.00897071	0.00884576
chr1	31735234	31735932	peak_751	112	0	698	31735641	0	6.79648	0.900431	0.300403	0.518539	0.153578	1.17777	0.957555	2.24986	1.27622	0.0112901	0.00968031
chr1	33163135	33163692	peak_766	120	0	557	33163386	2	7.84798	1.28276	0.744288	0.956911	0.383945	3.2327	1.91143	5.2496	1.05033	0.0191903	0.0106346
chr1	33328270	33328849	peak_768	82	0	579	33328518	0	3.67121	0.759459	1.32154	0.36858	1.00616	0.630067	1.76447	1.40642	1.47905	0.00680931	0.0129332
chr1	33551478	33551970	peak_771	66	0	492	33551860	0	2.38408	1.45606	1.295	0.259552	0.161477	0.877147	3.15419	1.31248	1.9523	0.00509436	0.00496544
chr1	33561234	33561666	peak_772	90	0	432	33561458	2	4.43041	1.31419	0.524004	1.16629	0.56122	5.50589	0.565346	7.73382	0.281968	0.0145335	0.00461686
chr1	33612414	33612988	peak_775	107	0	574	33612704	8	6.22679	2.47825	2.00246	6.03327	2.67182	2.00138	4.65459	4.07843	3.29773	0.0244581	0.0276389
chr1	33812525	33813041	peak_785	81	0	516	33812787	0	3.53896	1.60314	0.517201	0.857692	0.315055	1.39604	0.677406	2.9999	0.451788	0.0208724	0.0074863
chr1	33887509	33887756	peak_789	67	0	247	33887618	0	2.45101	0.693552	0.580733	0.428563	0.56122	0.32944	1.36721	1.31254	1.72801	0.00381038	0.00442944
chr1	34001899	34002292	peak_795	59	0	393	34002129	0	1.88401	0.63375	0.48386	2.87243	1.65776	1.86547	1.2253	0.937352	1.54665	0.0514519	0.0474251
chr1	34021187	34021677	peak_796	67	0	490	34021303	0	2.45789	1.19549	0.610757	4.4569	2.79095	1.31368	1.15182	1.78117	3.22693	0.0205534	0.0169443
chr1	34063581	34064234	peak_802	163	0	653	34064029	7	14.461	2.46604	2.36971	2.74209	1.37715	14.8416	8.39893	9.23315	13.6677	0.0338428	0.0369254
chr1	34098059	34098518	peak_809	54	0	459	34098130	0	1.57477	1.5595	0.73085	0.996712	0.545422	3.09271	0.901525	2.06231	1.20701	0.0167234	0.0100855
chr1	34102555	34102850	peak_810	61	0	295	34102687	0	2.01119	0.790886	0.677438	1.50601	1.43244	0.848335	0.966281	1.45306	2.83441	0.00736413	0.0102335
chr1	34122381	34122850	peak_813	70	0	469	34122693	6	2.64471	1.63457	1.45855	4.87735	2.95748	0.74124	1.24275	3.1407	4.43874	0.00977724	0.0100031
chr1	34123281	34123609	peak_814	71	0	328	34123382	0	2.73683	1.02614	1.27161	1.61503	1.14109	0.930695	2.34727	0.797039	1.141	0.0059514	0.00552113
chr1	34130355	34131127	peak_816	175	0	772	34130709	4	16.62	2.80473	1.57865	6.6101	2.36971	9.44285	3.12801	5.90584	2.86742	0.0451762	0.0316723
chr1	34131150	34131809	peak_817	169	0	659	34131437	8	15.4342	3.31062	1.8389	4.4171	2.72426	6.37488	4.44792	10.0789	5.51887	0.0371798	0.0262279
chr1	34133839	34134306	peak_818	86	0	467	34134044	4	4.05423	0.885168	0.891088	0.866936	0.83678	4.32403	1.62624	2.99982	3.45282	0.0278694	0.0323939
chr1	34159390	34161183	peak_821	265	0	1793	34160172	1	38.1546	5.88621	3.99148	24.4503	15.4991	11.5307	9.11859	15.0932	14.4146	0.0322858	0.0223543
chr1	34163606	34164523	peak_822	143	0	917	34164144	0	11.1241	2.16183	1.94905	4.94827	2.53404	4.5423	2.62237	3.23421	3.77099	0.0265955	0.01633
chr1	34173112	34173408	peak_823	61	0	296	34173292	0	2.02562	0.467455	0.490663	0.408945	0.587766	2.545	1.03976	1.17163	1.3999	0.00682313	0.00776721
chr1	34196915	34197937	peak_827	163	0	1022	34197697	3	14.3196	5.69459	2.40288	4.90734	2.84404	6.24305	2.76061	14.2031	4.57395	0.0323056	0.0098021
chr1	34212873	34213184	peak_828	50	0	311	34213083	0	1.36607	1.06673	0.837675	0.737725	0.810234	2.05492	1.82923	1.96859	2.56238	0.00935282	0.0104603
chr1	34390369	34390776	peak_835	59	0	407	34390645	0	1.90284	0.395443	0.196895	0.45912	0.307156	0.08236	0.288875	0.703183	0.0676083	0.00723261	0.00293653
chr1	34489366	34490205	peak_838	72	0	839	34489664	0	2.81853	0.966338	0.760874	0.817891	0.818133	1.67193	1.44942	2.62453	3.88154	0.0186079	0.0173273
chr1	34525260	34525732	peak_841	91	0	472	34525536	8	4.48787	3.46075	4.25854	0.808082	0.932216	1.80784	6.41906	4.45378	3.62584	0.0102897	0.0111411
chr1	34593571	34594037	peak_843	77	0	466	34593693	0	3.18811	1.3871	0.563979	1.09593	0.41839	1.77903	0.83677	1.07799	2.04298	0.0281522	0.025291
chr1	34603874	34604312	peak_844	98	0	438	34604103	0	5.1884	0.54252	0.584051	1.43621	1.02985	0.382987	0.621376	2.39096	1.02886	0.00677995	0.00584345
chr1	34626611	34627013	peak_845	76	0	402	34626789	0	3.10837	0.693552	0.18014	2.39256	0.553321	1.01305	0.686131	1.0782	0.225894	0.0110287	0.00544893
chr1	34894913	34895219	peak_856	48	0	306	34895035	0	1.23372	0.856793	0.45052	1.14667	0.826032	1.04187	1.96746	2.15641	0.915111	0.0107785	0.00905943
chr1	34940646	34941001	peak_860	80	0	355	34940799	0	3.48031	1.13874	0.520687	1.76612	0.503078	4.08103	1.90271	3.28123	1.64727	0.00997196	0.0068695
chr1	35172001	35173107	peak_868	148	0	1106	35172520	7	11.8234	2.42761	3.13075	3.80273	3.32627	17.7242	10.467	33.4624	49.6113	0.00617626	0.00957589
chr1	35289276	35290057	peak_877	220	0	781	35289704	8	26.3122	6.18341	6.26797	9.46573	7.88272	11.4236	14.5415	15.1876	14.1474	0.0183936	0.0255541
chr1	35295008	35295488	peak_878	82	0	480	35295229	0	3.63684	0.900431	0.750922	2.85281	1.36135	0.4118	1.488	2.06234	1.32076	0.0047986	0.00425515
chr1	35492512	35493242	peak_883	116	0	730	35492809	7	7.30878	1.68826	1.18154	1.20665	0.948014	3.61568	2.7257	6.60919	4.63003	0.00789692	0.00495231
chr1	35754313	35755285	peak_890	242	0	972	35754783	5	31.869	6.19562	3.55108	4.75852	1.96207	19.4663	6.9495	24.5139	12.7872	0.020473	0.0134561
chr1	35806743	35807646	peak_891	156	0	903	35807252	2	13.1712	1.60619	0.961086	3.28949	0.574817	6.98429	1.43197	8.34282	2.79821	0.0234896	0.0177243
chr1	35868225	35868630	peak_894	69	0	405	35868412	0	2.56811	0.53031	0.250307	1.30644	0.299257	1.44959	0.35363	1.03124	1.43451	0.0127029	0.00939488
chr1	35879656	35880216	peak_896	68	0	560	35879857	4	2.53256	1.05146	0.560662	3.18102	0.90567	6.71247	1.36354	2.57789	0.666148	0.019187	0.0145346
chr1	35882092	35882496	peak_897	68	0	404	35882226	0	2.53314	0.627644	0.417179	1.11668	0.571968	3.55806	0.78074	2.24986	1.71488	0.0171129	0.011174
chr1	35913071	35913529	peak_900	66	0	458	35913200	0	2.35401	0.853741	0.644097	3.58997	1.93837	1.44959	0.668681	2.01561	1.70334	0.00714091	0.0067149
chr1	35962628	35963065	peak_903	69	0	437	35962819	0	2.60145	0.203827	0.24699	0.997276	0.76789	1.88612	0.2976	0.749908	0.845903	0.00384052	0.00596509
chr1	35987968	35988318	peak_904	69	0	350	35988133	0	2.59113	0.552579	0.463957	0.817326	0.357399	1.01305	0.344904	0.984159	2.02151	0.00660966	0.00566712
chr1	35998331	35998854	peak_906	126	0	523	35998572	4	8.61264	1.16101	0.851113	1.18647	0.675303	5.28762	0.918976	2.71841	1.05033	0.0117953	0.00723777
chr1	36001053	36001619	peak_908	150	0	566	36001381	7	12.1142	4.25254	5.3097	3.898	4.10426	14.2116	14.7197	9.84348	21.0216	0.0272502	0.0306874
chr1	36020061	36020610	peak_912	78	0	549	36020281	0	3.32752	0.627644	0.300403	1.23721	0.553321	1.39604	0.5952	1.12512	0.0676083	0.00674411	0.00404805
chr1	36035515	36036041	peak_913	122	0	526	36035831	1	8.00319	1.56561	0.790897	7.0779	2.25848	4.79346	1.42829	6.65618	1.89623	0.0141514	0.00668209
chr1	36070316	36071322	peak_916	216	0	1006	36070702	5	25.2232	3.90289	3.8349	16.0937	10.1785	17.5144	6.98441	11.6708	16.9177	0.0378194	0.039954
chr1	36074016	36074525	peak_918	110	0	509	36074256	7	6.53976	1.93358	2.72004	3.35984	2.36181	6.0207	2.83409	5.48399	8.27094	0.0324465	0.0406839
chr1	36111491	36111996	peak_923	101	0	505	36111635	6	5.50235	1.43074	1.82564	7.23879	6.42943	4.43521	3.54135	2.43733	5.61948	0.0133008	0.0156639
chr1	36116706	36118516	peak_924	250	0	1810	36118094	7	33.9229	9.49098	8.29697	14.1003	10.9198	31.0424	19.175	32.9041	46.8386	0.0533332	0.05315
chr1	36119907	36120299	peak_925	84	0	392	36120097	0	3.85102	0.900431	1.11801	0.8277	0.775789	1.58957	1.15182	2.71852	4.37947	0.0242293	0.0245114
chr1	36121712	36122165	peak_926	65	0	453	36121881	6	2.30775	0.527257	0.991278	2.2841	1.67071	3.31098	1.4407	1.87462	4.11897	0.0285608	0.0290299
chr1	36124911	36125201	peak_927	46	0	290	36125097	0	1.15655	0.206879	0.277014	0.637376	0.728395	1.0666	0.306325	0.609191	0.428719	0.0413252	0.0416317
chr1	36297046	36297419	peak_935	64	0	373	36297237	7	2.25473	0.894326	1.53502	1.01689	1.27097	3.61161	2.03222	3.74995	8.95342	0.0153327	0.0195001
chr1	36298999	36299233	peak_936	54	0	234	36299094	0	1.59375	0.561737	0.490495	2.00436	1.09084	0.930695	0.556621	0.937487	1.3669	0.00633351	0.00707005
chr1	36308164	36308677	peak_939	102	0	513	36308514	4	5.61679	1.62541	0.884453	1.77537	1.43529	8.98159	3.74939	4.03046	7.82909	0.00981394	0.0102052
chr1	36380913	36381369	peak_944	61	0	456	36381105	4	2.03995	0.756406	0.477226	0.787899	0.325803	3.77633	0.444561	2.90599	0.901977	0.0174013	0.012578
chr1	36425914	36426251	peak_947	55	0	337	36426038	0	1.62949	0.203827	0.223601	0.169576	0.111234	1.28487	0.176815	0.421775	1.3983	0.0419889	0.0392962
chr1	36449866	36450312	peak_948	54	0	446	36450073	0	1.56049	0.561737	0.226918	0.517974	0.264812	0.57652	0.176815	3.18735	0.587005	0.00771687	0.00267342
chr1	36637283	36637871	peak_962	76	0	588	36637720	0	3.15826	0.803096	0.757557	0.658123	1.15183	5.1971	1.05216	1.64026	4.15197	0.0327422	0.0331152
chr1	36650011	36650372	peak_963	87	0	361	36650141	0	4.13627	0.263629	0.140165	0.438937	0.291358	0.08236	0.362355	0.890653	0.824433	0.0105341	0.00827695
chr1	36689547	36690104	peak_966	77	0	557	36689771	1	3.2351	0.865951	0.286965	6.49352	1.40875	5.25473	1.12197	5.29633	1.8863	0.017618	0.00712255
chr1	36764730	36765102	peak_971	64	0	372	36764913	0	2.20571	0.492778	0.55071	1.99342	1.13889	1.39604	0.556621	1.9217	3.19392	0.0205696	0.0153298
chr1	36824286	36824624	peak_977	68	0	338	36824406	0	2.47644	0.53031	0.587368	1.36586	0.49233	1.69667	0.612651	2.24978	2.06445	0.0127192	0.0101183
chr1	36860819	36861485	peak_982	101	0	666	36861098	5	5.49867	2.25916	2.07263	5.15426	2.29072	7.78315	5.00822	7.12444	6.48846	0.021755	0.0256396
chr1	36890899	36891449	peak_984	151	0	550	36891084	2	12.2936	1.76028	0.700827	1.41603	0.564069	5.42761	1.59638	5.48412	0.428719	0.0148146	0.00948677
chr1	36901928	36902266	peak_986	58	0	338	36902092	7	1.80695	0.728032	0.473909	0.757343	0.844679	2.10847	1.04849	2.01539	5.18083	0.0174281	0.0189541
chr1	36913122	36913581	peak_989	69	0	459	36913314	0	2.59215	1.59398	0.340378	2.65324	0.325803	1.2354	0.94883	3.93717	1.26469	0.00940152	0.00734278
chr1	36955698	36956083	peak_995	120	0	385	36955879	0	7.76854	1.40237	0.784263	1.63522	0.407642	1.72548	1.08707	2.99966	0.237429	0.0139282	0.00442944
[truncated: 27,448 more rows]

## Sheet: sheet3_H3K27me3 domains
H3K27me3 Domains
Annotated by cluster named for behaviour comparing pLif_mDox to mLif_pdox
[truncated: 6,245 more rows]

## Sheet: sheet4_raw counts clonal assays
Clonal Assays related to Fig4&5
[truncated: 16 more rows]

## Sheet: sheet5_full blots
Full Western Blots
[truncated: 1 more rows]
